# Supplementary material for: Evidence of two differentially regulated elongasomes in Salmonella
Source: Commun Biol. 2023 Sep 9;6:923. doi: 10.1038/s42003-023-05308-w (PMC10492807; doi:10.1038/s42003-023-05308-w)
Supplement: Supplementary file 4 — Supplementary Data [file 42003_2023_5308_MOESM4_ESM.xlsx]

## Sheet: Supplementary Data Fig. 1d-e
	wild type (WT)				DmrdA				DPBP2SAL				wild type (WT)				DmrdA				DPBP2SAL
	LB- pH 7.0		LB- pH 4.6		LB- pH 7.0		LB- pH 4.6		LB- pH 7.0		LB- pH 4.6		PCN-pH 7.4		PCN- pH 4.6		PCN- pH 7.4		PCN- pH 4.6		PCN- pH 7.4		PCN- pH 4.6
	Length (L)	Width (W)	L	W	L	W	L	W	L	W	L	W	L	W	L	W	L	W	L	W	L	W	L	W
n =	454		369		(giant cells)		412		559		678		483		496		226		465		281		640
Mean	3.5487	0.7755	2.9454	0.8092	n/a	n/a	2.3686	1.1267	3.6982	0.789	3.0718	0.7246	2.3265	0.6696	2.5934	0.7119	1.7829	1.2917	2.1242	0.9623	2.4374	0.6916	2.0912	0.8118
SD	0.9123	0.0686	0.7034	0.0835	n/a	n/a	0.7209	0.1667	1.0103	0.0526	0.7782	0.1014	0.5841	0.163	0.6407	0.0834	0.3838	0.1112	0.5645	0.1764	0.5104	0.0884	0.4621	0.1511
	3.0127	0.854	3.2157	0.7841			1.269	1.1721	2.8824	0.8248	2.6096	0.6347	3.2548	0.6725	3.8064	0.6665	1.5112	1.3223	3.6195	1.0576	2.2494	0.718	3.1587	0.701
	2.4808	0.7408	2.549	0.7929			2.1072	1.1749	4.6783	0.7601	1.8123	0.7615	4.0944	0.6355	2.07	0.7001	2.0526	1.3003	2.0102	1.0869	1.8296	0.8091	2.8842	0.5512
	2.7061	0.7648	3.7634	0.7408			2.0778	1.2637	2.5179	0.8286	1.637	0.9357	2.0775	0.6069	3.7259	0.7218	1.7398	1.4391	1.6393	1.2706	2.2033	0.6754	2.5485	0.8418
	3.8201	0.7485	3.5268	0.8298			3.1199	1.1759	3.4345	0.7896	3.4235	0.5255	2.5108	0.6922	1.9528	0.7912	2.0794	1.3594	1.8127	0.7875	1.9225	0.6744	1.7415	0.9137
	2.6979	0.8666	2.4899	0.6059			2.5044	1.3331	3.3249	0.7745	3.3788	0.6428	2.2576	0.5598	2.8928	0.6772	1.7444	1.3697	1.5149	0.9539	2.2226	0.5943	1.867	0.7564
	2.8133	0.7635	2.5453	0.7798			1.5135	1.3342	4.797	0.7523	1.7821	0.6442	2.148	0.6424	2.0847	0.8153	1.2805	1.2139	2.3377	0.9834	2.1684	0.7001	1.5365	0.9893
	4.0575	0.7734	3.4962	1.037			3.3289	1.1443	2.9775	0.8828	2.4459	0.7852	2.2506	0.6434	1.6788	0.7589	1.4763	1.3423	2.4941	0.7754	2.8379	0.5022	1.7486	1.0534
	4.0288	0.8273	2.1559	0.7434			1.3878	0.966	3.3659	0.7241	3.088	0.8109	1.7295	0.6474	2.4769	0.9171	1.3892	1.2744	1.7066	0.8415	2.2192	0.6867	3.4644	0.7585
	3.2215	0.797	2.5595	0.7866			2.2061	0.8972	4.0999	0.7655	3.016	0.6895	2.1354	0.6408	2.3123	0.6301	2.1799	1.1106	1.6338	0.7531	2.7874	0.6201	1.6762	0.8501
	3.6864	0.7662	2.5111	0.8131			2.9136	1.3017	4.19	0.748	3.9409	0.6592	1.8935	0.7057	2.0806	0.6819	2.0156	1.3964	1.7797	0.7473	2.7877	0.581	1.894	0.8908
	3.1924	0.7782	3.7738	0.7475			2.9409	1.2565	3.4446	0.754	2.1722	0.6051	2.1174	0.6786	2.0523	0.7761	1.6622	1.251	1.7221	1.1486	3.2681	0.7072	2.1823	0.7974
	4.6714	0.7123	2.5076	0.7282			1.9242	1.2785	4.5832	0.6946	2.2382	0.5565	2.255	0.7267	2.1322	0.5552	2.0945	1.3048	3.6877	0.9168	2.0864	1.3748	1.7866	0.6276
	4.4985	0.7579	3.108	0.8053			4.0591	0.8727	5.4562	0.7323	2.3196	0.9356	1.6765	0.6186	2.1732	0.7181	1.3304	1.218	2.6037	0.9052	1.8389	0.6924	2.9669	0.6498
	3.2731	0.7933	1.9006	0.6172			2.6379	1.2023	4.982	0.7237	2.4363	1.3932	2.7454	0.6173	3.9504	0.6629	1.5388	1.2802	1.965	0.7235	1.971	0.5331	2.1478	0.7579
	2.7276	0.7928	4.0821	0.8061			2.2127	1.3229	4.4478	0.7183	3.8433	0.5556	2.6782	0.6291	2.0936	0.8121	2.41	1.3014	2.2637	1.3962	2.8712	0.52	2.48	0.8015
	2.5294	0.769	2.5722	0.8507			1.8974	1.0481	3.9688	0.7413	4.5688	0.6857	2.6756	0.6014	2.3259	0.6926	1.4195	1.284	2.4801	0.8452	2.6685	0.547	1.6044	1.3697
	3.3904	0.7583	3.2963	0.8599			2.1796	1.0239	5.4283	0.7585	1.8612	0.6367	1.7674	0.6462	2.5782	0.6412	1.4418	1.2755	2.7369	1.1645	3.3157	0.5451	2.5632	0.6479
	3.5696	0.7893	2.7048	0.8272			2.043	0.7876	5.3761	0.7665	1.8589	0.5911	2.6545	0.5466	3.4818	0.6041	1.794	1.3931	2.0261	0.6712	2.4815	0.6813	2.8838	0.6179
	2.7721	0.7794	2.3416	0.8073			4.2392	1.1354	4.5158	0.7598	2.7665	0.611	2.2572	1.347	2.3854	0.6194	1.9	1.3025	1.9935	1.1099	2.1931	0.4841	2.3051	0.7892
	3.1432	0.7837	2.7847	0.6737			3.0466	1.1824	2.5458	0.7286	2.3268	0.5998	1.9894	0.6318	3.7905	0.6484	2.2633	1.1701	3.9381	1.0088	3.5051	0.6654	1.7467	0.7497
	3.932	0.7782	3.7571	0.7223			2.2451	1.2657	3.9624	0.7831	2.351	0.6336	2.0754	0.6054	2.8194	0.6557	1.9578	1.3509	1.4814	0.8532	1.9527	0.7927	3.7211	0.6959
	4.9319	0.7385	3.8901	0.9041			1.7159	1.2976	3.6925	0.7491	2.4297	0.7336	2.0059	0.6116	2.8728	0.6904	1.4264	1.2244	2.611	0.6455	2.1637	0.5845	2.9434	0.7576
	4.9977	0.7065	3.4256	0.7175			1.6868	1.3809	2.8908	0.6895	2.2512	0.7154	1.946	0.5884	2.9224	0.6721	1.3343	1.3207	2.4064	1.0053	2.902	0.6467	1.824	0.7486
	3.9145	0.8503	4.614	0.7816			1.3841	1.2146	4.0723	0.8008	2.0225	0.5536	2.3288	0.6359	2.3736	0.7355	1.5777	1.4001	1.6378	0.9023	3.0841	0.5341	2.4575	0.8183
	3.4641	0.8254	3.0223	0.8714			2.8013	0.827	3.9505	0.7617	2.1928	0.6885	2.6507	0.6229	2.2098	0.7083	1.4523	1.4185	1.4598	1.355	1.659	0.8392	2.5061	1.1679
	3.4876	0.7974	3.017	0.7816			2.2519	0.8838	3.7761	0.7251	2.63	0.8082	2.167	0.7144	2.1066	0.7086	1.593	1.3617	2.6629	0.9021	2.9648	0.6567	1.703	0.7884
	3.537	0.761	2.3773	0.8603			2.0857	1.182	4.2553	0.7639	3.0861	0.6474	2.1979	0.611	2.9136	0.6909	1.5596	1.4315	2.812	1.1142	1.9181	0.7189	2.6748	0.8582
	5.3905	0.7023	2.4932	0.662			1.7541	1.2618	4.2011	0.8085	2.1601	0.6926	1.6491	1.3567	2.0995	0.7577	1.4717	1.1487	2.6003	1.0301	1.8661	0.6736	1.5313	0.8365
	3.2492	0.7845	3.9239	0.8014			1.3599	1.2749	2.8054	0.8201	2.2636	0.7914	1.7345	0.6637	1.5871	0.7546	1.2697	0.9765	1.6298	0.9623	2.0425	0.7106	2.1099	0.8419
	3.0414	0.7926	2.4811	0.7125			1.9218	1.2344	3.4263	0.7625	2.8234	0.7569	5.4021	0.6983	1.5795	1.1288	1.3803	1.209	2.5952	0.9781	2.7823	0.6569	2.2941	0.9199
	2.6342	0.7319	2.5233	0.718			1.8761	1.1526	3.8433	0.7147	2.5355	0.6496	1.8523	0.6139	2.1893	0.7613	1.5396	1.4167	3.5044	0.7849	2.6978	0.6069	3.0282	0.73
	3.8744	0.8138	4.3816	0.7539			2.4436	1.4766	2.4444	0.6919	2.5983	0.846	2.9984	0.617	1.8087	0.7857	1.8245	1.3511	2.1959	0.8282	1.7096	0.7182	1.9083	0.9312
	4.3551	0.7147	3.3361	0.6987			1.2716	0.958	2.6197	0.8282	2.1779	0.6384	2.8423	0.7669	3.424	0.6893	1.7289	1.1504	1.7475	1.0029	2.8011	0.6455	2.2678	0.8828
	3.2933	0.833	1.8652	0.6992			1.8678	1.1985	3.0104	0.7417	2.3219	0.6421	1.8409	0.625	2.723	0.6264	1.7111	1.3407	1.9669	1.023	2.1028	0.7148	1.8056	0.791
	4.77	0.7615	3.1855	0.8318			2.4922	1.4565	2.6727	0.694	3.7213	0.588	2.2431	0.5597	2.1543	0.7793	1.5609	1.1407	1.845	0.8024	2.2178	0.6777	2.4137	0.8004
	4.6148	0.7479	2.3686	0.7684			1.3555	1.2955	3.7562	0.8341	2.8768	0.5972	2.2148	0.6619	1.7915	0.725	1.6891	1.2376	2.1588	0.8641	3.3202	0.632	2.1423	0.6569
	2.7587	0.8239	2.0578	0.7893			1.3089	0.9312	4.0727	0.8001	2.6857	0.5107	3.0495	0.5916	2.117	0.7652	3.057	1.204	4.4774	0.9701	2.0728	0.6975	1.4631	0.9422
	4.7726	0.7245	4.9833	0.804			1.5349	1.4654	3.3518	0.776	3.2297	0.7332	1.9647	0.6012	1.8426	0.704	1.4323	1.4364	1.8439	1.0945	2.7841	0.6534	2.3209	0.8668
	2.9761	0.7255	3.3565	0.9087			2.3429	1.4851	2.4865	0.8092	2.1816	0.676	4.1697	0.5541	2.7292	0.7203	1.4283	1.2296	1.8973	0.7753	2.3853	0.6693	2.4353	0.7761
	3.1224	0.814	3.5966	0.7501			1.4732	0.9294	3.5906	0.7544	2.9119	0.663	2.4048	0.6508	2.1619	0.7338	1.5199	1.1499	2.1131	0.8238	2.4929	0.6751	1.6232	0.9068
	2.6381	0.7389	3.8948	0.7518			1.7981	1.2468	3.7254	0.7469	2.4479	0.7098	1.8214	0.6724	2.0958	0.742	1.4	1.2814	2.3691	0.5542	1.6584	0.6648	2.0627	0.8899
	3.579	0.8093	3.6294	0.7512			1.2585	1.2463	5.0212	0.7572	3.2735	0.5485	2.6364	0.6361	3.145	0.6633	1.4221	1.2615	2.1473	0.9969	1.7826	0.6568	1.7154	0.8044
	3.4187	0.8201	2.2444	0.7268			1.5542	0.8996	3.0042	0.8415	3.2905	0.6561	2.0655	0.6847	2.5138	0.7386	1.8211	1.3607	1.8952	1.2134	2.0448	0.6673	2.0673	0.6956
	3.4642	0.7969	3.0179	0.8373			1.918	1.1115	2.7982	0.7837	4.7833	0.5436	3.3198	0.6783	2.0677	0.6789	1.3761	1.355	1.5974	1.2084	2.9119	0.6418	1.8542	1.0075
	3.9042	0.7819	2.2834	0.8176			3.2059	1.0993	4.304	0.7863	2.6809	0.762	1.7983	0.6221	2.2948	0.6974	1.5079	1.431	2.1725	0.8283	2.1047	0.727	1.9516	1.4265
	2.782	0.7287	3.363	0.7611			1.4012	1.1244	5.3082	0.7576	2.1759	0.5121	1.8755	0.7361	2.3138	0.7561	1.6562	1.3512	2.2827	0.958	2.4717	0.6724	1.7676	0.8354
	2.998	0.7086	2.4051	0.8296			2.0296	1.0987	4.7276	0.7816	2.5788	0.6055	2.0971	0.6767	1.9408	0.7975	1.7407	1.3988	1.519	1.0107	2.714	0.6478	1.6878	0.8214
	2.667	0.7348	3.9999	0.7581			2.672	0.9898	3.7775	0.7973	2.8174	0.6143	1.6454	0.6251	2.383	0.7475	1.6547	1.1655	2.1446	1.2821	1.932	0.749	1.6974	0.7374
	4.5225	0.8035	2.2954	0.843			2.9108	1.0327	2.9266	0.7208	3.0783	0.65	2.8328	0.5377	2.3574	0.7042	2.0896	1.2676	3.1448	1.0407	2.1435	0.755	1.552	0.8617
	2.3247	0.8286	2.1032	0.6241			1.6056	0.883	4.3973	0.7774	2.6111	0.5463	1.8377	0.5954	3.0954	0.7058	1.4757	1.1811	1.5198	1.074	1.7195	0.6854	2.5643	0.771
	4.0624	0.7576	3.4691	0.8108			3.488	1.1313	2.755	0.8796	3.06	0.6055	2.5006	0.6614	2.5223	0.7147	2.0153	1.4351	2.5734	0.7954	1.8442	0.6777	2.1726	0.7586
	3.2258	0.6918	2.3687	0.759			2.6974	1.2307	4.8792	0.7637	2.9414	0.6008	2.3095	1.3926	1.9393	0.6652	1.4372	1.2495	2.0888	1.0374	2.1992	0.6481	1.9276	0.7856
	3.7246	0.785	1.805	0.6483			2.2578	0.9972	3.5676	0.7837	2.9307	0.7067	1.7205	0.6057	1.8725	0.6844	1.8432	1.3748	2.3677	1.0828	2.0757	0.6875	2.4157	0.8457
	3.4969	0.752	2.4579	0.9947			2.1853	1.0005	4.5046	0.7651	2.3808	0.6736	2.3361	0.5803	3.0757	0.6886	1.639	1.1133	2.4754	0.8413	1.8422	0.7126	1.6749	0.82
	3.355	0.8208	2.0326	0.7772			3.4346	0.8192	3.4466	0.7901	4.027	0.815	1.8956	0.5953	2.2985	0.7409	1.1885	1.1055	1.7948	0.8505	2.7146	0.671	2.0777	0.7427
	2.9936	0.872	3.212	0.7799			3.0867	1.4735	4.266	0.7539	1.905	0.6794	2.0167	0.6594	1.9806	0.7705	1.5453	1.3109	2.2146	0.9412	2.7678	0.6545	1.9936	0.7742
	3.5979	0.7497	2.4333	0.8932			2.9184	1.1735	3.0641	0.7749	3.2679	0.6944	3.0553	0.6233	1.9895	0.7303	1.827	1.1929	2.5651	0.6661	2.2898	0.6836	2.2873	0.9498
	4.5766	0.7779	2.4394	0.7949			2.2971	0.9098	3.5244	0.6968	2.777	0.7076	2.2315	0.5957	2.0223	0.6945	1.6942	1.2077	2.1583	0.6949	2.1048	0.6519	2.1478	0.7024
	3.5367	0.7315	2.593	0.7711			1.826	0.9976	3.3572	0.8989	1.9751	0.7053	2.1291	0.5708	3.2198	0.7336	1.4406	1.4281	1.6333	0.8155	2.498	0.6755	2.9983	0.8358
	4.1902	0.8442	2.1782	0.6189			3.0658	1.2669	2.6165	0.7799	2.4808	0.7592	2.8009	0.5475	3.6525	0.6391	1.2777	1.1113	2.3278	0.789	1.9798	0.6678	2.6197	1.2747
	2.8627	0.8432	4.0278	0.8048			3.4256	1.3212	2.698	0.7653	4.2656	0.8307	2.9032	0.6707	2.0434	0.7523	2.251	1.2263	1.3381	0.8796	3.2577	0.6127	1.9599	0.679
	4.6725	0.7495	2.5345	0.8701			1.8076	0.7699	3.5267	0.831	2.8645	0.6653	2.2201	0.6013	3.1862	0.7054	1.8992	1.2463	3.2055	0.9622	3.3338	0.6395	2.7491	0.6862
	3.5815	0.7966	4.2179	0.8039			2.9403	0.9319	3.9054	0.6569	2.4566	0.734	2.6064	0.6131	3.0186	0.7401	2.0251	1.1423	1.7134	0.682	2.7457	0.6192	2.7279	0.7681
	2.8962	0.8304	3.0276	0.868			2.2415	1.0993	2.7163	0.7816	2.3104	0.7435	2.0273	0.5799	2.6267	0.6927	1.4578	1.3773	2.6617	1.2388	1.8469	0.8176	1.6216	0.9394
	2.5802	0.7776	2.3485	0.7186			1.4525	1.0947	3.0106	0.8149	3.7065	0.7308	2.6657	0.67	2.5251	0.7597	1.516	1.4061	2.4102	1.0692	3.1979	0.6229	1.9756	0.9189
	3.5791	0.7812	2.9462	0.8508			2.43	1.0671	2.7437	0.8136	2.9013	0.7908	2.2646	0.6542	3.0405	0.6616	1.4407	1.3746	1.9255	0.9457	2.9324	0.6676	1.6932	0.7693
	3.4131	0.8325	3.1889	0.7952			2.4304	1.4243	3.0947	0.7863	2.6426	0.7643	3.358	0.4872	1.9987	0.7018	1.9276	1.26	2.451	1.3049	1.9753	0.8214	2.997	0.7915
	4.1763	0.8474	2.6955	0.8724			1.9726	1.4447	7.8941	0.7657	4.3484	0.8687	2.3784	0.6692	3.3865	0.643	2.2119	1.2835	1.1851	1.1748	2.4445	0.6519	1.8774	0.8019
	3.8873	0.8409	2.7187	0.8056			2.7374	1.1871	3.6686	0.7047	5.2748	0.7699	2.1461	0.5948	2.593	0.7418	1.5604	0.9273	3.1211	1.2109	2.0011	0.648	1.5151	0.8318
	3.0033	0.7397	2.6364	0.6988			2.3671	0.7363	4.7094	0.7912	1.7599	0.8022	1.9132	0.6753	2.5046	0.6937	1.6467	1.435	2.0954	1.2407	3.3559	0.6401	1.6863	0.8775
	3.1891	0.7571	2.3403	0.9159			2.4028	1.1697	5.3519	0.7974	2.3358	0.5244	2.6807	0.5513	3.1865	0.6895	1.7225	1.3204	2.4252	0.8743	2.0103	0.6283	1.7307	0.9733
	3.8816	0.7269	2.1961	0.7434			3.1748	1.1768	2.5746	0.721	3.463	0.7702	2.1118	0.5085	3.3947	0.6498	1.4895	1.381	1.9396	0.8763	2.9904	0.6564	1.5335	0.7753
	4.1077	0.7864	2.1436	0.9347			1.5276	1.2294	5.1225	0.7761	2.9825	0.6389	2.0444	0.5468	1.795	0.7559	1.5053	1.2917	4.7619	1.0727	2.4713	0.5271	2.1642	0.9326
	2.9067	0.7881	2.9488	0.8429			2.309	1.1515	4.1153	0.7981	3.4565	0.7854	2.5279	0.5432	2.2786	0.671	2.7303	1.1043	1.9477	1.1166	1.9996	0.5434	1.7056	0.7305
	3.4691	0.6565	2.2147	0.8417			2.1848	1.4134	3.3619	0.7686	2.8067	0.7838	2.6851	0.5628	3.0141	0.6618	1.6634	1.3407	1.498	1.222	1.6085	0.6577	2.9749	0.7188
	3.0289	0.7903	2.7399	0.6897			1.6341	0.8213	1.6247	0.7068	3.4023	0.7285	2.0337	0.5914	2.0607	0.7308	2.0412	1.3928	2.6891	1.4755	1.9659	0.711	2.809	0.7901
	2.9293	0.6905	3.2295	0.7468			3.5857	0.9158	3.2696	0.803	2.6689	0.5712	1.9728	0.6176	1.817	0.6013	1.9871	1.1266	1.6655	1.38	3.29	0.6921	2.5432	1.0892
	2.577	0.7385	3.1722	0.8537			1.6376	1.1135	3.3295	0.7512	3.7772	0.5791	1.9787	0.6033	3.1944	0.6739	2.1741	1.2726	2.8548	0.9544	2.3547	0.6536	1.7741	0.7883
	4.1481	0.7549	1.9855	0.779			3.4057	0.9638	3.9371	0.7639	2.2687	0.5761	2.3891	0.5837	3.5332	0.82	1.2076	1.1303	1.6114	1.2119	2.2175	0.7268	1.8054	0.9515
	5.166	0.6944	4.0087	0.7927			1.5835	0.9384	3.0303	0.7671	2.7502	0.8434	1.7401	0.6655	2.0315	0.6474	1.5681	1.3462	2.6338	0.9089	3.2324	0.685	1.9628	0.6908
	3.9233	0.7451	3.1762	0.6351			3.8048	0.9672	4.532	0.7644	2.4406	0.6557	1.96	0.5588	2.6473	0.7139	1.894	1.21	2.3792	1.1365	2.1217	0.621	1.8981	0.7666
	3.5248	0.7555	4.9563	0.888			4.6455	1.2209	3.8073	0.8014	4.863	0.6672	1.8405	0.6039	2.4648	0.7323	1.731	1.1987	1.4999	0.8717	3.7916	0.5613	1.3037	1.038
	4.1381	0.7618	4.4209	0.7193			2.2752	1.1779	2.6254	0.8672	1.9761	0.5429	1.8617	0.5589	2.6815	0.6453	1.2723	1.1326	2.4758	1.1767	2.2496	0.5338	1.8341	0.9932
	4.8775	0.7478	4.5516	0.7902			4.268	1.2784	3.1317	0.8096	3.8316	0.8042	1.8763	0.5456	2.2524	0.6427	2.2051	1.2577	3.6699	1.1237	2.3314	0.6701	2.152	0.7973
	4.0376	0.7044	2.0612	0.6808			2.9734	1.2196	6.838	0.7902	3.3345	0.6661	2.1138	0.5316	3.0481	0.7159	2.31	1.2289	1.6233	1.1681	2.626	0.6171	1.8254	0.8566
	3.7831	0.7526	1.6885	0.711			2.5618	1.3295	3.6	0.748	4.8267	0.7965	3.3301	0.5623	2.4808	0.7599	2.0295	1.1502	1.4197	1.2032	1.7785	0.6641	1.4903	0.9148
	2.784	0.6615	2.2355	0.7293			2.2588	0.9944	3.8626	0.7335	2.615	0.6524	1.6298	1.3612	2.409	0.6834	1.9104	1.259	2.6479	0.766	2.0475	0.571	3.07	0.6376
	2.9607	0.8146	1.8336	0.9092			2.1604	1.2253	3.8922	0.7485	2.8126	0.6749	2.115	0.482	2.3757	0.5872	1.4622	1.392	2.2954	1.0421	2.0408	0.7402	2.2148	1.4913
	2.9294	0.6994	2.2828	0.9649			3.702	1.2605	3.2294	0.8095	2.7488	0.7657	3.2055	0.523	1.7571	0.6541	1.5424	1.4402	1.4275	1.1378	2.3167	0.8756	3.1347	0.7503
	2.3512	0.7809	2.8251	0.8114			2.3825	1.2584	3.2932	0.7874	3.1534	0.6842	2.6358	0.5793	2.563	0.7419	1.493	1.383	1.8069	0.8897	3.1668	0.6507	2.664	0.6481
	2.9085	0.6682	2.7415	0.9002			2.2032	1.2579	3.2304	0.7533	3.0198	0.7714	2.2739	0.6152	1.9162	0.7231	1.9522	1.2845	1.7232	1.0405	1.9545	0.6642	2.1893	1.0453
	3.9061	0.7567	3.7757	0.8127			1.9064	1.1037	3.8224	0.8026	2.2831	0.7656	2.4882	0.6447	1.7876	0.7478	2.2214	1.2947	2.6204	0.9129	2.0524	0.6974	1.9975	0.6828
	2.352	0.7219	2.5001	0.7649			3.9996	1.3363	3.4726	0.7663	3.088	0.6891	2.1598	0.6094	2.6958	0.6805	1.5401	0.9317	2.1386	1.1577	1.9081	0.6954	2.489	0.7167
	3.0233	0.7673	2.7163	0.8043			2.5729	1.3971	3.3347	0.8297	2.78	0.8989	1.7704	0.7152	3.1736	0.6572	1.5034	1.3959	2.3657	1.105	3.028	0.6466	2.2591	1.0421
	2.679	0.7155	3.2613	0.9042			1.5643	1.1567	2.8567	0.8505	2.6735	0.6195	2.4378	0.5798	2.1872	0.6933	1.5149	1.3175	3.1583	0.9246	2.283	0.7009	2.7384	0.7128
	2.3822	0.6596	2.3774	0.8726			2.4337	1.0473	2.6276	0.7827	3.6107	0.9049	2.4717	0.5289	2.6879	0.7249	2.742	1.0716	2.0491	0.7589	2.1675	0.677	2.6606	0.6116
	2.4241	0.7128	3.7044	0.8365			2.7904	1.0476	3.4351	0.8292	4.1003	0.684	1.9291	0.5156	2.8225	0.6663	1.6523	1.3214	1.4269	0.9796	2.0214	0.6968	1.5436	0.813
	5.4585	0.8259	3.7086	0.7597			2.2916	1.2898	2.8986	0.8641	2.1321	0.618	2.9805	0.5242	2.503	0.7565	2.0419	1.4145	2.6014	0.8962	2.3903	0.6843	1.8949	0.5935
	4.0635	0.7492	2.5152	0.7628			2.416	1.1738	3.7245	0.7821	3.5585	0.5702	2.2716	0.6744	2.6724	0.73	2.0261	1.1461	2.3587	0.997	3.0646	0.6608	1.5012	0.7993
	2.2367	0.7569	1.8841	0.6618			3.4536	1.2327	2.6219	0.7964	2.4999	0.6782	1.8997	1.3514	2.7831	0.7291	2.1981	1.2809	2.8083	1.2247	2.0094	0.8867	1.854	0.8159
	3.7161	0.7423	3.7991	0.8152			3.508	1.2704	2.9168	0.7046	2.6966	0.8018	1.907	0.6358	2.4646	0.7548	1.8289	1.4187	2.0643	0.8804	2.3555	0.7228	1.4336	0.8558
	2.8511	0.751	2.6724	0.8749			2.3495	1.429	2.9203	0.7867	3.5636	0.7818	1.9599	0.7328	2.062	0.8034	1.7985	1.3153	2.2338	1.0576	2.8789	0.6853	1.493	1.059
	3.2532	0.7466	2.3917	0.8115			1.9199	1.2085	5.5077	0.7853	1.9918	0.6429	2.2447	0.5537	2.9721	0.728	1.4415	1.1967	2.8045	0.745	2.7478	0.716	1.6489	0.9793
	2.796	0.8517	3.2737	0.7326			2.4861	1.1006	3.0987	0.8434	2.6279	0.8069	2.058	0.594	2.6248	0.691	2.5087	1.3798	1.8252	0.717	2.0735	0.6942	2.1347	0.6135
	3.9185	0.7611	2.3347	0.857			2.35	1.1579	4.1764	0.7809	3.1828	0.8117	3.1428	0.6136	2.4374	0.7368	1.6111	1.3446	2.4237	0.9158	2.2058	0.7123	2.0635	0.8303
	3.0169	0.7701	2.3681	0.8862			2.1084	1.1073	3.891	0.7974	3.2685	0.8137	2.9169	0.6251	3.0806	0.6727	1.4788	1.2586	1.5052	1.0733	3.3054	0.6648	2.6866	0.84
	3.2484	0.7651	2.8136	0.843			1.6412	0.9599	3.9498	0.7633	3.47	0.7037	1.6966	0.638	2.1019	0.7647	1.9566	1.4059	2.7625	0.9702	2.0497	0.6971	2.281	0.7473
	2.9634	0.7379	2.1965	0.8268			2.2002	1.283	3.3184	0.7453	3.2457	0.6654	2.232	0.4964	1.9558	0.6881	1.3958	1.2396	3.2626	1.347	2.5873	1.4114	1.7102	0.9111
	4.6138	0.7859	4.4151	0.7735			2.145	1.0441	2.6508	0.786	2.9536	0.816	2.0121	0.6672	2.4801	0.7384	2.2073	1.368	1.3027	1.0239	2.8497	0.6502	1.846	0.6839
	4.7378	0.7509	3.4654	0.804			1.6389	0.9511	3.7135	0.7189	3.9429	0.6291	1.96	1.3037	2.8972	0.6389	2.2226	1.2377	1.4254	0.9147	3.0049	0.6654	1.6965	0.8089
	7.8409	0.6829	3.0093	0.9533			1.3568	0.8595	2.8837	0.7861	3.1429	0.7863	2.3814	1.413	4.2762	0.6493	1.9701	1.2638	1.3995	1.1029	2.2928	0.6742	2.362	0.8148
	2.7426	0.7124	3.1082	0.7692			2.8281	0.7744	2.4986	0.9071	2.8951	0.7411	2.1893	0.6014	3.1752	0.7143	1.3866	1.2998	1.8622	1.0117	3.0428	0.6837	2.4817	0.6096
	2.8849	0.7879	2.7599	0.6131			2.3198	1.1753	4.347	0.7757	3.9954	0.7956	2.3025	1.0774	2.403	1.4451	1.63	1.3809	1.901	1.0491	2.2392	0.7175	1.7088	0.906
	3.6502	0.7355	2.1647	0.8425			3.6323	1.2403	4.164	0.7582	6.4078	0.7243	2.0159	0.562	1.6558	0.7818	1.5605	1.4059	2.3051	1.0366	2.0834	0.6989	2.1593	0.6425
	3.9228	0.781	2.5109	0.7708			2.5125	1.1682	4.225	0.7519	2.8041	0.7386	2.9016	0.5606	2.0476	0.7691	2.6399	1.2879	2.5646	0.7154	1.9663	0.7346	1.695	1.0555
	3.2885	0.8007	2.1528	0.8318			1.9159	1.0508	3.6342	0.8427	2.9042	0.7814	2.0787	0.5873	2.3073	0.6109	1.7758	1.3105	1.3944	0.9348	1.8854	0.6829	1.9842	0.9775
	2.8341	0.7851	3.0088	0.7388			2.4898	0.963	3.5576	0.7438	3.068	0.67	2.8104	0.6337	2.0272	0.7275	1.7169	1.2765	2.2031	0.6897	2.896	0.6485	3.0984	0.7608
	1.4401	0.8983	2.9666	0.6922			2.1267	1.4103	4.3486	0.7149	2.4419	0.7972	3.4418	0.5893	2.342	0.7712	1.6654	1.3582	1.6214	0.9362	2.4521	0.7092	1.7018	0.7881
	3.6479	0.7136	2.8396	1.013			1.6476	0.9731	3.0673	0.8877	3.503	0.7651	2.9295	0.6086	2.3639	0.7612	1.9377	1.374	1.4203	1.1149	2.7764	0.6469	1.7743	0.8764
	2.2695	0.7889	2.1974	0.8245			1.9044	0.9817	4.4846	0.8215	3.4433	0.7819	2.1094	0.5669	2.5341	0.7316	1.8815	1.2593	2.8923	0.9154	3.2223	0.6805	2.6714	0.7353
	4.3337	0.746	2.0705	0.6776			3.0367	1.3276	3.3301	0.7963	3.3925	0.6805	2.5103	0.6588	2.09	0.7919	1.7933	1.3824	2.6389	1.1174	2.2028	0.7575	2.608	0.7447
	3.349	0.7498	2.6212	0.9088			1.4688	1.0061	2.9403	0.8216	3.7457	0.6354	2.2772	0.5047	3.4356	0.706	2.8222	1.3803	1.4091	0.8516	2.1081	0.6931	1.3725	0.8888
	2.8107	0.8712	3.2635	0.8586			1.9176	1.0945	3.5177	0.6809	3.6439	0.7759	2.0374	0.5372	1.9888	0.7819	2.7128	1.2016	1.6259	0.8424	3.4969	0.623	2.7309	0.6753
	4.757	0.6681	2.4596	0.8009			1.6709	1.4233	2.436	0.8427	2.5917	0.5984	2.0194	0.6589	2.3865	0.7049	1.5723	1.4237	1.9388	0.8234	2.4528	0.6349	2.4181	0.7556
	3.7544	0.7972	2.6034	0.8106			2.6215	1.1674	3.8411	0.8391	2.8164	0.724	2.1281	1.2688	1.667	0.7727	2.5265	1.3422	2.0961	0.6929	2.7362	0.7057	2.0995	0.7066
	5.9526	0.7396	2.8386	0.8817			1.7631	1.3713	3.1332	0.8388	3.2989	0.6651	1.8887	0.7228	2.3102	0.7525	1.7176	1.4083	1.9624	0.6795	2.83	0.6307	2.4942	0.6237
	3.493	0.8049	3.3744	0.8882			2.683	1.155	3.3846	0.8031	3.0981	0.7576	2.0318	0.686	4.6577	0.6129	1.7604	1.4167	1.7758	0.9727	2.2469	0.7012	2.3981	0.7238
	3.1293	0.7101	2.6918	0.7022			2.6814	1.1305	5.2436	0.7387	3.4587	0.7348	1.6121	0.7291	2.0945	0.749	1.9945	1.3143	1.3401	0.9185	3.2269	0.6618	2.1563	0.785
	3.562	0.8189	2.5076	0.7665			2.5594	1.3811	8.3319	0.7114	3.4137	0.7357	3.1934	0.5465	2.8019	0.6281	1.953	1.3577	1.4834	0.9921	2.143	0.7865	1.7546	0.7985
	4.4791	0.7783	2.7303	0.814			4.7466	1.1968	2.5971	0.8867	2.9842	0.7047	1.5619	0.6898	3.8452	0.6845	1.9078	1.303	2.3492	1.0091	2.0842	0.7213	3.0669	0.7481
	3.0636	0.7917	4.3618	0.7756			2.2843	1.1838	4.4208	0.7513	2.5003	0.7796	3.1437	0.4961	1.8497	0.7622	1.9026	1.4225	2.8974	0.9735	3.183	0.6622	2.0566	0.8101
	2.4017	0.7321	3.1338	0.8322			1.9838	1.2712	3.5491	0.7855	1.9024	0.7713	2.8974	0.5224	2.0379	0.7297	1.6606	1.3904	1.6829	1.1879	2.7503	0.7131	1.9993	1.011
	3.4868	0.8828	2.3677	0.9057			2.8449	1.3321	3.2514	0.8576	3.1267	0.7787	2.7502	0.6181	3.6926	0.6871	2.7467	1.404	1.7162	1.1497	3.2338	0.6426	1.5316	0.7474
	2.5358	0.7924	2.382	0.7726			1.556	1.2294	2.9474	0.7895	5.1425	0.7336	1.8812	0.5418	2.7146	0.7636	1.4796	1.0118	2.7331	0.598	2.1803	0.6821	1.6676	1.0395
	4.7791	0.696	2.8241	0.7915			1.7375	0.8605	3.4318	0.85	2.2923	0.5996	2.2984	0.6111	2.379	0.7506	1.3718	1.2239	1.8642	0.783	2.6578	0.6482	1.896	0.8378
	5.3567	0.6608	2.407	0.7952			1.9689	1.2156	6.8284	0.8115	3.667	0.8831	2.0386	0.5279	3.022	0.7406	2.2565	1.4015	2.2086	0.9898	2.6646	0.6469	1.9474	0.9196
	2.8779	0.7403	4.0017	0.8928			2.152	1.0581	2.8905	0.8624	2.5944	0.7493	2.9534	0.5762	2.2153	0.7346	2.4549	1.405	2.1455	0.9978	2.2877	0.7039	1.4556	0.8955
	3.7418	0.7755	2.1379	0.8341			2.4379	0.9184	10.5286	0.7393	3.9806	0.7573	2.0097	0.6751	2.2236	0.7541	1.5296	1.3972	2.7863	0.7761	1.7716	0.6964	2.2294	0.762
	3.8074	0.9316	2.296	0.7519			1.7866	1.1156	2.8909	0.7645	2.8899	0.843	1.9356	0.6247	1.9592	0.7172	1.3349	1.206	2.3468	0.8637	1.8857	0.6816	2.0887	0.6649
	4.2451	0.8216	2.7728	0.7012			1.8116	1.011	2.3259	0.7822	2.3643	0.6641	2.8693	0.6074	3.0755	0.7754	2.0521	1.2967	2.1346	0.932	2.5129	0.6745	2.8025	0.774
	3.4525	0.7452	3.0085	0.8392			1.9346	1.2949	3.6548	0.7883	3.0391	0.7762	1.6713	0.6562	5.8051	0.593	2.6528	1.2509	1.5853	1.0883	2.4482	0.6965	2.1083	0.7941
	2.6701	0.7077	2.6631	0.9051			1.8496	1.4921	2.6603	0.702	2.7889	0.898	2.256	0.492	3.0257	0.681	2.2903	1.2501	1.9505	0.8013	2.2156	0.6966	2.1619	0.7333
	2.4607	0.7727	3.2245	0.804			3.5529	1.1235	3.3821	0.8035	2.9223	0.6632	2.1711	0.616	2.2506	0.8106	1.8381	1.4239	2.274	1.0434	2.6216	0.6473	1.9368	0.9099
	3.6382	0.7345	1.8533	0.645			2.3859	1.1152	3.4593	0.7436	2.4355	0.6655	2.5218	0.5891	1.9386	0.7625	1.8179	1.3932	1.7902	1.0063	2.4135	0.7491	1.7891	1.1466
	3.9004	0.7866	4.358	0.8039			2.2761	0.9866	2.7025	0.7032	1.8581	0.7592	1.7368	0.6966	2.2984	0.6679	1.955	1.2508	3.5032	0.6839	2.4169	0.6245	1.6439	0.8516
	3.2965	0.8282	3.0655	0.7996			2.4989	1.3201	3.3501	0.7101	2.4871	0.6332	2.3958	0.6354	1.8423	0.7107	1.8677	1.4293	1.9893	1.122	2.1731	0.6858	2.0562	0.7465
	2.8716	0.8113	2.3116	0.7909			2.8073	1.2419	2.8269	0.7707	3.5417	0.8463	1.3186	1.1229	3.48	0.8336	2.1024	1.397	2.3696	0.9049	1.7029	0.6736	1.4944	1.0283
	1.4845	0.9448	2.1898	0.8219			1.9352	1.2569	4.3821	0.8284	5.0183	0.7687	2.644	1.2287	2.9984	0.6948	1.5134	1.2978	1.8389	0.7154	2.2321	0.8768	1.732	0.918
	3.7118	0.7201	2.7435	0.8303			2.4066	1.0117	3.319	0.7538	3.8273	0.7476	2.9974	0.6379	1.6391	0.7692	1.8982	1.3082	1.7468	0.8031	2.5467	0.634	1.7121	0.7309
	2.2786	0.7951	2.5819	0.7439			1.9219	1.0928	2.964	0.8226	3.044	0.7962	2.2003	0.5623	2.4084	0.706	1.7571	1.4103	3.1763	1.4015	2.3199	0.6913	2.0919	0.7261
	4.346	0.756	3.3974	0.6561			2.5793	1.0215	3.0002	0.7343	3.5478	0.6179	2.4702	1.0108	1.9946	0.6946	1.8115	1.3058	1.9844	0.9952	2.7336	0.6141	2.0744	0.7712
	3.3768	0.7602	1.7869	1.0055			1.3022	0.9881	4.1239	0.7443	4.3218	0.6241	2.7433	0.5784	2.5591	0.7508	1.4574	1.1708	1.8958	1.0563	3.2003	0.6721	1.9902	0.8504
	2.8319	0.8567	3.2365	0.847			2.7487	0.993	4.0325	0.7831	2.3416	0.5472	2.7901	0.5977	3.8848	0.7804	1.7448	1.2602	1.911	0.6587	2.1989	0.7034	2.047	0.7372
	3.7819	0.7968	2.689	0.8708			2.4632	1.2493	3.2195	0.8303	3.6396	0.6749	2.3513	0.6371	2.0666	0.7327	1.9186	1.3718	1.5578	1.2115	2.3882	0.6472	2.666	0.6508
	4.7782	0.682	2.3989	0.7288			3.3526	1.0515	3.985	0.8672	2.0153	0.7518	1.6805	0.6638	2.3773	0.669	1.4441	1.3765	2.5513	1.0273	3.1569	0.6429	1.7759	0.9142
	6.0094	0.7594	3.5012	0.7275			1.6593	1.0346	3.2791	0.8217	3.2666	0.6606	1.6437	0.6896	3.8437	0.6343	1.5712	1.3938	2.0451	0.8201	1.973	0.7028	1.6347	0.9068
	3.4925	0.8	3.0989	0.7438			4.427	1.1734	2.4732	0.7796	3.0934	0.7023	2.7236	0.656	3.6526	0.7378	1.4605	1.3632	1.8339	0.9732	3.6077	0.6732	1.762	0.8901
	3.0908	0.7024	3.834	0.7439			2.0854	0.9033	2.6408	0.7781	2.6861	0.6292	2.0721	0.6255	2.5768	0.7764	1.493	1.4162	1.5748	0.9719	2.1867	0.6726	1.7893	0.8407
	3.5577	0.8398	2.6148	0.8323			2.5146	0.9332	3.783	0.7724	3.0827	0.8465	1.9541	0.5211	4.4189	0.665	1.5031	1.4258	1.408	1.1867	1.9006	0.6859	1.5043	0.8164
	3.3538	0.7794	3.3658	0.6319			1.9866	1.0598	3.8735	0.6556	3.7074	0.8179	2.3396	0.527	1.7285	0.7421	2.1507	1.4288	1.4456	0.96	3.3358	0.6761	1.7343	0.8488
	4.5084	0.7668	2.8488	0.8332			1.249	0.9329	3.0438	0.8277	3.0323	0.6016	1.6644	0.6428	3.6674	0.7421	2.1348	1.3256	1.7659	1.1239	2.055	0.6731	1.9559	0.8592
	3.0999	0.7943	4.038	0.8652			2.1338	1.0978	3.8657	0.8157	2.6816	0.8394	1.9441	0.5233	1.9422	0.7902	1.3946	1.2695	1.4863	0.9628	2.729	0.6313	2.7702	0.638
	3.516	0.87	3.3009	0.9039			2.1032	1.1957	3.4776	0.7403	3.7126	0.7556	1.6794	0.6159	1.7636	0.6688	1.5274	1.2554	1.8314	0.9741	2.7192	0.6407	2.2461	0.6437
	2.4394	0.7138	2.8314	0.8283			1.8501	1.079	4.7612	0.7254	2.2142	0.6472	2.0803	0.6935	2.8312	0.5872	1.4252	1.2122	2.297	1.3024	2.2187	0.6704	1.7899	0.8911
	2.5352	0.7807	3.7018	0.7603			3.0372	1.176	3.3932	0.761	2.3893	0.6922	1.9553	0.6191	3.1079	0.7331	2.8865	0.873	1.651	1.0634	3.3109	0.6518	2.2348	0.7125
	4.779	0.6963	2.3605	0.6005			2.4513	1.1312	2.4368	0.8223	2.6531	0.6691	2.3758	0.6574	2.2018	0.6771	2.1153	1.4148	2.2539	0.8175	1.622	0.6418	2.1003	0.7917
	5.3388	0.675	3.7338	0.8554			2.3536	1.3896	3.3223	0.8087	2.7491	0.7429	4.0976	0.6509	2.2011	0.6318	1.5671	1.325	1.7049	0.7233	2.4135	0.6944	1.7755	0.737
	3.7636	0.7877	2.9554	0.8503			1.9374	0.8718	3.44	0.7961	2.2453	0.565	3.4604	0.6266	2.7656	0.732	2.0907	1.3294	2.4738	1.0404	3.0081	0.702	1.3518	0.8805
	4.2607	0.8324	2.882	0.6654			2.0663	0.9956	2.6976	0.771	4.1315	0.6661	2.2593	0.6886	2.9349	0.6779	1.4284	1.3308	1.9086	1.405	2.1135	0.738	1.7685	0.8451
	3.7906	0.9588	3.8818	0.8193			1.7222	1.19	4.3198	0.6601	3.2899	0.5821	2.1653	0.6707	2.2183	0.7119	1.5649	1.3384	2.2543	0.9648	2.3241	0.7036	1.5438	0.9334
	3.4378	0.757	2.7736	0.8949			2.8278	1.2644	3.1386	0.6573	2.9758	0.759	2.5364	0.6812	3.1793	0.665	1.8694	1.4234	1.5754	0.7966	2.2675	0.7117	2.8144	0.6944
	2.7187	0.717	2.082	0.6777			2.6678	0.9295	3.7547	0.8538	3.14	0.5604	1.715	0.6641	2.3221	0.7191	2.1974	1.1474	2.1958	1.1024	1.7063	0.7464	3.3843	0.6651
	2.4393	0.7492	2.5542	0.9737			2.0833	1.0568	3.9198	0.809	3.0244	0.6658	1.6838	0.65	1.865	0.6494	1.4532	1.1708	1.377	0.9814	2.7274	0.7784	2.2543	0.8575
	3.6943	0.8631	3.1783	0.8315			2.7843	0.9897	3.5122	0.8747	2.7249	0.7959	2.701	0.6374	2.7889	0.6645	1.6086	1.1451	1.851	0.973	2.974	0.7177	2.0317	0.9385
	3.5139	0.7909	2.2167	0.75			2.069	1.3801	2.6614	0.8044	2.1222	0.8006	2.4656	0.7179	3.4792	0.6736	1.471	1.3215	2.6543	0.7601	1.7113	0.7182	1.5147	1.0277
	4.5445	0.6827	2.8741	0.8041			2.0502	0.7401	3.4601	0.8138	2.3482	0.8001	2.5135	0.7236	1.8442	0.7257	1.943	1.3647	1.8339	1.0994	2.1312	0.7931	2.828	0.6201
	2.6772	0.7456	4.0619	0.7742			1.5479	1.304	3.7767	0.7488	3.7271	0.6287	2.1293	0.6744	1.7196	1.1018	1.7685	1.2023	1.8295	0.741	2.2244	0.7341	2.0157	0.929
	4.8926	0.6934	2.9843	0.875			2.8442	1.1853	6.1752	0.7813	2.2301	0.6529	2.0007	0.8806	2.59	0.5318	1.6181	1.4353	2.1203	0.6616	3.1787	0.6139	1.6407	0.9076
	5.1954	0.6987	2.9598	0.9461			3.01	0.9913	3.2141	0.764	2.6766	0.6093	2.1353	0.6645	2.2733	0.6929	1.4415	1.2667	2.0517	0.921	2.8399	0.7025	2.6179	0.7958
	4.9819	0.7183	3.6034	0.9187			1.9821	1.3607	3.771	0.8727	2.1415	0.5764	2.9922	0.6408	2.6348	0.6302	1.566	1.1671	1.1767	1.1673	3.3005	0.6105	2.241	0.674
	3.5029	0.8789	3.1278	0.8816			2.4065	1.103	3.7421	0.8719	3.0872	0.7007	2.0062	0.6555	4.2505	0.6875	2.2533	1.1951	2.6224	0.8228	1.894	0.8009	2.2648	0.7093
	3.4721	0.686	3.6698	0.7777			2.2393	1.3237	3.2695	0.7963	3.2064	0.5412	2.3222	0.4919	1.8474	0.8141	2.1089	0.9656	2.1526	0.8101	2.0692	0.7416	1.6612	0.6944
	3.8579	0.6888	2.4413	0.7971			2.9954	1.1752	4.1632	0.7718	3.6216	0.6759	2.2072	0.594	2.6246	0.7233	2.5831	1.1996	1.5448	0.8615	1.9791	0.718	3.0896	0.8719
	3.1645	0.7744	3.0727	0.7628			4.2723	1.2602	3.4334	0.7539	3.2808	0.5616	1.9946	0.5206	2.3909	0.6611	1.3951	1.1558	1.8664	0.8134	3.1012	0.7009	1.4772	0.8146
	3.3816	0.8274	2.2862	0.782			3.0738	0.7136	3.8403	0.8034	2.0492	0.6616	2.038	0.5334	2.3119	0.6474	1.564	1.3049	2.0991	0.8628	2.2925	0.7687	2.7474	0.7008
	4.7761	0.6787	4.7988	0.8331			1.4067	1.244	3.4893	0.7761	3.0148	0.5305	2.105	0.6183	2.8215	0.7221	3.1632	1.2804	3.0248	1.0017	2.8005	0.7324	1.6337	0.8362
	4.3063	0.786	3.4758	0.7999			1.6791	1.1612	3.8531	0.7072	2.364	0.6983	3.3534	0.5796	2.6166	0.6222	2.3747	1.4355	1.8067	0.6896	2.6758	0.684	1.5822	0.7745
	3.7332	0.7213	4.1677	0.7788			2.4455	1.4542	2.4521	0.7222	2.2547	0.6463	1.8327	0.6873	2.372	0.6404	1.2793	1.2033	1.3579	1.0924	2.246	0.6999	2.416	0.6967
	5.9398	0.8854	4.1147	0.806			2.1892	0.9783	3.1708	0.7875	2.5987	0.7283	1.8691	0.632	2.8501	0.6518	1.3779	1.2289	1.9568	1.1657	1.6596	0.7054	1.7138	1.0176
	2.6724	0.7871	2.8241	0.7631			1.8754	1.2566	3.1144	0.7219	2.4045	0.5668	2.1501	0.681	2.1403	0.7843	1.6754	1.2509	2.2039	0.8602	2.1344	0.6904	2.5781	0.6421
	5.3682	0.7593	2.9441	0.9163			1.7681	1.1413	2.9585	0.726	2.1337	0.6569	2.6196	0.6176	2.2495	0.6883	2.125	1.434	1.7009	1.0398	2.1194	0.6943	2.3302	0.9187
	2.8807	0.828	2.5499	0.8703			2.6836	1.231	5.9315	0.6758	2.6218	0.6075	2.07	0.6184	2.6106	0.813	1.7437	1.3436	2.0179	0.9622	1.8344	0.7526	1.7165	0.8244
	4.6988	0.8047	2.3286	0.8713			3.8342	1.1499	4.609	0.6919	2.4939	0.5632	2.6924	0.6095	3.2435	0.7563	2.1637	1.3239	2.2984	0.9464	2.7574	0.7372	1.6218	0.8425
	5.2979	0.719	2.6519	0.8707			2.3312	1.0082	7.2827	0.8226	2.2549	0.5061	2.0817	0.6986	2.4059	0.6915	1.6243	1.416	1.5513	1.0464	2.0941	0.7138	1.6141	0.8894
	3.9346	0.7885	3.2807	0.8156			1.5364	0.9765	3.0096	0.7764	2.1638	0.6654	2.1131	0.6362	2.2957	0.744	2.4094	1.2086	2.1972	1.0379	4.889	0.6876	1.5849	0.8325
	4.7219	0.7136	2.8902	0.7994			1.8586	1.2428	5.0422	0.7673	3.5701	0.6459	3.1026	0.6436	2.1646	0.6763	1.7008	1.1872	3.2177	0.781	2.0722	0.5967	1.9925	0.8848
	2.8183	0.7923	3.3369	0.8113			1.9323	0.9416	4.7525	0.8396	3.3236	0.7657	1.6262	0.6981	2.6595	0.699	1.9704	1.1972	1.5061	1.0128	2.7892	0.7244	2.1095	1.0495
	3.2413	0.8069	3.6695	0.8033			1.8169	1.0432	3.2802	0.7931	3.1783	0.5834	1.9455	0.5641	1.8986	0.6701	1.557	1.4382	2.1711	1.0191	2.662	0.5923	1.6387	1.0108
	4.3471	0.7544	4.5255	0.7843			3.6724	0.9	3.3873	0.7798	3.6777	0.6477	2.4488	0.6872	2.6255	0.7192	2.3554	1.1392	2.1469	1.1488	2.8732	0.5529	2.0626	0.8949
	2.9217	0.8365	3.577	0.8673			1.8473	0.9151	3.5057	0.8195	1.9922	0.6235	2.5524	0.6713	2.2913	0.796	1.4645	1.3696	1.935	0.8351	2.2451	0.6951	2.5039	0.9214
	3.321	0.7822	4.8174	0.6223			2.045	0.984	5.1755	0.8041	2.3733	0.6063	3.4317	0.656	2.3965	0.7278	1.8614	1.042	3.6674	0.8458	2.9156	0.6596	2.1691	0.7069
	2.7345	0.817	3.2851	0.8739			2.6692	1.1909	2.12	0.8888	2.8066	0.8895	1.78	0.7095	2.5517	0.7268	1.4328	1.3258	1.8932	1.031	2.0321	0.7921	2.595	0.7862
	2.9416	0.7716	1.8132	1.0288			3.6676	1.1042	3.5852	0.7821	2.154	0.54	1.8111	0.6709	2.5686	0.667	1.614	1.3555	1.7589	1.2522	2.2347	0.8023	1.8939	0.8144
	4.089	0.8169	2.8003	0.8631			2.1036	0.9267	3.3543	0.8472	2.7371	0.6454	2.7587	0.7034	2.082	0.6508	1.5237	1.2826	2.6476	1.1241	2.8477	0.6924	1.4647	0.9839
	4.0867	0.6647	2.5814	0.5561			2.1758	1.1307	3.3353	0.7115	2.4514	0.6954	1.9608	0.6192	2.2404	0.7634	1.3511	1.3103	2.6561	1.0296	2.192	0.6195	1.5274	0.885
	3.5153	0.7098	4.6761	0.7872			1.473	1.133	3.8104	0.8458	2.8473	0.7733	1.8587	0.6798	3.0045	0.6902	1.6331	1.3646	1.9329	1.1547	2.1881	0.544	2.8029	0.6185
	2.1817	0.7597	2.4366	0.6754			1.6828	1.1239	2.6043	0.7792	3.676	0.6271	2.3423	0.8334	2.2247	0.7391	1.6676	1.3994	2.5316	0.6214	1.9212	0.7263	1.9596	0.8326
	5.1324	0.7188	2.7107	0.7679			1.8457	1.3293	3.0929	0.9221	4.1731	0.7116	1.9409	0.7871	2.733	0.7263	1.5463	1.4369	1.9312	0.7175	1.9684	0.7304	1.7694	0.8514
	2.22	0.7325	2.91	0.8573			2.0911	0.9644	4.9207	0.7678	2.0109	0.624	2.8817	0.7112	2.4816	0.7598	1.5007	1.2461	2.3819	1.1376	2.6338	0.684	2.2422	0.815
	4.2875	0.8435	2.3715	0.8358			1.9957	0.8836	3.3213	0.8783	2.3845	0.5962	1.3167	0.8163	2.5408	0.7461	1.5087	1.4091	2.2191	0.7508	2.0546	0.6745	2.0787	0.8305
	3.4845	0.8193	2.5484	0.7617			2.8443	1.3204	3.0187	0.8225	2.1427	0.6146	1.8142	0.7655	2.8033	0.7315	1.4554	1.1541	1.9807	0.8597	3.2285	0.6784	1.8013	0.822
	3.2017	0.6911	3.1961	0.8632			1.3757	1.0115	3.1941	0.8551	4.1866	0.5876	2.6602	0.6359	2.2669	0.7677	2.2301	1.184	2.9001	0.8161	1.9958	0.5301	3.0472	1.0015
	4.171	0.8175	3.1972	0.8877			2.2192	1.4059	3.0849	0.8495	4.1457	0.5479	1.6702	0.6602	2.6932	0.7271	1.5896	1.2303	1.7835	1.1289	3.3752	0.664	1.8216	0.8393
	3.6584	0.7443	2.1692	0.7721			2.4576	0.8091	2.9514	0.7067	3.2921	0.725	1.7016	0.7103	1.8479	0.8142	1.8114	1.4373	1.7144	0.6794	2.3001	0.5343	2.1135	0.7953
	2.6686	0.7682	4.9064	0.8049			1.5248	0.7922	4.679	0.8207	5.5472	0.7106	2.8913	0.5566	4.0502	0.7335	1.442	1.3271	2.5802	0.9585	1.995	0.5744	2.7961	0.732
	3.2857	0.7558	2.3294	0.8145			1.3004	1.2165	3.2342	0.8258	2.1418	0.5749	1.8306	0.6963	2.0279	0.7437	1.624	1.3963	1.6386	1.3001	3.19	0.8473	1.7808	0.7339
	4.0174	0.7556	2.5655	0.785			1.759	0.9816	3.5934	0.7498	3.326	0.5284	2.0859	0.6301	2.5037	0.7272	1.9051	1.2351	1.8271	1.2442	3.2148	0.6971	2.6323	0.974
	2.7617	0.8106	3.821	0.7055			2.4894	0.8822	3.029	0.8699	1.9571	0.7529	1.7436	0.6566	1.9455	0.732	1.6054	1.3217	2.9375	0.859	2.6082	0.6531	2.1755	0.8279
	5.9791	0.7564	3.4688	0.8057			2.0625	1.1305	5.2905	0.7802	1.9706	0.5966	3.9221	0.6194	3.4196	0.6781	3.2103	1.3414	2.8586	0.8058	2.7408	0.6773	2.6802	0.6311
	3.4248	0.7982	2.7352	0.7623			2.1131	1.3758	3.8877	0.7773	2.2539	0.6251	1.7644	0.6481	2.2916	0.7082	1.5066	1.3356	2.5646	0.6695	2.3172	0.6503	1.7665	0.9243
	4.5716	0.7508	2.721	0.8468			3.3996	1.3759	3.8437	0.6715	3.7939	0.7132	2.0384	0.6583	3.4185	0.8304	1.6091	1.4363	2.2604	0.9423	2.3347	0.6609	1.8549	0.9085
	6.2931	0.8144	3.2233	0.8202			2.1405	1.4094	2.3149	0.8094	2.0938	0.668	3.5369	0.5903	2.913	0.7921	1.8855	1.3254	2.0227	0.7889	3.0854	0.6596	1.5961	0.8231
	5.3547	0.7751	3.0141	0.7746			2.9123	1.3699	3.7939	0.686	2.8486	0.7167	3.0969	0.6651	2.3134	0.7093	1.5297	1.4398	2.3227	1.2485	1.4924	0.8895	1.8737	0.766
	2.087	0.8258	2.96	0.8418			1.6718	0.8195	3.2197	0.7718	5.4845	0.7723	2.187	0.6078	1.924	0.6876	1.4209	1.2049	1.6834	0.9248	3.1334	0.6965	1.638	0.7809
	2.912	0.77	2.4337	0.812			3.4042	1.145	3.9905	0.7026	2.3838	0.6232	2.8253	0.5724	4.2467	0.6602	1.4348	1.0248	1.2313	1.0924	1.8758	0.7848	3.1967	0.84
	4.1034	0.7935	2.7561	0.8588			2.4039	1.0033	3.5848	0.8201	2.2893	0.7579	1.7004	0.6116	2.0206	0.7991	1.4958	1.2871	1.7748	0.7311	3.2555	0.6823	1.9662	0.9996
	4.4276	0.7948	4.9939	0.7498			2.6235	0.8898	4.3372	0.7768	2.2862	0.6854	2.5197	0.6773	1.9436	0.703			1.8231	0.9692	1.8631	0.7559	1.8999	0.7825
	4.2538	0.763	2.96	0.8185			1.4365	1.3734	3.5789	0.7965	3.6565	0.673	3.1738	0.6095	2.1112	0.7923			1.6692	0.9818	2.5309	0.7305	2.1454	0.7978
	3.0287	0.7898	2.1485	0.8549			3.1888	1.2077	4.8132	0.6455	3.0032	0.5414	2.3088	0.6786	2.1798	0.7206			1.4924	0.7746	1.6838	0.9703	2.1871	0.684
	3.1467	0.8508	2.6599	0.7529			3.1194	1.3488	3.0889	0.8646	2.7	0.6213	2.1642	0.63	1.935	0.7086			1.8039	0.7149	2.286	0.678	2.7366	0.8465
	2.435	0.8305	2.6467	0.822			2.2023	1.1066	6.8532	0.7832	3.3152	0.6604	3.4286	0.5153	1.5737	0.8764			2.0946	0.8272	2.6437	0.7018	1.6327	0.9261
	3.5097	0.787	2.507	0.8361			2.3538	1.0251	3.7844	0.7237	2.9513	0.6908	1.5776	0.7021	2.2518	0.7484			2.549	0.8008	3.0108	0.7158	1.9035	0.7545
	5.0666	0.7349	2.788	0.8447			2.998	1.3971	3.1115	0.7089	4.3465	0.6309	2.6061	0.588	2.987	0.6861			2.6583	0.8954	2.4257	0.6377	2.5975	0.7764
	2.4056	0.7566	2.8941	0.8172			1.8276	1.1173	3.9962	0.7692	4.0459	0.5483	2.1539	0.6331	2.3809	0.7858			2.5958	0.8086	1.8554	0.7196	1.3044	1.1247
	2.7324	0.7692	3.9667	0.8446			2.2826	1.2522	4.7277	0.8151	2.2397	0.5142	2.53	0.5346	2.5858	0.7153			1.991	0.6607	3.2641	0.6749	1.9071	0.7873
	2.7363	0.6348	4.0878	0.8933			1.9128	1.1391	3.2723	0.7741	4.4327	0.6041	1.7503	0.6635	2.063	0.7526			2.303	0.8407	1.9487	0.744	2.6186	0.785
	4.49	0.7535	2.1496	0.9316			2.3309	1.4601	3.4167	0.7964	2.3366	0.574	1.9714	0.726	2.0233	0.7259			2.1485	0.8479	1.9954	0.7316	2.0633	0.9061
	3.5756	0.7925	2.7228	0.7168			2.061	1.1952	3.2564	0.7733	2.1724	0.6368	2.6029	0.6515	2.2256	0.7541			1.4181	0.9083	2.4216	0.6943	2.7203	0.7172
	3.6041	0.8336	3.2481	0.9319			1.8474	1.1486	4.8228	0.7364	2.6822	0.7068	2.7285	0.6036	2.0089	0.7181			2.0084	0.755	3.0586	0.6951	3.1068	0.6698
	2.8967	0.7793	4.6171	0.8256			2.3708	1.0511	3.1779	0.8029	2.664	0.6548	2.1922	0.6144	1.7809	0.7582			1.5914	0.9055	2.2307	0.7189	2.4101	1.4349
	4.7008	0.8519	3.9337	0.8096			3.0591	1.3624	3.2142	0.729	2.6508	0.6802	3.1585	0.7353	3.2238	0.7065			2.7176	1.0433	2.4997	0.7216	1.9315	1.1016
	2.6152	0.8494	3.0224	0.8544			2.7088	0.9364	6.6963	0.8273	2.0343	0.7485	3.2614	0.5617	2.0513	0.6492			2.4343	0.9513	2.43	0.7156	1.6414	0.792
	3.201	0.7788	2.3154	0.7107			2.9574	1.19	4.0724	0.8108	3.1941	0.5703	3.2015	1.3439	4.3211	0.6763			1.7458	0.9214	1.9763	0.7322	1.9569	0.7061
	1.898	1.0106	3.3557	0.8023			2.5469	1.19	4.4093	0.7125	2.5805	0.7208	2.5335	0.6968	1.6067	0.7184			2.1986	1.0959	2.2329	0.7115	2.8591	0.79
	3.6174	0.8492	2.8674	0.578			2.774	0.9809	4.6498	0.7341	2.8796	0.7725	3.2824	0.5703	2.3618	0.7338			2.5583	0.9505	2.5606	0.708	1.6085	0.7124
	3.2058	0.7633	2.796	0.7712			2.0841	1.2318	2.8328	0.8542	3.2463	0.6513	2.0996	0.512	2.7336	0.7014			1.7306	0.8089	2.3842	0.7128	1.9133	0.8692
	3.7473	0.8601	2.2279	0.6639			2.7275	1.0171	3.9516	0.7935	2.3667	0.6943	1.7875	0.5607	2.6009	0.7024			2.1557	0.9736	2.0373	0.7519	2.0192	0.7626
	2.5031	0.817	3.1153	0.8957			2.603	1.0864	2.9206	0.7344	2.2427	0.6761	2.4404	0.6215	1.7928	0.6866			1.7941	0.8599	2.8693	0.6702	2.4649	0.7905
	5.9772	0.8151	3.6423	0.8463			2.1135	0.9247	5.8351	0.7496	2.7627	0.6592	1.8305	0.6755	1.9427	0.7042			2.4583	0.841	2.9058	0.731	2.4957	0.6573
	2.3146	0.6839	2.3821	0.9263			2.1277	1.0189	3.0676	0.859	4.0304	0.664	2.7687	0.7504	2.9571	0.8104			2.4973	1.4912	2.1427	0.7395	1.7886	0.8432
	2.2636	0.8537	3.0564	0.7793			3.3516	1.2634	2.3885	0.7823	2.2307	0.6745	1.7435	0.5747	4.2266	0.7134			2.1113	0.9109	1.9629	0.7477	2.6511	0.5673
	4.1972	0.6432	2.5242	0.8888			2.0616	1.2609	3.2166	0.8045	1.8707	0.6779	1.847	0.6907	2.5848	0.6907			2.2677	0.8781	2.1165	0.7242	1.6063	0.7795
	3.9274	0.7747	2.1889	0.6827			3.0553	1.1587	3.342	0.872	2.7486	0.6584	1.7621	0.6926	2.3858	0.7914			1.796	0.6548	1.8676	0.6665	1.9351	1.0495
	3.036	0.8275	2.7494	0.7807			2.2706	1.1908	3.9384	0.794	2.5334	0.6256	1.9475	0.7627	2.618	0.5502			1.5247	1.1163	1.8894	0.7687	3.0168	0.6148
	5.9428	0.7109	2.6575	0.7946			1.6797	0.9428	4.7718	0.7508	2.6147	0.7391	2.71	0.7377	3.2386	0.687			2.2743	0.8225	1.9273	0.7575	1.6641	0.8335
	4.0321	0.7334	3.1062	0.8785			1.8078	1.2423	2.4571	0.8955	2.1748	0.6799	1.8541	0.6002	2.2415	0.7597			2.006	0.7311	1.8682	0.7464	2.8506	0.8192
	4.5379	0.6931	2.716	0.7717			1.7897	0.942	2.9385	0.8128	3.4859	0.5792	1.6593	0.7571	4.6012	0.7031			1.5505	1.0183	1.9274	0.7621	2.3832	0.7657
	3.4918	0.8431	2.0725	0.6221			1.9766	0.8988	4.3376	0.7657	2.5546	0.7427	3.1513	0.6485	3.5317	0.719			1.61	1.0467	2.4209	0.728	2.1679	0.6956
	2.7889	0.7855	2.6243	0.8027			3.9546	0.9329	2.9249	0.7467	2.2247	0.6141	3.0213	0.6573	1.9496	0.7812			2.7899	0.9999	2.042	0.6642	1.7653	0.783
	2.9738	0.7373	3.1559	0.8216			1.565	1.1143	3.3925	0.8062	2.6423	0.7106	1.7717	0.6941	2.7184	0.7471			2.1092	0.8151	2.2297	0.7332	2.3314	0.7051
	2.9821	0.709	3.318	0.7819			1.9843	1.0287	2.5548	0.8005	1.7215	0.8105	2.4394	1.3621	2.3067	0.6952			4.45	0.8024	1.8728	0.7717	2.0331	0.7784
	3.717	0.7555	2.345	0.863			2.3704	1.2435	3.5735	0.7306	4.1852	0.8616	2.4942	0.6762	2.5847	0.6365			1.7691	0.6543	3.1835	0.659	1.6035	0.6851
	3.0292	0.7996	3.0517	0.7445			1.7628	1.2827	3.1107	0.7973	2.4208	0.759	2.0676	0.6865	2.0589	0.7314			3.4491	1.2901	1.7877	0.7576	2.3453	0.5263
	3.9573	0.6643	2.996	0.8278			1.7722	1.1651	2.4479	0.8609	3.5172	0.6272	2.4163	0.7442	2.0124	0.7773			1.5029	1.1171	1.7687	0.7246	1.984	0.801
	3.8464	0.7041	1.9825	0.7436			3.2254	1.0237	3.8486	0.8387	3.5019	0.5931	2.0292	0.6791	1.7573	0.7162			1.5194	1.1083	2.7726	0.7446	1.9105	0.6347
	4.0878	0.729	3.0043	0.5948			1.818	1.0683	3.4714	0.8042	3.0795	0.8909	1.9917	0.6656	3.019	0.713			1.4865	1.1399	2.2174	0.7584	1.8607	0.5838
	4.3831	0.7586	1.6212	0.7238			1.9573	0.9894	4.3684	0.7073	4.1819	0.6611	1.8146	0.6219	4.3438	0.7385			2.1489	0.7366	2.3164	0.646	1.5403	0.8895
	3.668	0.7756	2.8109	0.828			2.1124	1.1631	3.029	0.8586	4.3829	0.7526	2.0468	1.3579	1.3665	0.8549			2.3381	1.2412	2.3466	0.6838	2.5635	0.6463
	3.3489	0.6841	2.2933	0.7561			4.7445	1.1147	2.8225	0.8161	1.8619	0.6943	3.2806	0.7479	3.7227	0.733			1.8514	0.8019	2.0377	0.7523	2.0151	0.8389
	3.6122	0.735	2.2777	0.7902			2.7515	1.1388	2.3416	0.7665	3.7353	0.8796	2.3799	0.7067	2.4894	0.7008			2.1738	1.0757	3.4178	0.6862	1.6838	0.7273
	2.5795	0.6444	1.5985	0.7519			2.3672	0.8821	3.3029	0.778	2.4605	0.6397	4.0157	0.7033	2.0165	0.707			2.2239	0.7993	2.7984	0.7416	1.659	1.0299
	3.5554	0.6633	2.8228	0.8081			1.4224	0.973	5.3448	0.6656	2.1698	0.6695	2.3164	0.6757	2.3863	0.6866			2.0079	1.2752	3.4331	0.6765	3.488	0.7407
	2.5388	0.7487	1.9433	0.8353			1.4247	1.3316	4.0099	0.8019	3.6281	0.7551	2.2012	1.404	3.0876	0.6989			2.3053	1.1937	2.5668	0.6961	1.9617	0.7584
	3.7578	0.5983	2.9122	0.9062			1.8759	0.8749	5.1791	0.7747	3.1924	0.6891	2.2036	0.6288	2.0283	0.6608			2.1463	1.294	2.0907	0.738	2.7808	0.6885
	4.0563	0.8367	3.7643	0.7746			2.2235	1.0208	4.6076	0.7996	3.5439	0.5984	2.9264	0.5612	1.9526	0.6999			2.4064	0.9582	3.597	0.6731	2.1681	1.2048
	2.9753	0.8043	2.5937	0.7412			1.9465	0.889	3.2443	0.801	2.5318	0.8458	1.9646	0.6959	2.5229	0.7144			1.3314	0.9747	1.9169	0.7225	2.3548	0.7346
	2.593	0.5622	2.4081	0.8565			1.8237	1.2063	3.4718	0.8494	1.9529	0.5617	2.5948	0.6931	3.9854	0.6601			2.2536	0.911	2.512	0.7235	1.9394	0.756
	4.4383	0.7846	2.5455	0.7749			1.8813	1.018	3.7013	0.7816	3.6181	0.6907	2.1328	0.6249	1.8464	0.7081			2.2325	1.0201	2.332	0.8027	1.6594	0.8292
	3.3096	0.8613	2.4225	0.7314			4.6134	1.0125	3.9448	0.8108	2.6439	0.6764	1.9807	0.6505	2.301	1.338			1.4381	0.9237	2.3179	0.7489	2.1878	0.7174
	4.9315	0.8793	2.9145	0.8375			1.2995	1.1399	2.4646	0.8435	2.4582	0.5691	3.1853	0.699	3.0607	0.7944			1.8119	0.7573	2.4851	0.6593	2.5971	0.7678
	3.9328	0.7454	2.7573	0.812			2.4836	0.8107	2.7105	0.7695	2.9683	0.6222	1.897	0.7051	3.1866	0.7189			2.2725	0.9877	2.663	0.675	2.3537	0.8226
	2.7132	0.5316	3.8268	0.866			1.6844	0.8953	3.9059	0.7636	3.7689	0.6413	2.9621	0.6415	2.286	0.6752			3.0179	0.7127			2.3274	0.7443
	3.6201	0.7678	2.0477	0.8924			1.9288	1.3986	3.9146	0.8089	2.0941	0.753	2.274	0.5311	1.9406	0.6643			3.4488	0.7091			1.6261	0.8707
	4.2592	0.7234	2.6143	0.6296			2.9631	1.0687	4.8705	0.83	2.3482	0.6279	1.9968	0.6815	2.4929	0.7466			2.8561	0.8837			1.9019	0.9487
	2.757	0.68	2.2967	0.7609			1.7708	0.7845	3.2234	0.7666	2.7014	0.8686	2.3511	0.7385	1.5165	1.2565			3.74	1.256			1.7973	0.7516
	2.5251	0.5412	3.2581	0.7602			2.5918	1.2303	2.872	0.7412	3.9204	0.5445	2.2433	0.6584	3.5905	0.7374			1.7714	0.9411			2.7135	0.6087
	2.3553	0.8612	2.2101	0.7153			2.512	1.0583	3.1389	0.8392	3.7915	0.5907	1.9944	0.6711	2.4876	0.751			2.0629	1.0288			2.3069	1.3746
	2.5488	0.6122	4.5582	0.7446			1.7462	1.2109	3.8056	0.8112	3.5969	0.6119	2.0832	0.7057	2.433	0.6433			1.6468	1.0983			2.0595	0.7657
	2.6045	0.75	2.2581	0.8017			2.2191	1.3871	2.6249	0.803	2.614	1.134	1.6632	0.6539	2.0687	0.759			1.3993	1.0583			1.7115	0.9311
	3.4763	0.854	2.5938	0.847			1.7273	0.8507	4.8086	0.7625	2.5556	0.7144	1.961	0.6205	2.6113	0.6924			2.2081	1.0103			3.198	0.5817
	2.7219	0.6293	2.5407	0.7798			2.107	1.0204	3.411	0.8117	3.5302	0.8054	2.4115	0.6741	3.3083	0.6909			2.3341	1.0424			2.2337	0.757
	2.2364	0.5508	2.9457	0.9626			1.9278	1.178	4.5509	0.7458	2.6783	0.6984	2.4922	0.6792	3.8353	0.7806			2.2284	0.9411			2.737	0.6405
	2.2997	0.5976	2.2827	0.8154			1.4321	0.8713	4.2858	0.7029	2.2303	0.5885	2.2157	0.6696	3.0982	0.6896			1.9359	1.275			2.0126	1.4287
	4.2658	0.7425	3.7529	0.8981			3.1936	1.1202	4.6669	0.761	2.3589	0.7831	3.1356	0.5199	2.8407	0.7359			1.4755	1.2371			2.2806	0.7306
	2.1877	0.5387	2.0964	0.8646			2.0679	1.4058	6.9019	0.8113	3.1282	0.7743	2.8103	0.6605	2.0037	0.6059			4.0859	1.1978			1.8174	0.9402
	2.1117	0.5228	3.4017	0.7948			4.0599	1.2198	2.7078	0.7043	2.1446	0.5396	2.5142	0.6815	2.4614	0.6155			2.2632	1.1625			1.9012	0.7854
	3.0005	0.5062	2.3366	0.8688			2.5406	0.9186	4.3968	0.7937	3.2497	0.7177	1.7369	0.6389	2.2841	0.8218			2.1885	0.6793			2.4925	0.6852
	3.0022	0.7251	3.083	0.8978			2.7835	1.1422	3.3743	0.7632	2.7934	0.6812	1.9222	0.5816	2.3496	0.7774			1.8261	1.0509			2.432	0.7529
	4.1939	0.6001	2.3272	0.8747			2.0858	1.0756	4.4002	0.7352	3.8244	0.8634	2.3144	0.6657	1.943	0.6955			2.0123	0.8563			1.6827	0.9115
	3.6226	0.7769	4.1908	0.7957			3.1081	1.4904	3.349	0.761	2.3418	0.6171	1.8309	0.6451	2.6715	0.7384			2.7445	0.9535			2.377	0.6571
	4.0271	0.8027	3.709	0.9046			2.1052	1.0065	2.9842	0.7235	3.3498	0.7611	1.6432	0.6275	3.8883	0.7194			1.9351	1.0007			1.6334	0.7355
	3.4831	0.7659	3.25	0.9054			2.5258	1.0393	4.7735	0.7924	2.3206	0.7161	3.8408	0.6852	3.8199	0.695			1.8011	1.1378			2.263	0.7889
	2.9943	0.7284	3.799	0.8756			2.204	1.0672	2.6435	0.8355	4.7967	0.7976	3.5275	0.5835	2.364	0.8007			1.9718	1.0087			2.4929	0.6984
	3.617	0.7799	2.3499	1.1931			2.9622	1.1596	3.2643	0.8348	2.2763	0.6135	3.8557	0.6127	2.5382	0.65			2.0858	0.7858			2.06	0.8138
	2.9199	0.572	3.4553	0.8706			3.1233	0.9805	4.103	0.7532	2.5535	0.6317	1.9546	0.6592	3.2993	0.6585			2.783	0.8281			2.1427	0.8811
	1.89	0.7779	4.1123	0.7895			2.9717	0.9402	3.2412	0.8422	2.3557	0.6399	1.7985	0.7075	2.2839	0.7771			2.0023	0.9883			1.6411	0.9862
	3.2287	0.8091	3.2087	0.8137			4.2541	1.1721	3.9185	0.7806	2.8424	0.7815	2.9639	0.6654	1.3014	1.1556			2.7052	0.883			1.7319	0.8305
	2.8219	0.7871	2.9816	0.756			3.0011	0.9513	4.2463	0.795	2.5076	0.6745	1.5557	0.6745	4.0782	0.5889			2.2101	1.2757			2.1915	0.8706
	3.4083	0.7285	3.1993	0.8755			1.5629	1.2966	2.4763	0.8362	2.3712	0.6456	1.7691	0.7252	2.7874	0.7891			1.5471	1.0427			2.2525	0.8817
	4.0948	0.8309	3.3485	0.857			2.8953	1.2021	3.1605	0.674	2.4081	0.5753	5.5741	0.5998	2.6194	0.8018			1.5881	0.7403			2.0761	0.9588
	3.2781	0.8629	2.3884	0.7335			2.4117	1.0138	2.6472	0.6735	2.9085	0.8247	1.5153	0.6914	3.4343	0.8196			4.1343	1.0808			1.606	0.9014
	2.6561	0.9055	4.1616	0.7752			2.4984	1.1936	3.2573	0.7668	3.3063	0.7078	2.6063	0.6487	2.5728	0.7247			1.8164	1.2362			2.4948	0.7203
	3.7698	0.7035	3.6785	0.8785			3.752	1.2187	3.7762	0.8239	2.1477	0.8584	2.1093	0.6913	3.2939	0.784			1.5131	0.8699			1.9426	1.0057
	2.8252	0.8019	2.692	0.9572			1.9648	1.1833	4.3697	1.0994	3.7596	0.8855	2.3696	1.3832	2.6545	0.5935			1.4973	1.0558			1.6354	1.0942
	2.907	0.8314	2.0842	0.6623			1.3847	1.3533	2.6255	0.801	2.8667	0.7129	4.8805	1.1682	2.6989	0.6966			1.7551	1.0464			2.1535	0.9615
	3.1144	0.822	2.4876	0.7952			2.4295	0.9991	4.5519	0.8051	2.5805	0.8528	2.4707	1.4053	2.5922	0.748			2.0393	0.5743			1.8529	0.7993
	2.7774	0.782	3.1535	0.885			2.2088	1.3761	3.4062	0.7504	2.2702	0.5277	3.0619	0.6794	2.4353	0.7562			1.999	0.8478			2.6552	0.7345
	2.4924	0.6014	1.933	0.7055			1.8534	1.1229	3.1675	0.7588	2.5515	0.7662	2.8795	0.6771	2.7989	0.7329			1.8107	1.3459			2.5582	0.7835
	3.2304	0.8529	2.5474	0.8038			1.7855	0.6647	2.6798	0.7851	3.0082	0.7615	2.8523	0.6063	2.2504	0.8253			1.6681	0.7887			1.8296	0.7409
	2.8324	0.776	2.1501	0.9312			2.0996	1.0852	5.3037	0.773	2.4774	0.6358	1.8956	0.6672	2.2828	0.6431			2.0884	1.0467			2.2234	0.8718
	3.6431	0.8619	3.0989	0.8621			2.1659	1.2472	3.1338	0.8084	2.9024	0.8076	1.7192	0.7341	2.3897	0.6489			1.268	1.0206			1.6512	0.9241
	3.1876	0.8856	2.5984	0.9067			1.9718	1.1467	3.416	0.8247	3.6698	0.6928	1.6591	0.6359	1.9963	0.7547			1.7294	0.9523			1.9755	0.9192
	3.1759	0.7276	4.4177	0.9411			3.7518	1.309	6.5868	0.7464	1.5341	0.8198	2.1214	0.6634	2.6571	0.5876			1.9652	0.7903			2.2531	0.7009
	3.2052	0.8471	2.2295	0.7903			3.4419	1.123	2.8036	0.7932	3.4875	0.8152	2.459	0.6983	3.2101	0.5136			1.6316	0.8039			1.9624	0.8566
	2.6971	0.8039	5.416	0.6953			1.8972	1.1426	3.2825	0.8973	2.2039	0.7306	2.4274	1.2909	2.7503	0.661			2.6043	1.1459			2.3995	0.7399
	4.3692	0.7166	2.4237	0.9247			2.5485	1.1637	2.775	0.856	3.2236	0.6862	2.735	0.5546	2.0249	0.7617			1.5533	0.8517			1.6578	0.8556
	3.2298	0.8778	2.4115	0.7799			2.5384	1.1642	4.8381	0.784	2.0889	0.7278	2.0126	0.6366	2.7701	0.6003			2.0385	0.6602			1.5949	0.797
	4.477	0.7572	2.3321	0.9177			1.6661	1.0154	3.2995	0.767	2.3153	0.6354	2.2039	0.4942	2.7028	0.7253			1.4308	0.8375			1.9046	0.8372
	2.9305	0.8586	2.8113	0.8516			2.5448	1.1391	2.8811	0.8208	3.6703	0.8313	1.7051	0.6628	2.4075	0.6973			1.8499	1.1732			2.0927	0.8371
	4.3967	0.8178	3.3006	0.8221			3.4657	1.2396	5.1652	0.7517	4.4689	0.7017	1.9778	0.56	1.6785	0.8323			2.2097	1.1213			2.7985	0.6401
	2.7917	0.6977	2.8299	0.8501			2.0426	1.2725	2.8389	0.8352	2.7831	0.865	1.6335	0.7234	1.9687	0.7845			1.7713	0.7293			2.4612	0.7741
	3.009	0.8364	4.2602	0.8047			1.7285	1.0011	2.6918	0.8094	2.7152	0.6381	2.1291	0.7354	4.4112	0.668			2.0094	0.7416			1.7453	0.895
	2.836	0.8707	4.0648	0.713			2.1751	1.067	3.3206	0.7831	3.3283	0.7634	1.9582	0.509	3.0483	0.6402			1.3741	1.0005			2.0239	0.8984
	4.5064	0.8549	3.626	0.8374			1.8041	1.2239	5.8651	0.7647	3.9847	0.6405	2.021	0.6869	3.0605	0.647			2.8226	1.0475			1.9642	0.7798
	4.1644	0.7412	2.9893	0.8771			2.3245	0.8622	2.6844	0.8056	4.21	0.8142	2.1537	0.7102	2.2363	0.5829			1.6998	0.9769			2.1382	0.7249
	3.5279	0.8013	2.6951	0.9481			2.4015	1.0201	2.961	0.8653	3.6449	0.7187	1.9066	0.5868	2.5905	0.6753			2.417	1.1712			2.2684	0.7249
	4.004	0.8391	3.6493	0.8764			1.5106	1.3401	4.2123	0.8094	2.676	0.7342	1.752	0.6193	2.0095	0.8243			2.5507	1.1989			3.1804	0.5712
	5.3058	0.8219	3.4028	0.8969			1.3839	1.0931	3.4226	0.8138	4.3203	0.802	5.4836	0.6449	2.3222	0.7167			1.5707	0.9442			2.5222	0.7114
	4.8808	0.8286	2.618	0.9254			3.2971	1.2139	3.6312	0.7024	2.14	0.7771	2.6422	0.625	2.9337	0.7116			2.0264	0.9532			1.6381	0.9656
	3.0359	0.8652	3.3268	0.7078			2.5855	1.2109	3.0116	0.7489	2.535	0.6859	2.8143	0.5722	2.6836	0.6864			1.8866	0.7435			1.9403	0.6461
	5.2702	0.7598	2.3951	0.8895			2.526	1.3735	3.7996	0.8071	2.654	0.6952	3.6656	0.6552	2.1731	0.5524			1.7914	0.9204			2.1565	0.7992
	3.0244	0.7912	3.0741	0.8755			1.7981	0.9507	3.1542	0.8014	2.1786	0.6423	2.8934	0.7031	2.6084	0.6371			2.0209	0.8712			2.0497	0.803
	3.5205	0.8408	3.4528	0.9186			1.486	1.1353	4.4915	0.7683	2.9533	0.6503	2.5012	0.6915	2.4556	0.6649			2.5772	1.0466			3.223	0.51
	2.972	0.7619	3.4771	0.925			2.686	1.1169	2.8259	0.7736	3.3776	0.8088	2.7035	0.6971	1.9714	0.6908			2.3224	0.9594			1.684	0.9813
	4.9784	0.8084	2.2242	0.9213			2.3682	0.9598	3.8989	0.7865	2.6654	0.7736	2.386	0.5223	1.7255	0.7042			2.3625	0.9761			2.3361	0.8391
	3.2852	0.7475	2.6595	0.8204			1.9801	1.143	3.058	0.7943	3.2821	0.7164	2.1751	0.6873	3.721	0.7061			1.5869	0.9471			2.2644	0.784
	3.6989	0.8326	2.7317	0.773			1.4718	1.057	2.4443	0.8495	3.0767	0.7628	3.0224	0.6227	2.4899	0.6624			2.0575	0.6172			1.4412	0.8172
	3.4029	0.8321	2.6153	0.8348			3.3874	1.3208	3.4052	0.792	2.2916	0.6476	1.9669	0.6715	2.9243	0.6604			2.3798	0.7245			1.6307	0.863
	4.5835	0.8728	2.6273	0.8983			3.5799	1.3404	3.9427	0.714	3.6485	0.7466	2.2167	0.5592	1.9759	0.7037			2.1427	1.0134			2.0817	0.7184
	4.6126	0.7713	2.2934	0.8047			1.508	1.2533	3.1242	0.8466	2.4443	0.6898	1.9821	0.5259	2.181	0.6153			1.5184	1.1803			3.3135	0.7374
	2.5528	0.8108	2.3524	0.7763			4.9095	1.1469	2.4768	0.8206	3.1935	0.6508	2.7352	0.629	3.0273	0.7522			1.4309	1.018			1.8082	0.7888
	2.5957	0.8664	2.4951	0.8684			1.263	1.0206	3.3338	0.8052	2.255	0.6959	1.7784	0.724	2.1198	0.73			3.9604	1.1247			1.8909	1.4068
	3.3479	0.8024	3.87	0.9017			3.6252	1.265	6.1731	0.796	3.2327	0.719	1.8903	0.6191	2.5909	0.6381			2.0613	0.6597			2.0742	0.6134
	4.2512	0.7987	2.3702	0.8388			2.5092	1.2127	3.2792	0.7983	4.0291	0.7725	3.0709	0.7007	3.7549	0.714			2.1725	0.7983			1.8225	0.7715
	3.1527	0.8282	2.6489	0.9325			3.093	1.3145	3.3098	0.8573	4.3664	0.8382	2.153	0.6141	4.344	0.572			1.5383	0.7432			1.6471	0.7833
	4.266	0.8252	2.8702	0.9225			1.3707	1.1865	2.4876	0.8064	5.7328	0.7651	2.0118	0.6268	2.4742	0.6469			2.4486	0.9253			1.8578	1.0474
	3.9506	0.8292	3.2697	0.8765			2.9947	1.1867	4.1819	0.8156	2.3187	0.6781	2.1165	0.6266	2.1518	0.7198			2.0184	0.9351			1.6554	0.8687
	3.7498	0.8213	3.2821	0.792			2.2088	1.2766	3.8935	0.7731	6.0151	0.7173	2.1827	0.6451	2.1923	0.7484			2.6385	1.1418			2.0961	0.7043
	4.2172	0.818	2.9152	0.8185			2.1509	1.0732	2.5415	0.7648	3.8814	0.6102	3.1059	0.5945	1.9463	0.76			1.4968	0.8426			1.8429	0.961
	3.2452	0.7658	2.1423	0.8208			2.116	1.0755	4.7138	0.7301	2.6043	0.841	3.3495	0.6865	3.1261	0.7596			2.4544	1.0225			1.9854	0.6286
	2.9169	0.8231	4.5614	0.9193			1.9953	1.2286	2.6193	0.8254	3.7267	0.7078	1.8994	0.6681	2.1762	0.6535			1.7144	1.1284			1.6119	0.8098
	3.9073	0.7687	2.4507	0.8435			2.0118	1.0778	4.5309	0.7719	2.7006	0.8655	2.2986	0.6736	3.2521	0.6027			2.0756	1.0049			1.8128	0.9112
	2.8908	0.9036	2.5215	0.8841			1.7603	0.8186	3.8178	0.8362	4.8641	0.8281	2.0736	0.7042	3.6152	0.6267			1.8582	0.7882			1.7307	0.7871
	4.6845	0.8367	3.7504	0.8228			2.6967	1.1873	4.5739	0.794	3.1118	0.7026	2.1011	0.6511	2.7469	0.6902			1.5495	0.9912			1.7574	0.9232
	2.7778	0.8071	3.5679	0.7055			2.641	1.1097	4.6753	0.7704	4.0759	0.8832	1.6223	0.7133	1.8132	0.6586			2.0992	0.7836			1.8887	0.9595
	3.491	0.7445	2.523	0.8589			4.4892	1.2098	3.7184	0.8386	3.2376	0.7252	2.8772	0.6746	1.898	0.6298			1.5994	0.8451			1.9605	1.0525
	2.645	0.751	2.4192	0.7463			2.661	1.2268	3.1267	0.7769	2.4249	0.7523	1.9695	0.6993	3.332	0.7502			3.3061	1.2262			3.195	0.7079
	4.3715	0.7641	2.1967	0.9549			1.3511	0.9157	3.5091	0.796	2.4054	0.7523	2.2184	0.6873	2.2151	0.6883			1.6316	0.9675			1.6917	0.8642
	3.8544	0.8489	2.4621	0.704			3.4918	1.0295	2.5381	0.8909	3.0138	0.8767	1.6912	0.7359	3.4998	0.618			1.5941	0.7204			2.2133	0.7919
	3.009	0.8373					2.9201	1.2381	3.2232	0.7417	2.4278	0.743	2.5444	0.6474	2.4706	0.6447			2.1556	0.9547			2.1768	0.731
	3.0331	0.8527					3.0595	1.19	2.5874	1.1257	2.1942	0.6981	1.9986	0.6521	2.1649	0.7707			2.4376	1.0578			2.0846	0.7547
	2.9032	0.8005					3.2058	1.3206	4.1372	0.8461	2.6296	0.7182	2.7746	0.7206	2.7637	0.6453			1.4823	0.7604			1.8432	0.7853
	4.7331	0.7961					1.8334	1.3875	2.377	0.8155	2.1996	0.8049	2.0927	0.5471	3.1608	0.6862			2.0341	0.9561			1.976	0.9439
	3.5617	0.8198					2.8042	1.2854	3.859	0.7009	2.47	0.7573	1.8611	0.6925	3.3899	0.6894			2.3217	0.7364			2.6158	0.8166
	4.6451	0.7985					1.9593	1.0212	4.9388	0.7519	5.0085	0.7329	2.9999	0.5553	2.466	0.6522			1.8082	1.2871			2.1367	0.817
	4.8754	0.7168					2.1688	1.0105	2.1413	0.9821	2.6226	0.7347	1.7276	0.6237	4.2042	0.6978			1.9277	0.8211			2.9677	0.6954
	4.763	0.8039					1.6438	0.9499	7.4728	0.8135	2.4659	0.8137	2.1047	0.6505	3.9074	0.7267			1.5205	0.9516			1.6662	0.8446
	2.5071	0.7848					2.4859	0.9858	3.9864	0.801	2.6806	0.852	2.0783	0.5637	1.974	0.6708			1.9146	0.9666			1.6932	0.8108
	5.1153	0.7994					3.0013	0.8122	3.9796	0.7495	4.0184	0.8119	2.0951	0.5077	2.5723	0.769			1.6558	0.8829			1.9653	0.9184
	3.5969	0.8195					2.163	1.2464	3.5775	0.6989	2.1662	0.7444	3.0403	0.5861	2.3235	0.7258			1.734	0.9717			2.1228	0.7087
	2.6271	0.8725					1.9249	1.0435	2.3534	0.7744	3.4635	0.8768	2.6749	0.5155	2.459	0.6626			2.2686	0.8105			1.9184	1.2224
	3.9266	0.8491					2.0795	1.142	2.3184	0.8787	5.2647	0.715	2.0987	1.1613	2.8547	0.743			2.4387	1.1957			4.0181	0.7356
	2.5749	0.7616					2.3935	1.2186	4.4358	0.8472	3.7752	0.8043	2.0405	0.6541	2.0302	0.7106			2.3518	1.0244			3.324	0.79
	3.776	0.8275					3.4774	0.9019	3.094	0.8454	2.9042	0.7543	3.6926	0.5007	1.9705	0.6507			3.1778	1.0992			1.5689	0.763
	3.186	0.8562					5.0688	1.0025	4.8822	0.8034	3.3536	0.7006	3.1485	0.6932	2.9763	0.6067			2.0577	1.1462			2.2585	0.7173
	3.8321	0.7888					2.578	0.8746	3.8441	0.7659	4.8182	0.8414	3.2018	0.6158	2.205	0.7985			2.6782	1.1518			1.7766	0.8972
	3.6465	0.7548					1.7716	1.0283	4.5832	0.8265	3.108	0.7529	2.2534	0.584	2.5614	0.7007			2.2842	0.9397			1.804	0.8338
	4.5748	0.7773					1.8177	1.177	4.9417	0.7969	2.8446	0.812	3.3176	0.5355	2.1396	0.6478			1.929	0.8663			1.5634	1.0749
	2.4711	0.889					2.5092	1.1453	3.7363	0.7982	3.4448	0.7188	2.8846	0.6342	2.3623	0.6847			2.3503	1.2512			1.6711	0.8711
	3.9528	0.8101					2.2395	1.0699	3.1125	0.8111	3.6092	0.683	1.5759	0.7032	2.7326	0.6954			1.9735	1.1532			2.6484	0.6938
	1.4464	0.7371					2.2333	1.1024	2.5933	0.8216	3.5422	0.8276	1.9726	0.5456	1.8812	0.6739			2.6298	0.726			1.5572	0.9309
	2.6499	0.8258					2.0736	1.2237	2.7986	0.8161	2.4118	0.825	1.9907	0.7224	2.339	0.7139			1.4003	0.8256			1.8616	0.6115
	2.488	0.8152					3.3801	1.0549	3.24	0.7899	2.9114	0.7389	2.1105	0.9352	1.9969	0.8315			1.6747	1.0899			3.1896	0.5477
	3.6984	0.8327					1.6569	0.7892	3.9462	0.7753	3.0018	0.7705	2.0777	0.6444	2.4468	0.7478			1.7694	0.8525			1.789	0.8702
	3.6691	0.8713					1.8617	1.0302	4.2421	0.7944	2.9177	0.6336	2.4555	0.5324	2.6553	0.7444			2.2285	0.8833			2.2284	0.5307
	5.1675	0.8347					1.9652	1.2903	4.2311	0.8393	3.4964	0.6699	2.5887	0.5105	3.0982	0.6539			2.6479	0.7164			1.9664	1.0556
	2.7861	0.774					3.3257	1.2835	3.6167	0.7933	2.6852	0.8823	2.2519	0.505	2.3875	0.7568			2.9114	1.2183			2.2054	0.7481
	5.9488	0.7852					3.9201	1.1976	4.8095	0.767	2.9143	0.6761	2.2792	0.5715	2.8324	0.6389			3.3122	1.0313			1.573	0.7339
	2.8267	0.8469					1.8783	0.8567	3.8139	0.8135	2.3755	0.6107	2.6326	0.5523	3.4264	0.5999			1.9939	0.9172			1.9305	0.7486
	3.5022	0.8245					2.3443	0.9039	4.0835	0.7362	2.3184	0.7983	1.8008	0.5754	2.6692	0.6501			1.8995	0.8573			2.0256	0.8772
	2.9036	0.8512					1.8003	0.89	3.4856	0.8315	2.2071	0.7663	2.0121	0.5882	2.168	0.6989			2.0633	0.8265			1.9905	0.7746
	4.254	0.7916					1.8894	1.1562	3.4798	0.8354	2.6146	0.7461	2.4161	0.4978	3.4759	0.6807			1.3892	0.9067			1.6242	0.8258
	4.9796	0.8347					3.0293	1.4482	2.6291	0.8309	2.5098	0.6244	2.9669	0.6011	3.1602	0.6925			1.5631	1.0689			1.5892	0.7001
	6.1347	0.767					1.6001	1.2383	3.6737	0.8206	2.8093	0.6004	2.3808	0.6676	2.6539	0.6918			2.4364	0.7363			1.6269	0.8043
	3.0875	0.8456					2.8413	1.402	3.7165	0.7696	3.4175	0.6172	2.8641	0.6481	4.6761	0.829			1.4838	0.7756			2.6163	0.6428
	4.0075	0.7422					1.7524	1.0473	3.7706	0.7639	3.4417	0.6822	1.7724	1.1122	2.495	0.6381			1.6657	0.7153			1.6426	0.6938
	5.2443	0.7734					2.7713	1.0396	3.3987	0.8412	3.1153	0.6861	2.8233	0.645	3.5497	0.5941			2.1362	0.7096			2.7577	0.83
	2.3194	0.7172					3.0188	0.9969	3.8231	0.8015	3.69	0.6901	1.8249	0.6112	3.2889	0.7294			2.2819	1.0371			2.4042	0.8336
	2.9061	0.9206					1.4268	1.2338	3.3774	0.8694	3.7325	0.7643	1.6765	0.7677	1.9546	0.7005			1.7261	0.9106			1.422	0.9165
	4.5317	0.7676					1.7962	1.2463	6.9935	0.7557	3.0423	0.7165	2.2371	0.5803	2.7248	0.7553			1.9274	1.0439			2.1279	0.8805
	3.0461	0.842					2.1109	0.9189	2.7572	0.833	4.1462	0.7254	1.97	0.557	3.0554	0.6355			3.072	0.8685			1.4101	0.8545
	2.4791	0.6453					2.3965	1.3267	2.7369	0.8157	2.2991	0.7807	1.6948	0.6417	1.981	0.7035			2.322	1.0535			1.5752	1.1225
	2.5207	0.7957							3.9495	0.7712	4.6701	0.5778	2.4987	0.7194	2.2673	0.679			2.3629	1.057			2.7825	0.7852
	2.7732	0.7285							2.5831	0.8372	3.233	0.8405	2.2498	0.4843	2.2241	0.7555			1.9299	0.8726			1.7761	0.8431
	3.7499	0.831							3.185	0.8118	2.669	0.845	2.7222	0.6422	1.8892	0.7216			1.9109	1.3146			3.2773	0.7629
	3.7337	0.7091							4.8074	0.7872	2.5331	0.7701	1.8505	0.6576	2.0322	0.7625			2.8176	0.7061			1.7445	0.6748
	4.1426	0.7836							3.2269	0.7079	2.3034	0.6088	2.3997	0.7263	2.576	0.7268			2.0176	0.7452			1.868	0.6417
	3.7017	0.9146							4.2219	0.7445	3.4871	0.8119	2.8693	0.5279	2.9309	0.6377			2.4117	0.5789			2.2737	0.9099
	6.1134	0.7686							3.2374	0.6965	2.6956	0.7318	1.9459	0.6548	2.7031	0.6712			1.4117	0.8033			1.9254	0.8835
	2.6409	0.8404							2.7955	0.7758	3.419	0.672	2.6929	0.6302	2.104	0.7639			3.1244	0.9689			1.9555	0.7583
	2.4357	0.7801							5.0362	0.7758	4.2514	0.8445	2.1419	0.7867	2.6091	0.7475			1.7844	0.9338			2.0079	0.6952
	3.9461	0.7735							3.0706	0.7502	2.5533	0.797	1.8793	1.4224	2.1524	0.7729			2.2854	0.8013			2.0294	0.8254
	2.2027	0.8403							3.4605	0.7924	2.2662	0.6732	2.2368	0.6397	2.3816	0.6492			1.5969	1.0722			2.7752	0.6622
	2.5794	0.8467							2.3394	0.8276	2.4135	0.6439	3.2776	0.7004	2.7796	0.6092			1.7189	1.0869			2.4814	0.7724
	2.7449	0.7947							3.9762	0.804	3.0063	0.7879	1.9987	0.55	2.1855	0.7405			2.2547	0.8512			2.0047	0.6273
	3.9128	0.8031							5.0892	0.7412	3.1963	0.8563	2.6678	0.587	1.9283	0.6378			1.4546	1.0692			2.2759	0.7275
	3.3733	0.7545							3.1829	0.7801	2.4542	0.7494	3.3778	0.5794	2.1178	0.6744			1.774	0.9968			1.6698	0.7636
	4.0698	0.874							4.1913	0.7717	4.6763	0.8534	2.6895	0.6457	2.8424	0.6239			1.6345	0.9774			1.6288	0.7504
	4.283	0.8018							3.168	0.8102	2.881	0.7884	1.9946	0.6496	2.1869	0.726			1.8117	1.0753			2.0587	0.6038
	2.9974	0.8242							3.6708	0.8301	3.0762	0.7503	2.3196	0.6808	1.9951	0.5897			2.5746	0.7824			1.971	0.8404
	2.901	0.8714							2.9527	0.8328	3.5857	0.6617	2.1133	0.6095	2.1816	0.7643			1.9022	0.9385			1.7784	0.9182
	2.8142	0.7027							7.4124	0.736	2.8066	0.7514	1.9853	0.6741	2.009	0.6853			1.5912	0.8434			2.4792	0.6202
	5.2243	0.8301							3.701	0.7982	2.7898	0.6353	1.743	0.6327	2.6856	0.6551			2.3304	0.8023			1.7151	0.8207
	3.7041	0.8216							5.1696	0.7806	2.4393	0.7612	2.4404	0.5393	1.9693	0.6578			1.9827	1.1064			1.7214	0.771
	2.6343	0.7286							5.9361	0.7743	4.0116	0.5717	2.448	0.6813	1.9234	0.6782			1.6627	0.9243			1.4326	1.0379
	3.3374	0.8546							2.8695	0.8302	3.6296	0.7046	1.8005	0.6364	2.8168	0.6944			2.2028	1.091			1.9453	0.6983
	3.5712	0.7207							3.4447	0.7888	2.7778	0.6851	2.0674	0.6135	1.904	0.7318			2.1971	1.1113			1.5049	0.9753
	4.8572	0.772							3.5827	0.8002	3.0582	0.6582	1.6396	0.6661	3.2681	0.705			2.4708	0.8971			1.6502	0.7138
	2.429	0.9259							3.6452	0.854	4.4174	0.6273	1.95	0.5752	3.3997	0.7167			1.3677	1.1477			2.7083	0.7147
	2.3507	0.6932							4.2492	0.8215	2.9919	0.5887	1.9429	0.6398	3.4407	0.6707			1.516	0.7822			1.7437	0.8258
	5.5044	0.8269							4.9863	0.7317	2.3931	0.6194	2.4963	0.6716	2.8708	0.6978			1.6856	0.8413			1.7127	0.8102
	4.2946	0.8189							2.9087	0.7737	4.3951	0.7813	1.9149	1.4246	1.8249	0.7452			2.8113	0.9601			3.5057	0.7492
	3.9351	0.714							2.947	0.821	2.6337	0.6973	1.9258	0.6859	2.6277	0.6241			3.0226	1.3685			1.4919	0.8166
	3.4943	0.8572							2.3509	0.8467	2.2895	0.6253	1.8898	0.646	2.9181	0.6662			2.4351	0.9855			1.6803	0.8193
	5.2079	0.8288							3.1642	0.8569	2.9339	0.7918	2.1034	0.6192	3.9902	0.7082			2.5388	0.8879			2.0822	0.8112
	2.5885	0.7347							2.7002	0.7997	2.1963	0.7046	2.1163	0.6356	2.58	0.7019			1.8235	1.4925			1.5344	0.9832
	3.0275	0.8571							5.1495	0.7243	3.1512	0.7186	2.2222	0.5977	1.6649	0.7196			1.7192	0.8832			2.1154	0.7475
	2.004	0.638							4.0544	0.8012	3.49	0.5774	2.1629	0.614	3.1647	0.6562			2.9853	0.8174			2.6485	0.5967
	2.764	0.7499							3.5636	0.7913	4.2695	0.6782	1.9601	0.6586	3.1803	0.6244			1.8625	1.2668			1.4745	0.9697
	4.8214	0.8432							6.0876	0.8289	2.3765	0.7217	1.8388	0.64	2.8633	0.6816			1.4942	1.2255			1.8187	0.8318
	4.0796	0.6898							4.3675	0.8361	2.9843	0.6957	1.9368	0.5633	2.7657	0.6301			2.3592	0.9626			1.976	0.6813
	3.5005	0.878							2.7906	0.7429	4.4869	0.6685	1.7388	0.6303	1.8249	0.7133			1.3399	1.1491			2.2605	0.8193
	2.6496	0.8048							2.4837	0.8227	3.0315	0.6527	3.3411	0.5954	3.1025	0.6609			3.0224	0.9024			2.4303	0.64
	2.1997	0.7456							2.4815	0.7891	2.4441	0.7042	1.9445	0.6911	2.567	0.7029			3.5025	1.0705			1.8991	0.7394
									3.8367	0.8102	4.3133	0.636	2.0005	0.608	2.7506	0.6376			2.3718	0.9026			2.4436	0.6555
									4.6879	0.7458	2.9725	0.6175	1.6704	0.6399	2.6681	0.7153			2.3077	0.9681			1.7018	0.8806
									3.0191	0.777	4.681	0.69	3.0238	0.5769	1.9635	0.618			1.5833	1.3152			1.7455	0.8432
									4.174	0.8256	3.3534	0.6337	1.7628	0.6044	3.06	0.7022			2.1216	0.8436			2.1983	0.752
									2.9088	0.8525	2.3679	0.7842	1.659	0.6528	2.243	0.6423			1.6506	1.2994			2.5359	0.8392
									2.4066	0.7712	1.9138	0.7544	2.178	0.7166	3.4864	0.7547			2.2902	1.0248			1.6086	0.8299
									2.7911	0.8157	3.0583	0.8021	1.9419	0.6937	2.5097	0.6097			2.8431	0.8796			2.4556	0.8972
									3.8002	0.7862	3.6287	0.7244	1.8043	0.6999	2.6977	0.7942			2.3229	0.8173			2.1547	1.2354
									4.847	0.8066	2.8559	0.62	2.9132	0.6801	2.7911	0.6564			1.5627	0.9075			1.8279	0.7995
									2.3786	0.7147	2.2794	0.6289	2.5292	0.6081	2.1589	0.7158			1.3017	0.9215			2.2811	0.6941
									4.5074	0.7394	2.9238	0.6219	1.8626	0.6526	2.2434	0.5981			1.6987	0.859			2.1912	1.1552
									2.9662	0.7954	2.9495	0.8368	1.5297	0.6941	2.0948	0.8066							1.6954	0.8275
									2.9716	0.8398	2.8178	0.6396	2.6429	0.6601	2.138	0.7468							1.7341	0.7671
									3.3495	0.7056	2.544	0.7403	2.142	0.6989	3.7572	0.6701							1.9962	0.7146
									4.1452	0.7774	2.6977	0.6573	2.4422	1.434	2.7388	0.6242							1.7639	0.6311
									3.5158	0.8025	2.3908	0.8709	3.3918	0.7513	1.6254	0.7153							1.9824	0.5496
									4.0133	0.6914	2.4263	0.58	2.014	0.6553	2.76	0.6849							2.7514	0.6577
									2.9191	0.8201	2.234	0.6348	2.9162	0.6425	3.1729	0.6379							2.4718	0.6784
									3.6043	0.7017	2.5109	0.5557	1.9962	0.7671	3.0333	0.6164							1.3569	0.8653
									6.2826	0.7504	2.1251	0.8171	1.7464	0.7244	1.99	0.6855							2.1648	0.5726
									4.4683	0.8092	3.5489	0.5985	2.3487	0.6304	2.3659	0.7438							1.8438	0.8766
									2.8574	0.8624	2.3833	0.6395	2.1985	0.6176	2.4949	0.7746							2.0075	0.8582
									3.5825	0.7745	2.8796	0.7975	1.8967	0.6695	2.734	0.7055							1.8658	0.667
									3.8596	0.8684	2.5539	0.5584	2.0148	0.6221	3.0964	0.7349							1.9296	0.6924
									3.4822	0.7836	2.3037	0.7581	2.0905	0.6732	3.2279	0.658							1.8724	1.4789
									2.8069	0.7557	2.5982	0.7629	2.3333	0.6389	3.0442	0.6272							2.3391	0.5549
									6.6084	0.73	3.4096	0.8959	1.6367	0.7189	2.1404	0.6317							2.126	0.8956
									3.3361	0.7767	2.6716	0.643	1.7979	0.6363	3.4498	0.7949							2.2789	0.8586
									4.4807	0.783	2.5787	0.7701	1.5776	0.6659	2.9057	0.6904							1.6629	0.7616
									2.2371	0.8032	3.032	0.7809			2.543	0.6205							2.05	0.636
									4.1101	0.7433	3.1463	0.6301			2.9254	0.6362							2.4652	0.5739
									4.08	0.8435	2.2106	0.8642			3.3601	0.7799							2.0269	0.7784
									4.7304	0.8024	2.9211	0.6693			2.6525	0.6677							1.4508	0.9381
									2.5137	0.8406	2.4698	0.6189			2.4895	0.7628							1.7145	0.8855
									3.3791	0.7896	2.7116	0.6824			2.3113	0.6725							1.6523	0.7895
									1.9764	0.969	2.3488	0.5783			4.2549	0.6514							1.9408	0.7643
									4.2782	0.8409	3.0517	0.6247			1.8338	0.7622							1.6842	0.7539
									2.9628	0.7744	2.5632	0.7378			1.9168	0.6872							2.2168	0.7027
									4.0868	0.758	3.2593	0.8456			3.4328	0.7018							2.3306	0.7116
									2.7831	0.7772	2.5679	0.5883			2.1284	0.6875							2.0297	0.8701
									4.0755	0.9004	2.035	0.816			3.4412	0.7075							1.6332	0.9492
									2.7722	0.811	2.1498	0.6038			2.9311	0.5613							2.9583	0.5815
									3.2069	0.819	3.2199	0.8962											2.0619	0.7478
									5.5729	0.8537	2.9128	0.6949											1.7755	0.855
									3.7929	0.8196	2.3557	0.7681											1.9639	0.7703
									2.8674	0.8231	3.3177	0.723											2.2276	0.6649
									2.344	0.8957	3.0159	0.7969											2.1067	0.8824
									3.2936	0.7943	3.1212	0.7413											1.9011	0.8537
									3.2811	0.8412	3.364	0.7521											2.5641	0.6267
									4.591	0.7632	2.9374	0.8391											2.3604	1.0242
									3.2238	0.7558	2.6198	0.7334											2.1127	0.7437
									3.0332	0.8775	2.7078	0.8008											2.4249	0.7963
									2.8761	0.7917	3.5159	0.8522											2.1512	0.7753
									4.9174	0.7316	2.0909	0.77											2.3531	0.6121
									4.611	0.7835	2.7014	0.7926											2.4844	0.5768
									4.2194	0.7523	2.3508	0.6282											1.753	0.7079
									2.8768	0.8001	2.4259	0.8025											2.2212	0.6172
									2.3591	0.8243	4.3479	0.8175											1.8007	0.852
									4.1183	0.7621	3.5854	0.7976											2.4299	0.7372
									3.8483	0.7892	3.4795	0.7063											1.5951	0.8871
									3.9245	0.8026	2.7125	0.7903											1.7936	0.9122
									3.9697	0.79	2.8825	0.8803											1.602	0.9117
									3.6325	0.8183	4.4015	0.9015											2.1	0.7925
									4.8958	0.7002	3.1041	0.7016											1.996	0.7266
									3.3474	0.8515	3.6622	0.8034											1.816	0.6502
									2.5446	0.8513	3.6664	0.6646											2.3618	0.7317
									3.8161	0.7605	3.0712	0.6811											1.9364	0.8226
									4.0223	0.8057	5.1096	0.7522											2.4273	0.7855
									3.0831	0.8511	3.3329	0.6806											3.1136	1.0817
									3.719	0.8338	4.03	0.7705											1.7921	0.7346
									2.296	0.7922	3.1265	0.5883											2.3201	0.7522
									4.3535	0.8316	3.799	0.7443											2.0981	0.6969
									3.1178	0.7841	3.2067	0.7241											2.2877	0.6052
									2.6843	0.8118	2.3506	0.8442											2.1886	0.5346
									3.4956	0.8166	4.3049	0.7656											2.439	0.6027
									3.3135	0.7964	2.4653	0.7165											2.1263	0.8074
									3.2607	0.7935	4.8828	0.8078											2.2741	0.7785
									4.3309	0.774	3.4707	0.8852											1.8735	0.8608
									3.2919	0.8329	2.8602	0.6773											3.1544	0.6367
									3.9922	0.755	2.569	0.9066											2.092	0.8429
									4.7256	0.7149	3.2375	0.8192											1.6535	0.9237
									3.1634	0.7955	2.3486	0.6781											1.8444	0.6381
									3.8162	0.7879	3.2757	0.7764											1.3215	0.9424
									4.0421	0.8094	4.3321	0.8607											1.925	0.7425
									4.2677	0.7243	4.7497	0.8524											2.0405	0.7489
									4.564	0.7719	5.1811	0.8423											1.6821	0.9305
									3.2466	0.7957	4.1938	0.7166											1.8495	0.6261
									3.7656	0.7364	2.3007	0.7653											2.2284	0.5157
									3.218	0.786	3.947	0.5965											1.6388	0.7501
									4.2122	0.8075	2.945	0.7574											2.4487	0.8943
									2.5571	0.8559	2.3086	0.7729											2.1019	0.5799
									6.3001	0.7513	2.9013	0.8396											1.9642	0.6992
									3.6197	0.836	2.2438	0.7158											1.8409	0.8457
									3.9351	0.769	2.7119	0.8337											2.7292	0.7081
									3.54	0.7931	4.0929	0.8267											2.0873	0.9354
									3.223	0.77	3.9641	0.729											2.7266	0.6876
									4.3977	0.8219	3.4628	0.7366											1.7393	0.8788
									3.9848	0.8516	3.0316	0.8336											1.6702	0.9268
									5.2101	0.7019	4.3257	0.7015											1.5093	0.8209
									2.7083	0.87	2.7477	0.707											1.5626	0.9368
									2.326	0.7657	3.156	0.7783											2.0812	0.7137
									3.9866	0.7574	3.953	0.7312											1.9272	0.7727
									3.341	0.7792	4.0531	0.8199											2.6488	0.7035
									5.0974	0.7865	3.5172	0.8707											1.6912	0.8603
									3.7849	0.826	2.6865	0.893											1.7052	1.039
											2.3958	0.8485											1.7559	0.7271
											3.6356	0.7302											1.8281	0.8522
											2.871	0.8631											1.5937	0.7445
											2.4282	0.6849											1.7394	0.82
											3.1344	0.9308											2.0698	0.7688
											3.3233	0.8843											2.1479	0.6542
											2.6907	0.9066											1.9101	0.8462
											2.1151	0.5713											3.4681	0.61
											2.6274	0.851											1.8238	0.6566
											3.1502	0.9192											2.036	0.5676
											2.0683	0.5712											1.8259	0.7162
											3.7975	0.8513											1.6777	1.496
											3.1347	0.8579											3.006	0.8277
											4.2969	0.7857											2.5965	0.5753
											2.8839	0.9284											1.6073	0.8157
											2.5032	0.7937											2.3026	0.7365
											3.4641	0.6937											1.546	0.7431
											3.2401	0.8704											2.3304	0.652
											3.1418	0.8175											4.1564	0.946
											2.3821	0.865											3.1736	0.7822
											3.05	0.8399											1.7662	0.8857
											3.1453	0.6329											1.6641	0.7725
											2.5375	0.9374											1.6149	0.8292
											3.0097	0.8207											1.5778	0.7941
											2.782	0.8055											1.9292	0.8512
											4.2294	0.9517											2.0749	1.0327
											2.7268	0.7938											1.8604	0.7973
											2.9092	0.9148											2.1742	0.6473
											3.408	0.8438											1.6314	0.9732
											3.0957	0.8807											2.0166	0.8713
											4.7181	0.7787											2.4668	0.9105
											2.8619	0.8051											2.1046	0.683
											4.5276	0.8353											1.7371	0.7799
											3.2221	0.8336											1.8581	0.8018
											2.6508	0.812											1.4989	0.8113
											3.4321	0.8113											1.531	0.9305
											4.7312	0.7921											2.1405	0.7481
											4.2276	0.7934											1.4882	0.8124
											2.8634	0.7625											1.7944	0.6609
											4.2529	0.9214											1.8864	0.7989
											2.9665	0.8123											2.0046	1.3928
											2.9335	0.9008											2.2013	0.7937
											4.1031	0.7205											2.9899	0.9872
											3.0756	0.958											2.353	0.6484
											2.3226	0.8642											1.7535	0.8022
											3.7476	0.8183											2.1037	0.7918
											3.0013	0.9337											2.7474	0.6775
											2.4589	0.9381											1.5313	0.7976
											4.213	0.7668											1.7965	0.7188
											2.1994	0.672											1.8092	0.6876
											3.732	0.8454											1.8616	1.4077
											2.6841	0.8119											1.7231	0.7104
											3.5239	0.8453											1.9417	0.8452
											3.0741	0.8693											2.6061	0.9419
											3.0463	0.9592											2.1499	0.792
											2.643	0.9596											1.7624	0.7634
											4.9218	0.7861											1.5691	0.8108
											4.9346	0.7869											1.838	0.7234
											2.8892	0.7828											3.1857	0.7921
											2.3145	0.8811											2.8771	0.8836
											3.7421	0.8909											2.1383	0.5291
											2.9798	0.7359											2.3238	0.598
											4.6094	0.8291											1.8204	0.7359
											2.9896	0.7634											2.1495	0.6773
											5.1554	0.7646											2.0272	0.7156
											1.7672	0.6045											2.6696	0.8324
											4.4672	0.7087											1.5813	0.911
											2.9549	0.7575											3.3252	1.237
											3.4029	0.8498											1.8273	0.7264
											4.7309	0.7719											1.2566	1.1634
											4.2576	0.7696											2.0662	0.7641
											3.5532	0.9073											1.9548	0.5801
											2.6123	0.7474											1.8141	0.7685
											2.6857	0.6715											2.479	0.7445
											3.2748	0.6374											3.0177	0.5787
											3.3426	0.6957											2.6302	0.6924
											4.2109	0.6161											1.9615	0.8667
											3.1766	0.9697											2.1756	0.6114
											2.591	0.7613											2.2897	1.4375
											3.5702	0.7499											1.5689	0.6871
											2.8231	0.8485											1.8851	1.1854
											4.9221	0.6535
											3.886	0.6925
											3.7077	0.6482
											2.7088	0.7666
											2.5163	0.7877
											4.0501	0.6862
											3.5515	0.5902
											2.4541	0.8481
											2.8315	0.6465
											5.0175	0.7945
											2.6145	0.6573
											3.2168	0.767
											3.8763	0.5936
											2.0804	0.684
											3.263	0.7627
											2.8718	0.7635
											4.8448	0.7748
											2.711	0.7149
											3.4937	0.6367
											2.5644	0.5799
											4.4862	0.7938
											3.202	0.7111
											5.2293	0.762
											3.0812	0.685
											3.1982	0.8207
											3.4371	0.595
											2.7419	0.6433
											2.5824	0.6128
											3.0871	0.6782
											3.7096	0.6448
											3.1429	0.6312
											5.0243	0.758
											4.0229	0.8031
											3.6491	0.8285
											4.0332	0.7108
											3.056	0.9044
											3.4528	0.9244
											3.3998	0.7713

## Sheet: Supplementary Data Fig. 2 d-e
	Wild type						Wild type											DmrdA											DPBP2SAL
	n =	Mean length (L)	± SD (L)	Mean width (W)	± SD (W)		Extracellular		Intra - 2 h		Intra - 4 h		Intra - 8 h		Intra - 24 h			Extracellular		Intra - 2 h		Intra - 4 h		Intra - 8 h		Intra - 24 h			Extracellular		Intra - 2 h		Intra - 4 h		Intra - 8 h		Intra - 24 h
Extracellular	100	1.921	0.6066	1.06	0.1326		L	W	L	W	L	W	L	W	L	W		L	W	L	W	L	W	L	W	L	W		L	W	L	W	L	W	L	W	L	W
Intra - 2 h	54	1.551	0.4186	0.9468	0.119		2.478	1.033	1.133	1.045	2.387	0.84	2.087	0.922	2.341	0.764		1.689	1.31	1.663	1.475	1.532	1.194	2.153	0.923	1.307	0.845		1.998	0.906	1.734	0.821	1.203	1.016	2.165	0.895	1.642	0.906
Intra - 4 h	90	1.729	0.3954	0.9087	0.1189		0.967	0.993	1.205	0.875	2.168	0.836	2.194	0.972	1.136	0.925		2.359	1.078	1.504	1.482	1.249	1.513	2.772	1.057	1.272	0.974		1.976	0.976	1.34	0.736	1.563	0.988	1.801	0.783	3.07	0.906
Intra - 8 h	58	1.889	0.4192	0.8829	0.0992		2.291	1.04	1.056	0.92	1.425	0.812	1.994	1.023	1.861	0.843		1.95	1.254	1.184	1.176	1.722	1.344	2.131	0.933	1.434	1.049		1.204	0.948	1.689	0.852	1.275	0.85	2.193	0.9	0.861	0.801
Intra - 24 h	83	2.082	0.5929	0.841	0.108		1.687	1.064	1.682	0.929	1.102	0.898	1.812	0.844	1.272	1.081		1.601	1.397	1.314	1.139	2.08	1.205	2.248	0.973	1.414	0.992		2.004	1.04	1.706	0.842	1.939	0.871	3.07	0.882	1.253	0.941
							1.908	0.919	1.745	0.914	0.882	0.801	1.955	0.752	0.819	0.77		1.629	1.094	2.503	1.238	1.243	1.211	1.463	0.966	1.756	0.925		1.718	1.051	1.828	0.986	1.61	0.822	2.026	0.759	2.733	0.762
	DmrdA						1.26	1.039	1.716	1.056	1.955	0.948	2.121	0.775	0.993	0.947		1.814	1.117	1.459	1.133	1.119	1.173	1.689	0.951	1.495	0.934		1.475	0.916	1.236	0.798	1.673	0.743	1.021	1.083	2.123	1.093
	n =	Mean length (L)	± SD (L)	Mean width (W)	± SD (W)		1.318	0.957	1.247	1.064	1.656	0.865	1.973	0.857	0.94	0.762		1.2	1.407	1.548	1.164	1.274	0.971	1.557	1.021	0.887	0.823		1.998	1.094	1.245	0.764	1.972	0.872	2.504	0.958	1.267	0.949
Extracellular	117	1.502	0.3113	1.375	0.295		1.652	1.108	0.821	0.752	1.328	0.867	2.136	0.871	1.042	0.773		1.668	1.159	1.411	1.188	1.738	1.119	1.362	1.188	2.645	0.911		1.562	0.973	1.409	0.801	1.642	1.086	2.178	0.949	1.141	0.879
Intra - 2 h	33	1.333	0.3193	1.245	0.1562		1.961	1.068	1.088	0.937	1.561	0.992	2.114	0.814	1.798	0.899		1.478	1.356	1.407	1.179	1.466	1.037	1.836	1.037	2.142	1.088		1.846	1.009	1.39	0.817	0.887	0.985	2.061	0.941	2.991	1.021
Intra - 4 h	44	1.41	0.3335	1.126	0.2013		0.957	0.99	2.382	0.831	1.388	0.855	1.642	0.84	1.808	0.939		1.414	1.414	1.162	1.368	1.812	1.027	2.149	0.924	1.868	0.977		0.92	1.013	1.464	0.895	1.361	0.812	2.422	0.844	0.906	0.823
Intra - 8 h	87	1.561	0.415	1.063	0.1554		2.12	0.993	0.784	0.762	1.775	0.814	1.064	0.764	1.857	0.983		1.311	1.34	1.031	1.111	1.838	1.112	1.584	1.013	1.894	0.891		2.391	1.007	1.538	1.01	1.504	1.044	2.845	0.738	2.866	0.909
Intra - 24 h	71	1.573	0.4157	0.9019	0.1215		1.567	0.945	0.969	0.831	1.694	0.783	1.29	0.865	1.932	0.849		1.331	1.371	1.704	1.397	1.083	1.182	1.617	1.053	1.359	0.948		1.401	0.951	1.187	1.038	2.3077	1.4522	1.899	0.966	1.016	0.803
							1.377	1.039	1.495	1.071	1.661	0.824	2.274	0.811	1.461	0.861		1.329	1.272	1.697	1.454	1.437	0.906	1.543	1.144	1.704	0.939		1.427	1.086	1.334	1.013	2.8599	1.2763	2.15	0.989	1.276	0.832
							2.573	1.061	1.874	0.987	1.892	0.966	2.443	0.843	1.755	1.164		1.305	1.41	1.352	1.364	1.611	1.179	1.445	0.991	1.236	0.741		1.718	1.141	1.912	0.958	2.6833	1.5232	1.981	0.825	1.782	0.772
	DPBP2SAL						1.504	0.945	1.97	0.889	1.932	0.989	1.86	0.9	1.03	0.851		1.835	1.171	0.985	1.21	1.699	1.218	2.212	0.875	2.508	0.944		1.046	1.055	2.111	1.037	4.0445	1.1035	2.254	0.762	2.252	0.717
	n =	Mean length (L)	± SD (L)	Mean width (W)	± SD (W)		1.478	0.923	1.158	0.998	1.809	1.094	1.863	0.772	1.916	0.895		1.471	1.322	1.068	1.244	1.893	0.994	2.013	0.983	2.221	0.823		2.408	1.076	1.994	0.966	2.9242	1.5	2.768	0.708	2.162	0.717
Extracellular	92	1.922	0.6179	0.9852	0.09657		1.483	1.087	1.243	1.027	2.276	0.962	1.513	0.772	1.122	0.844		1.384	1.461	1.501	1.307	1.594	1.158	1.445	1.006	2.567	0.935		2.053	1.179	1.912	1.041	1.9471	1.4213	3.228	0.886	2.213	0.918
Intra - 2 h	44	1.583	0.3101	0.9003	0.1184		2.664	0.977	1.285	0.82	2.446	1.019	1.877	0.708	1.382	1.105		1.461	1.405	1.491	1.358	0.894	0.793	1.282	1.132	1.729	0.782		2.659	1.168	1.421	1.241	2.8168	1.38	2.165	0.9	2.116	0.897
Intra - 4 h	52	1.897	0.57	0.9967	0.2186		1.64	0.891	1.376	0.902	1.632	1.115	2.131	0.953	1.925	0.958		1.682	1.182	1.524	1.29	1.036	0.679	1.282	0.949	0.923	0.722		2.204	1.037	1.587	1.256	1.5549	1.5092	1.755	0.825	1.927	0.962
Intra - 8 h	82	2.041	0.5543	0.8774	0.1354		0.971	1.069	1.222	0.793	1.342	0.862	2.203	0.933	0.879	0.851		1.587	1.147	1.216	1.4	1.606	1.193	1.167	1.12	0.888	0.886		2.417	0.965	1.476	0.872	1.6526	1.3683	1.698	0.708	2.795	0.772
Intra - 24 h	51	2.315	0.7803	0.827	0.1278		1.579	1.014	2.27	1.012	1.694	0.891	1.672	0.978	1.247	1.177		1.489	1.509	1.415	1.301	1.165	0.723	1.388	0.861	1.768	0.784		1.897	0.972	1.692	0.925	2.7729	1.3864	1.777	0.825	1.823	0.953
							2.256	0.891	1.568	0.964	1.337	0.886	1.322	0.862	1.8	0.844		1.361	1.677	1.124	1.12	1.167	1.065	0.984	0.87	1.982	0.88		1.4	0.924	2.244	0.964	1.254	0.999	2.286	0.951	1.667	0.803
							2.632	1.025	1.863	0.918	1.565	0.796	1.513	0.911	2.463	0.716		1.28	1.276	0.886	1.104	1.284	1.347	0.93	0.992	1.827	0.738		2.301	0.96	1.901	0.772	1.785	0.869	2.791	0.77	2.892	0.811
							1.797	1.034	1.075	0.717	1.556	0.792	1.966	1.014	2.025	0.756		1.925	1.048	1.173	1.115	1.516	1.156	1.165	0.879	2.119	0.894		1.341	0.963	2.008	0.756	1.658	0.835	2.76	0.806	3.078	0.907
							1.438	1.072	1.512	0.976	2.084	0.932	2.783	1.014	1.933	0.759		1.248	1.343	1.461	0.865	1.544	1.158	1.172	0.961	1.165	0.847		1.255	1.102	1.605	0.852	1.882	0.892	2.418	0.861	1.496	1.233
							2.68	1.02	0.994	1.065	1.449	0.866	2.012	0.946	2.244	0.962		1.686	1.414	0.897	1.09	1.161	1.2	1.629	0.881	1.913	1.006		1.706	0.982	1.679	0.788	1.433	1.033	1.971	1.021	1.71	0.872
							2.308	0.994	1.085	1.133	1.921	0.836	2.171	0.918	1.782	0.803		1.39	1.167	0.983	1.068	1.044	0.908	1.615	1.057	1.364	0.882		2.808	0.924	1.12	0.989	1.836	1.075	2.432	0.9	1.491	0.978
							1.745	0.975	2.161	0.882	2.036	0.792	1.825	0.978	3.109	0.78		1.099	1.052	0.859	1.12	1.225	0.949	0.995	1.636	1.228	0.934		2.871	1.037	1.177	0.831	1.904	0.727	2.73	0.985	1.706	0.76
							0.987	0.891	1.141	0.649	2.012	0.832	1.566	1.036	2.603	0.708		1.733	1.539	1.014	1.068	1.077	0.86	1.528	1.018	1.786	0.998		1.712	0.964	1.148	0.831	1.535	0.903	2.693	0.793	2.18	0.602
							3.213	0.978	1.662	0.96	2.125	0.74	1.768	0.86	3.101	0.86		1.571	1.61	1.334	1.369	1.179	1.044	1.388	0.962	2.003	0.817		1.573	1.153	1.071	0.841	1.77	0.886	3.961	0.844	2.351	0.588
							1.376	0.947	1.623	0.825	1.491	0.925	1.678	0.861	2.33	0.907		1.576	1.699	1.444	1.37	1.175	1.067	1.95	0.953	1.737	0.833		2.083	1.081	1.789	0.925	1.852	0.801	1.843	0.801	1.805	0.617
							1.54	1.145	1.756	0.989	2.513	1.028	2.337	0.886	2.012	0.811		1.744	1.423	1.463	1.582	1.204	1.104	1.744	0.693	1.198	1.075		1.454	1.029	1.535	0.875	1.749	0.886	2.223	0.888	2.534	0.748
							1.591	1.19	1.59	0.735	2.093	1.177	1.752	0.884	2.258	0.981		1.561	1.358	1.218		1.364	1.227	1.921	1.034	1.339	0.841		3.036	1.025	1.032	0.934	1.411	0.863	1.544	1.455	3.528	0.836
							1.829	1.038	1.443	0.785	1.529	1.141	1.876	0.833	2.87	0.891		2.108	1.853			2.631	1.614	1.694	0.891	1.09	0.962		1.091	1.045	1.773	0.706	1.841	0.996	1.756	0.833	3.601	0.852
							1.737	1.133	1.432	0.94	1.924	1.003	1.729	0.868	1.927	0.833		1.519	1.847			1.269	1.121	1.614	0.907	0.912	1.088		1.531	0.989	1.465	0.833	2.169	0.796	1.687	0.855	2.249	0.792
							2.948	0.918	1.59	1.074	1.583	1.156	1.94	0.918	2.333	0.69		1.396	1.617			1.067	1.423	1.441	0.836	1.457	0.771		1.942	0.917	2.019	1.001	1.512	1.014	1.02	0.956	3.185	0.725
							1.379	1.05	1.646	1.047	1.786	1.036	1.927	1.026	2.208	0.803		1.365	1.672			1.507	1.126	1.608	0.86	1.608	0.93		1.712	0.91	1.906	0.862	2.04	1.03	2.457	1.151	1.876	0.649
							1.399	0.891	1.632	1.111	2.123	1.121	1.755	1.019	1.245	0.782		1.476	1.379			1.369	1.165	1.036	1.12	1.37	0.654		1.662	0.96	1.547	0.839	1.72	0.86	2.03	0.912	2.193	0.56
							2.377	0.938	1.468	0.932	1.402	1.167	1.893	0.925	1.859	0.725		1.837	1.414			1.457	1.252	2.195	1.17	1.431	0.882		2.507	0.964	1.982	0.953	1.618	0.932	2.122	0.866	2.666	0.846
							2.946	0.801	1.565	1.058	2.25	1.07	0.872	1.107	3.082	0.862		1.352	1.167			1.786	1.672	0.862	0.911	1.642	0.987		1.996	0.953	1.186	0.792	1.469	0.952	1.622	0.893	2.738	0.918
							3.27	1.065	2.4494	0.9111	1.362	0.846	1.713	1.026	2.178	0.772		1.968	1.476			1.065	0.93	1.751	1.095	1.55	1.001		2.183	0.772	1.419	0.843	1.317	0.774	2.783	0.891	2.738	0.995
							2.656	1.089	2.0692	1.238	1.881	0.934	2.295	1.065	2.357	0.731		1.162	1.09			1.095	1.085	1.32	1.334	1.501	1.115		1.867	0.75	1.608	0.804	1.173	0.842	2.027	0.836	3.136	0.748
							2.295	1.034	1.8689	1.0973	1.735	0.964	2.661	0.932	2.051	0.843		1.419	1.48			1.406	1.095	1.37	1.298	1.679	1.09		1.462	1.097	1.364	0.964	2.653	0.893	1.988	0.9	4.127	0.862
							2.067	1.05	1.2643	1.0013	1.682	0.875	1.577	0.903	2.169	0.731		1.442	1.092			1.339	1.026	1.238	1.29	1.797	1.018		2.087	0.97	1.849	0.99	2.364	0.994	2.093	1.067	2.904	0.717
							1.896	1.111	1.5006	0.86	2.554	1.182	2.295	0.745	2.222	0.816		1.46	1.126					1.441	1.238	1.118	1.014		1.179	1.001			2.1	0.894	2.21	1.322	2.648	0.833
							1.726	0.893	2.6305	0.953	1.988	1.026	1.491	0.792	1.878	0.853		1.465	1.248					1.307	1.12	1.342	1.022		1.182	0.862			1.571	0.802	1.156	1.282	2.003	0.782
							1.706	1.032	1.3522	1.0897	1.407	0.925	1.071	0.86	1.86	0.804		1.092	1.101					1.134	1.231	1.154	1.058		1.48	0.933			1.861	0.772	1.462	0.811	2.873	0.816
							1.006	1.018	1.4758	0.9615	1.726	0.803	2.629	0.843	2.615	0.817		1.292	1.37					1.833	1.298	1.05	1.048		1.954	1.092			1.729	0.894	1.298	0.836	2.948	0.636
							1.161	0.96	1.532	1.046	1.544	0.953	1.571	0.834	2.212	0.962		0.912	1.499					1.348	0.9	1.298	1.129		3.07	1.09			2.474	0.794	1.823	0.9	3.952	0.775
							1.613	1.044	1.82	1.034	1.363	0.772	1.207	1.051	2.666	0.989		1.318	1.347					2.34	1.186	2.154	0.796		2.23	0.981			2.862	0.964	1.805	0.953	2.403	0.78
							2.539	1.092	1.921	0.863	2.06	0.97	2.858	0.923	2.788	0.811		1.032	1.476					1.353	1.292	1.613	0.703		1.263	0.962			1.977	0.903	1.638	0.833	3.183	0.803
							1.496	1.247	1.19	0.932	1.56	0.918	1.625	0.863	2.473	0.681		1.483	1.709					1.287	1.399	1.827	1.019		1.975	0.918			1.938	0.943	1.419	0.731
							1.49	0.983	1.849	0.891	2.05	0.918	1.691	0.775	2.183	0.571		1.534	1.06					1.006	0.918	1.252	1.103		2.122	0.86					1.694	0.748
							1.342	1.137	2.288	1.075	1.704	0.78	2.62	0.723	1.861	0.703		1.09	0.907					1.408	1.383	1.805	0.674		1.886	1.057					1.726	0.66
							2.686	1.065			1.836	0.907	1.923	0.669	2.688	0.981		1.165	1.314					1.245	1.252	2.471	0.834		1.541	1.204					1.542	1.006
							3.22	0.977			2.311	0.875	1.679	0.801	2.241	0.793		1.515	1.382					1.558	1.148	1.516	0.983		2.827	1.103					2.623	0.827
							1.71	1.22			2.441	0.994	1.468	0.738	2.292	0.822		1.576	1.878					0.863	1.137	1.227	0.836		1.014	1.204					1.968	0.811
							1.987	1.17			1.362	1.054	2.282	0.832	2.24	0.712		1.442	0.978					1.955	1.207	1.377	0.949		1.782	0.962					2.612	0.932
							1.662	1.022			1.263	0.732			2.635	0.872		1.036	1.692					1.584	1.192	1.333	0.822		2.403	1.097					2.369	0.898
							1.77	1.141			1.032	0.821			2.236	0.75		1.387	1.348					1.477	1.264	1.836	0.831		1.867	1.014					1.725	0.796
							3.577	0.951			1.218	0.76			2.115	0.771		1.32	1.423					2.457	1.062	2.189	0.765		2.777	0.893					1.886	0.881
							1.627	1.622			1.462	0.905			2.434	0.772		1.192	1.179					1.136	1.237	1.081	0.777		1.156	0.953					1.392	0.897
							2.831	0.917			1.362	0.75			3.083	0.881		1.4	1.491					1.65	1.177	1.423	0.851		0.933	0.872					1.456	0.795
							2.454	0.905			0.99	0.804			2.559	0.818		1.583	1.384					1.158	1.034	1.118	0.928		2.15	0.97					1.519	0.774
							1.077	0.934			1.165	0.792			2.245	0.807		1.322	1.107					1.17	1.006	1.975	0.784		2.311	0.872					1.714	0.718
							1.36	1.096			1.884	0.862			2.34	0.866		1.284	1.282					0.96	0.804	1.899	0.893		2.012	1.003					1.576	0.758
							1.691	1.364			1.755	0.77			2.25	0.831		2.183	1.654					0.997	0.891	1.406	0.711		3.881	0.978					1.604	0.792
							1.347	0.969			1.843	0.786			4.291	0.852		2.1	1.387					1.058	0.996	1.76	0.788		2.845	1.014					0.792	0.792
							1.858	1.067			1.218	0.648			3.019	0.709		1.372	1.412					1.659	1.233	1.286	0.729		2.598	1.057					2.436	0.866
							1.107	1.062			1.686	0.775			2.02	0.784		1.348	1.538					1.182	0.988	1.5	0.716		2.983	0.843					1.805	0.836
							1.829	0.93			1.475	0.866			2.026	0.836		1.216	1.263					1.436	1.121	0.984	1.114		1.282	0.962					1.802	0.868
							2.684	1.272			1.885	0.866			2.021	0.851		1.057	1.177					1.645	1.009				3.981	1.12					3.205	0.69
							2.413	1.001			1.129	0.899			2.436	0.932		1.296	1.198					1.815	1.077				3.078	1.156					2.668	1.001
							0.964	1.474			1.503	0.816			2.88	0.811		1.277	1.182					1.536	0.976				1.923	0.925					2.357	0.872
							1.277	1.09			1.299	1.065			2.449	0.801		1.156	1.348					1.797	1.162				2.584	0.843					1.406	0.918
							1.348	1.204			1.578	1.137			2.18	0.819		1.216	1.216					1.444	1.058				2.578	1.103					1.387	0.782
							2.437	1.014			1.519	0.949			2.024	0.934		1.259	1.433					1.764	1.137				2.131	1.014					2.616	0.641
							1.462	1.001			1.578	0.863			2.027	0.591		1.372	1.225					1.541	1.107				2.409	0.976					2.295	0.693
							3.174	1.156			1.872	0.88			1.894	0.946		2.151	2.108					1.167	0.987				1.502	0.891					1.954	0.962
							2.283	0.962			2.103	0.871			1.547	0.804		1.627	1.662					1.38	1.122				1.95	1.044					2.169	0.933
							2.069	1.216			1.827	0.855			1.522	0.983		1.524	1.977					1.476	0.875				1.433	0.918					1.29	1.003
							1.836	1.263			2.451	0.775			2.122	0.843		1.334	1.147					1.993	1.121				1.156	1.067					1.732	0.769
							2.476	1.095			1.065	1.129			1.753	0.832		1.019	1.032					1.432	1.247				1.067	0.821
							2.236	1.003			2.476	0.811						1.542	1.347					2.329	1.006				1.726	0.933
							2.476	1.057			1.544	0.836						2.555	2.155					2.34	1.092				1.603	0.929
							1.75	1.103			2.526	0.836						2.109	1.406					2.445	1.044				1.369	0.951
							1.501	1.463			1.849	0.911						2.052	2.279					2.199	1.034				1.606	0.872
							2.393	1.014			1.664	1.075						1.604	1.573										1.496	0.862
							2.54	1.182			2.448	0.953						1.133	1.798										1.904	0.884
							2.603	1.034			1.56	0.964						1.17	1.396										1.541	0.884
							1.565	1.372										1.192	1.393										1.613	0.863
							2.841	1.05										1.39	2.597										1.581	0.793
							1.677	1.22										2.143	1.377
							2.148	1.122										1.722	2.04
							1.428	1.006										1.473	1.435
							1.441	0.951										1.655	1.272
							1.692	0.96										1.387	1.148
							1.605	1.154										1.161	1.145
							2.507	1.167										1.408	1.451
							1.595											1.286	1.448
																		1.465	1.61
																		1.828	1.925
																		1.201	0.917
																		1.729	1.296
																		2.055	1.444
																		1.634	1.677
																		1.616	1.036
																		2.215	1.034
																		1.107	1.029
																		1.406	1.107
																		1.483	0.975
																		1.551	0.983
																		1.756	1.118
																		1.659	1.149
																		1.722	1.087
																		1.082	0.988
																		1.65	1.077

## Sheet: Supplementary Data Fig. 3 b
	Wild type						Wild type															DmrdA															DPBP2SAL
	n =	Mean length (L)	± SD (L)	Mean width (W)	± SD (W)		0 min		20 min		40 min		60 min		80 min		100 min		120 min			0 min		20 min		40 min		60 min		80 min		100 min		120 min			0 min		20 min		40 min		60 min		80 min		100 min		120 min
0 min	111	1.538	0.3161	0.6346	0.072		L	W	L	W	L	W	L	W	L	W	L	W	L	W		L	W	L	W	L	W	L	W	L	W	L	W	L	W		L	W	L	W	L	W	L	W	L	W	L	W	L
20 min	121	1.633	0.3284	0.6856	0.07534		1.703	0.698	1.703	0.797	2.552	0.796	2.459	0.993	3.387	0.755	2.83	0.742	3.262	0.801		1.601	0.967	1.233	1.079	2.094	1.074	1.897	1.153	3.089	1.181	4.109	1.05	3.214	0.854		1.703	0.627	2.674	0.664	1.224	0.759	2.633	0.785	4.065	0.872	3.439	0.909	2.801
40 min	122	1.972	0.4538	0.7865	0.08962		1.456	0.791	1.76	0.626	1.881	0.941	3.302	0.81	4.317	0.864	2.372	0.768	3.428	0.665		1.165	0.868	1.589	1.008	1.603	1.141	2.039	1.087	3.01	1.164	4.383	1.295	3.29	0.992		1.704	0.664	1.675	0.619	1.55	0.822	2.792	0.821	4.129	0.71	5.209	0.799	3.115
60 min	116	2.59	0.7202	0.8157	0.09135		1.699	0.667	1.904	0.616	1.791	0.867	2.319	0.907	2.504	1.09	3.126	0.876	2.549	0.788		1.054	1.033	1.344	1.004	1.11	1.183	1.542	0.983	2.929	0.998	2.6	0.887	2.092	1.027		1.074	0.777	2.15	0.639	1.419	0.743	2.199	0.938	2.64	0.797	4.859	0.841	3.379
80 min	106	3.128	0.7976	0.8024	0.09609		1.8	0.698	1.328	0.678	2.285	0.777	2.223	0.745	2.441	0.955	3.767	0.87	4.006	0.698		1.057	1.221	1.742	0.915	1.288	0.994	2.16	1.082	2.77	1.022	2.372	0.931	3.386	0.915		1.026	0.675	2.183	0.647	1.29	0.801	1.95	0.852	4.452	0.797	2.774	0.737	3.99
100 min	118	3.446	0.8494	0.7775	0.08614		1.445	0.534	1.96	0.649	1.664	0.823	2.017	0.864	2.425	0.846	3.474	0.819	4.082	0.859		1.003	1.127	1.136	1.063	1.787	1.317	2.071	1.153	2.295	1.143	1.587	0.967	2.295	0.905		1.381	0.65	1.691	0.654	2.666	0.839	3.334	0.822	2.734	0.786	4.311	0.938	4.262
120 min	105	3.075	0.7066	0.7584	0.09303		1.828	0.736	1.528	0.663	2.016	0.865	2.316	0.812	2.678	0.749	4.95	0.919	2.597	0.791		1.313	0.865	1.295	1.183	2.052	0.987	1.977	1.123	2.703	1.123	3.954	1.23	3.647	1.126		1.737	0.668	2.027	0.632	1.761	0.753	2.558	0.801	2.205	0.981	2.61	0.957	2.614
							1.648	0.605	1.701	0.684	2.499	0.719	2.052	0.788	2.082	0.883	3.762	0.934	2.112	0.659		1.983	0.83	1.649	0.987	1.793	1.051	2.492	1.038	2.887	1.058	2.349	0.912	2.737	0.95		1.641	0.624	1.408	0.66	2.009	0.765	3.02	0.939	3.071	0.9	3.949	0.938	2.965
							1.33	0.569	1.757	0.649	1.781	0.8	3.376	0.934	3.324	0.775	4.162	0.831	3.305	0.78		1.325	0.855	1.36	0.835	2.001	0.952	1.175	1.3	1.926	1.077	1.573	1.068	3.892	0.904		1.749	0.655	2.023	0.539	1.597	0.753	2.097	0.869	2.756	0.996	3.765	0.791	3.665
	DmrdA						1.559	0.695	1.578	0.633	1.853	0.756	1.704	0.791	2.612	0.703	4.402	0.857	3.711	0.774		1.284	0.837	1.409	0.939	1.466	1.271	1.689	1.2	1.817	1.206	4.129	0.846	3.192	1		1.127	0.581	1.506	0.624	1.284	0.797	1.684	0.857	4.267	0.868	4.243	0.678	2.745
	n =	Mean length (L)	± SD (L)	Mean width (W)	± SD (W)		1.853	0.614	2.063	0.634	1.633	0.789	2.782	0.789	2.27	0.693	3.894	0.675	2.143	0.707		1.212	0.971	1.188	1.005	1.564	0.953	2.054	1.059	1.722	1.299	5.398	1.038	2.459	0.998		1.414	0.68	1.603	0.675	1.393	0.645	2.487	0.777	4.806	0.743	3.182	0.9	2.821
0 min	113	1.325	0.2036	0.9355	0.1054		1.071	0.662	1.286	0.7	1.218	0.775	3.21	0.955	2.453	0.946	2.41	0.732	4.866	0.744		1.569	1.002	1.387	0.927	1.445	1.217	2.049	1.23	2.472	1.308	3.428	0.946	2.96	0.968		1.484	0.693	2.215	0.697	1.369	0.698	3.005	0.949	3.314	0.769	3.069	0.839	5.434
20 min	113	1.482	0.278	1.017	0.1001		1.271	0.583	1.856	0.695	1.762	0.791	1.725	0.711	3.774	0.756	3.564	0.78	2.144	0.808		1.395	1.024	1.379	1.289	1.633	1.149	2.008	1.358	2.536	0.879	3.089	1.156	2.531	1.036		1.27	0.625	1.859	0.564	1.396	0.808	2.192	0.814	2.982	0.761	3.603	0.797	4.227
40 min	123	1.581	0.2896	1.046	0.1074		1.501	0.645	2.091	0.736	2.495	0.913	3.153	0.731	2.768	0.848	1.784	0.756	2.783	0.709		1.363	0.944	1.626	1.095	2.25	1.115	2.896	1.077	2.333	1.034	2.972	0.906	3.27	0.806		1.212	0.598	1.286	0.723	1.934	0.695	2.42	0.839	3.731	0.797	3.153	0.653	4.184
60 min	115	2.072	0.4581	1.093	0.1376		1.202	0.587	1.55	0.679	1.963	0.71	2.953	0.625	3.221	0.871	3.089	0.805	2.229	0.76		1.234	0.931	1.493	0.964	1.532	1.253	2.036	1.199	1.848	1.223	2.695	0.924	1.894	1.061		1.324	0.639	2.512	0.68	1.857	0.9	4.033	1	2.334	0.892	2.953	0.776	3.679
80 min	114	2.644	0.5471	1.086	0.1196		1.316	0.715	1.514	0.638	2.973	0.797	1.892	0.7	2.405	0.8	4.377	0.867	2.828	0.83		1.047	1.034	1.27	1.1	1.634	0.923	2.931	1.228	1.742	1.122	2.722	1.126	2.418	1.183		1.808	0.675	1.966	0.635	1.89	0.705	2.331	1.02	2.908	0.917	5.794	0.777	4.151
100 min	119	3.039	0.8351	0.99	0.1184		1.102	0.476	1.347	0.678	1.445	0.761	3.383	0.736	2.152	0.866	3.13	0.831	2.637	0.752		1.001	0.996	1.652	1.159	1.764	1.172	2.434	1.093	2.62	1.088	1.958	1.127	3.723	1.055		1.749	0.732	2.029	0.625	2.207	0.707	2.607	0.801	2.602	0.857	3.627	0.906	4.164
120 min	132	3.007	0.8959	0.997	0.1326		1.036	0.578	1.508	0.627	1.633	0.704	1.764	0.898	4.193	0.812	3.918	0.679	3.715	0.707		1.615	0.808	1.11	1.088	1.313	1.27	2.565	1.377	2.925	0.934	2.551	0.995	4.519	1.115		1.292	0.796	1.777	0.592	2.465	0.807	3.194	0.872	2.889	0.839	4.985	0.713	5.168
							1.625	0.481	1.883	0.816	1.702	0.846	2.04	0.715	2.193	0.736	2.727	0.847	2.96	0.646		1.289	0.999	2.115	0.928	1.505	1.163	2.347	1.11	3.152	0.966	3.426	1.014	3.023	1.254		1.435	0.772	1.049	0.606	1.71	0.742	4.077	0.829	2.872	0.923	3.527	0.876	2.821
							1.185	0.705	1.177	0.516	1.539	0.712	2.694	0.81	2.781	0.798	2.512	0.812	3.66	0.699		1.306	0.996	1.327	0.925	2.132	1.14	2.18	0.946	2.049	1.079	4.459	0.977	4.03	1.015		2.381	0.626	1.251	0.653	1.91	0.777	3.081	0.767	3.588	0.78	2.809	0.806	3.123
							2.184	0.581	1.486	0.592	2.305	0.782	2.271	0.788	1.899	0.709	3.232	0.805	2.303	0.848		1.34	0.984	1.665	1.022	1.48	1.065	1.686	1.079	2.447	1.123	2.241	1.071	2.027	0.966		1.193	0.579	1.375	0.654	2.033	0.775	2.093	1.025	2.974	0.968	2.974	0.878	4.481
	DPBP2SAL						1.596	0.623	1.43	0.646	1.552	0.768	2.858	0.873	4.81	0.791	3.562	0.772	3.572	0.721		1.442	1.061	1.463	0.974	2.068	1.194	1.6	1.143	1.851	1.168	2.671	0.977	1.811	0.764		1.048	0.573	1.401	0.694	2.013	0.71	1.772	0.793	2.925	0.868	4.744	0.776	4.225
	n =	Mean length (L)	± SD (L)	Mean width (W)	± SD (W)		1.586	0.702	1.221	0.833	1.556	0.65	2.68	0.837	3.171	0.783	3.583	0.937	4.172	0.756		1.306	1.092	2.076	0.929	1.469	1.047	1.813	0.991	2.8	1.209	2.666	0.946	2.502	1.014		1.957	0.582	1.286	0.653	1.432	0.767	2.904	0.914	3.149	0.847	3.025	0.822	2.121
0 min	116	1.466	0.3193	0.6582	0.05935		1.709	0.596	1.296	0.74	1.549	0.739	2.787	0.68	2.624	0.563	4.205	0.799	2.753	0.837		1.311	0.824	1.232	0.928	1.251	0.962	2.013	1.102	2.715	1.038	5.196	0.931	3.012	1.224		1.941	0.6	1.643	0.684	2.622	0.678	3.183	0.837	3.75	0.785	3.23	0.968	4.757
20 min	110	1.703	0.3366	0.6857	0.06411		1.614	0.588	1.894	0.74	1.947	0.878	2.422	0.87	2.093	0.884	4.579	0.924	2.827	0.812		1.469	0.88	1.367	0.966	1.481	0.907	2.421	0.952	2.858	1.008	2.531	0.871	3.063	1.191		1.737	0.633	1.918	0.647	1.554	0.84	2.318	0.97	3.419	0.861	2.895	0.791	2.388
40 min	115	1.86	0.4865	0.7347	0.07164		1.692	0.527	1.366	0.686	1.64	0.616	2.463	0.812	4.522	0.821	3.863	0.74	2.362	0.671		1.343	0.847	1.947	1.159	1.473	0.905	2.02	1.049	2.607	1.022	3.021	0.819	4.308	1.077		1.79	0.551	1.853	0.633	1.647	0.662	3.341	1.01	2.677	0.908	4.039	0.707	2.363
60 min	115	2.671	0.7884	0.889	0.07692		1.034	0.593	1.941	0.787	2.07	0.937	2.143	0.768	3.376	0.931	5.176	0.695	2.695	0.887		1.259	0.895	1.291	1.142	1.33	1.141	2.753	1.209	3.084	1.068	4.177	0.991	2.129	1.033		1.659	0.783	1.619	0.694	2.243	0.698	2.257	0.94	3.523	1.037	4.217	0.876	3.314
80 min	111	3.324	0.7477	0.8911	0.08479		1.129	0.7	1.667	0.684	2.565	0.899	3.298	0.8	1.383	0.887	1.84	0.568	4.076	0.757		1.29	1.026	1.808	1.013	2.082	1.123	1.725	1.008	3.195	0.868	2.667	0.968	2.971	1.062		1.154	0.606	1.465	0.627	1.122	0.642	4.008	0.866	3.529	0.817	2.419	0.696	2.168
100 min	107	3.578	0.8278	0.8584	0.08853		1.158	0.594	1.955	0.739	2.57	0.745	2.525	0.73	2.626	0.848	2.645	0.689	3.715	0.867		1.504	1.068	1.538	1.039	1.676	0.943	1.577	1.022	2.77	0.964	2.129	0.964	1.946	0.935		1.187	0.702	1.867	0.817	1.2	0.783	4.103	0.743	4.037	0.861	3.183	0.929	3.908
120 min	107	3.398	0.7552	0.8792	0.1002		1.893	0.61	2.141	0.671	1.294	0.73	2.202	0.762	2.861	0.979	3.716	0.852	2.822	0.798		1.668	0.971	1.177	1.017	1.599	1.038	1.204	1.42	3.285	0.989	2.348	1.02	1.665	0.958		2.037	0.612	1.849	0.828	2.429	0.684	2.03	0.869	3.482	0.806	4.383	0.923	3.259
							2.386	0.598	1.616	0.664	1.753	0.739	1.432	0.77	2.732	0.823	4.996	0.852	4.339	0.694		1.371	1.04	1.398	1.125	1.232	1.051	2.195	1.143	2.522	1.149	2.537	1.104	2.69	0.745		1.25	0.645	2.34	0.736	2.58	0.599	2.183	0.759	2.514	0.806	3.083	0.878	3.094
							2.058	0.591	1.752	0.548	2.795	0.905	3.35	0.955	2.312	0.827	3.543	0.758	4.672	0.771		1.505	0.91	1.068	1.136	1.777	1.069	1.454	1.062	2.487	1.286	3.477	0.887	2.646	1.057		1.347	0.731	1.49	0.68	1.085	0.627	1.775	0.824	2.482	0.968	3.506	0.765	3.223
							1.367	0.659	1.552	0.674	1.529	0.853	1.7	0.83	2.895	0.731	3.72	0.883	3.459	0.684		1.451	0.814	1.875	0.923	1.704	1.012	1.861	0.972	2.528	1.059	3.633	1.002	2.694	0.925		1.915	0.7	1.273	0.73	1.2	0.639	3.992	0.931	3.577	0.912	3.089	0.857	2.386
							1.582	0.723	1.243	0.696	1.831	0.951	1.826	0.987	3.65	0.754	6.351	0.624	2.885	0.788		1.287	0.905	1.334	0.998	1.721	1.075	1.911	1.232	2.154	0.976	3.051	1.043	3.557	1.038		1.475	0.628	1.248	0.736	1.593	0.703	4.097	0.837	3.331	0.949	4.038	0.962	2.889
							2.064	0.618	1.633	0.768	1.63	0.83	1.701	0.736	2.385	0.771	3.211	0.667	3.635	0.888		1.082	0.979	1.11	1.047	1.306	1.049	2.022	1.315	2.135	0.952	3.386	1.001	3.207	0.84		1.552	0.611	1.834	0.702	1.605	0.753	2.103	0.938	2.785	0.913	4.796	0.812	2.972
							1.137	0.799	1.336	0.779	2.887	0.783	2.284	0.716	4.121	0.871	2.668	0.78	3.914	0.799		1.581	0.816	1.506	0.904	1.428	1.075	2.089	1.032	1.76	1.038	2.414	1.049	3.148	1.05		1.993	0.606	1.937	0.71	1.673	0.715	2.862	0.847	2.965	0.793	4.765	0.983	2.786
							1.203	0.679	2.161	0.673	2.04	0.826	3.056	0.845	2.807	0.76	3.493	0.772	2.499	0.629		1.001	0.839	1.837	0.895	1.339	1.079	1.966	1.049	2.199	1.168	2.086	1.099	2.549	0.822		1.221	0.694	1.125	0.654	2.665	0.719	3.724	0.849	3.076	0.876	4.214	0.645	3.377
							1.968	0.647	1.669	0.68	1.616	0.898	1.782	0.741	3.229	0.852	3.203	0.723	3.786	1.05		1.079	0.981	1.734	1.064	1.531	0.946	1.947	1.095	3.118	1.058	2.694	0.989	4.505	0.827		1.4	0.603	2.2	0.745	1.313	0.841	3.297	0.888	2.883	0.869	2.179	0.924	2.467
							1.719	0.598	1.779	0.764	2.266	0.779	1.891	0.813	2.804	0.806	3.583	0.898	3.24	0.909		1.791	0.88	1.498	1.171	1.764	0.843	1.873	0.967	2.047	1.228	2.306	0.774	2.358	0.919		1.708	0.612	1.318	0.723	2.339	0.711	2.222	0.793	4.647	1.025	3.266	0.942	2.328
							1.849	0.635	1.26	0.648	2.028	0.788	1.793	0.796	2.539	0.694	3.758	0.931	1.845	0.926		1.177	0.926	1.378	0.993	1.708	0.945	1.87	1.217	2.136	1.183	4.019	1.059	2.632	0.927		1.468	0.702	1.575	0.749	2.415	0.793	2.55	0.908	3.165	0.781	3.102	0.839	3.328
							1.605	0.653	1.461	0.713	1.666	0.775	3.105	0.721	2.329	0.624	3.386	0.635	2.199	0.592		1.356	0.761	1.302	1.288	1.488	1.183	2.009	1.069	2.151	1.098	2.69	0.92	3.945	0.819		2.06	0.653	2.009	0.728	1.988	0.71	1.624	0.944	3.643	0.985	3.607	0.814	2.908
							1.553	0.785	1.905	0.777	1.566	0.73	3.855	0.895	2.624	0.843	1.963	0.873	4.227	0.877		1.385	0.938	1.808	1.074	1.795	1.252	1.429	0.93	2.083	1.055	4.265	0.959	3.184	0.994		1.129	0.664	2.07	0.639	1.601	0.679	2.751	0.849	3.381	0.914	2.348	0.786	3.925
							1.73	0.598	1.528	0.605	1.703	0.654	2.51	0.879	4.073	0.731	2.991	0.782	2.591	0.62		1.378	0.94	1.267	1.162	1.766	1.19	2.016	1.356	2.561	1.054	2.74	1.01	3.234	1.308		1.337	0.539	2.074	0.485	1.582	0.646	2.265	0.793	2.968	0.994	4.948	0.868	3.577
							1.329	0.651	1.151	0.639	2.495	0.71	1.636	0.852	2.522	0.747	2.973	0.654	2.179	0.83		1.077	0.814	1.529	1.022	1.716	1.022	2.07	1.551	1.603	1.113	3.906	1.097	4.306	1.027		1.506	0.715	1.659	0.725	1.646	0.763	1.693	0.745	2.744	0.806	4.52	0.776	2.918
							1.586	0.717	1.42	0.71	2.638	0.978	2.218	0.884	2.44	0.837	4.371	0.981	2.446	0.796		1.15	0.888	2.197	0.925	2.225	0.959	2.381	0.939	2.571	1.143	2.693	0.967	6.39	1.068		1.708	0.658	1.917	0.619	1.849	0.646	1.825	0.876	3.633	0.886	2.623	0.736	2.961
							2.049	0.645	1.184	0.592	2.412	0.782	2.356	0.934	2.841	0.69	2.783	0.818	2.782	0.775		1.444	0.978	1.421	0.934	1.743	1.011	2.412	1.269	3.766	1.192	3.592	0.852	2.801	0.993		1.723	0.8	1.42	0.749	1.656	0.71	3.653	0.88	2.834	0.968	2.55	0.837	2.938
							2.333	0.665	2.129	0.761	2.161	0.76	2.966	0.709	2.819	0.841	3.592	0.861	3.387	0.762		1.566	0.791	1.529	0.979	1.603	0.944	2.145	1.029	2.631	1.145	2.716	1.008	3.06	0.889		1.087	0.694	1.833	0.579	2.126	0.715	2.291	0.908	3.724	1.004	3.033	0.939	2.614
							1.328	0.662	2.039	0.887	2.56	0.639	2.878	0.71	2.759	0.843	3.58	0.611	3.145	0.766		1.502	0.844	1.466	0.911	1.532	1.157	2.825	1.05	2.875	1.064	2.5	0.991	3.049	0.898		1.761	0.702	1.292	0.658	1.628	0.736	2.341	0.806	2.723	0.829	2.923	0.839	4.355
							1.098	0.551	1.787	0.616	2.118	0.719	2.385	0.635	4.519	0.835	3.876	0.734	3.935	0.776		1.486	0.919	2.099	0.975	1.256	1.115	2.491	1.313	2.604	1.019	4.476	1.012	3.682	0.925		1.387	0.675	1.828	0.695	2.501	0.747	3.951	0.944	3.79	0.822	3.203	0.745	4.541
							1.618	0.759	1.291	0.729	1.877	0.885	2.13	0.837	2.754	0.804	3.259	0.753	3.276	0.755		1.256	0.845	1.643	0.975	1.283	1.001	1.853	1.061	3.164	1.104	3.602	0.946	2.952	1.197		1.285	0.742	1.372	0.7	2.578	0.684	2.693	0.924	3.328	0.791	3.208	0.674	5.584
							0.92	0.547	2.135	0.635	2.396	0.83	2.379	0.81	3.049	0.789	3.926	0.878	4.603	0.78		1.379	0.856	1.62	1.013	2.176	1.107	2.664	1.132	1.768	1.328	3.901	1.117	2.054	1.104		1.643	0.645	1.796	0.764	1.414	0.826	1.817	0.9	2.607	0.962	3.591	0.798	2.646
							1.141	0.646	1.469	0.633	1.542	0.896	2.574	0.856	3.564	1.081	2.22	0.763	4.643	0.796		0.939	1.064	1.187	0.991	1.306	1.217	2.372	0.968	3.13	1.223	3.358	1.158	2.588	0.904		1.279	0.639	2.179	0.711	2.225	0.7	2.801	0.869	2.938	0.912	2.107	0.816	2.561
							1.377	0.635	1.474	0.658	1.915	0.823	4.599	0.867	3.848	0.73	4.53	0.777	2.747	0.923		1.248	0.9	2.288	1.187	1.337	1.127	2.253	1.331	2.793	0.919	2.843	0.941	2.361	1.046		1.098	0.607	1.539	0.715	1.734	0.756	1.621	0.807	5.006	0.871	2.127	0.917	3.13
							1.431	0.685	1.788	0.623	2.073	0.793	3.428	0.667	2.75	0.627	3.342	0.895	2.883	0.927		1.642	0.902	1.521	1.04	1.536	0.959	1.396	1.03	2.435	1.039	2.181	1.004	2.652	1.075		1.954	0.751	1.949	0.83	2.831	0.624	1.675	0.869	3.248	0.808	4.234	0.822	3.381
							1.385	0.695	1.389	0.68	2.078	0.796	1.842	0.989	3.425	0.709	4.965	0.683	2.571	0.732		1.447	0.995	1.411	1.064	1.699	0.882	1.642	1.262	2.524	1.131	3.022	1.132	3.684	1.168		1.11	0.657	1.411	0.712	1.645	0.749	2.601	0.996	4.853	0.767	3.47	0.892	3.266
							1.61	0.667	1.888	0.766	1.742	0.774	1.829	0.745	2.476	0.73	3.307	0.748	2.259	0.684		1.869	0.96	1.436	1.047	1.11	0.887	1.679	1.247	3.225	1.155	2.569	0.989	3.616	1.029		1.309	0.639	1.659	0.731	2.295	0.82	3.307	0.959	3.418	0.931	3.882	0.861	2.858
							1.99	0.603	1.741	0.716	1.725	0.859	2.329	0.905	3.718	0.76	3.338	0.807	2.824	0.782		1.616	0.791	1.347	0.915	1.223	1.095	2.47	1.117	2.601	1.154	3.081	1.016	2.363	0.877		1.178	0.644	1.247	0.731	2.482	0.711	2.569	0.861	2.841	0.817	4.688	0.806	2.85
							2.187	0.54	2.619	0.83	1.856	0.896	2.641	0.749	4.762	0.756	2.714	0.595	2.51	0.731		1.252	0.876	1.418	1.05	1.64	1.033	2.089	1.054	3.473	1.183	1.867	0.939	7.94	1.093		1.676	0.768	1.704	0.639	1.703	0.749	1.937	0.903	3.27	0.761	2.71	0.677	4.601
							1.665	0.62	1.525	0.722	2.293	0.905	2.022	0.938	4.261	0.884	2.328	0.644	3.04	0.689		1.244	1.029	1.43	0.926	1.551	1.029	1.57	1.187	2.804	1.227	2.268	1.193	3.876	1.201		1.689	0.667	2.065	0.731	1.948	0.8	2.145	0.869	4.176	0.861	2.617	0.869	2.114
							1.253	0.588	1.351	0.704	2.218	0.843	2.327	0.878	2.489	0.777	3.471	0.798	2.449	0.694		1.099	0.945	1.45	1.211	1.933	1.093	1.872	1.054	3.022	0.888	2.374	0.989	2.707	0.967		1.874	0.675	2.249	0.711	2.35	0.693	2.796	0.959	3.898	0.953	2.454	0.968	2.84
							1.194	0.71	2.049	0.759	1.886	0.77	2.425	0.962	2.599	0.764	3.102	0.806	2.715	0.626		1.123	0.867	1.254	0.895	1.41	0.972	3.416	1.147	3.263	1.147	3.782	0.972	2.454	0.946		1.123	0.668	1.341	0.782	1.256	0.753	3.239	0.868	4.338	0.857	2.425	0.869	2.704
							1.107	0.579	1.312	0.741	1.916	0.806	2.248	0.876	4.882	0.863	3.619	0.768	2.455	0.661		1.283	0.908	1.468	0.944	1.582	1.014	2.945	1.247	3.245	0.931	3.424	1.164	3.454	0.943		1.331	0.68	1.362	0.662	1.369	0.758	2.569	0.912	3.279	0.817	5.291	0.807	2.886
							1.45	0.635	2.106	0.83	1.98	0.732	1.808	0.782	3.838	0.662	3.281	0.848	4.085	0.798		1.016	0.775	1.391	0.867	1.032	0.83	2.273	1.11	4.355	0.974	4.325	1.016	1.979	1.088		1.51	0.642	1.205	0.532	1.64	0.81	3.924	0.914	3.678	0.886	2.961	0.806	4.367
							2.024	0.511	1.483	0.618	3.782	0.764	3.21	0.668	4.258	0.713	2.51	0.827	2.412	0.599		1.357	0.791	1.606	0.894	1.451	1.195	2.354	1.101	3.051	1.043	2.479	0.894	3.745	1.126		1.749	0.548	2.013	0.73	2.342	0.769	3.31	0.837	2.395	0.793	2.343	0.806	3.391
							1.622	0.532	2.447	0.71	1.493	0.684	2.083	0.857	1.764	0.642	2.769	0.734	2.934	0.627		1.252	0.955	1.572	0.883	1.432	1.075	2.015	1.181	2.283	1.043	2.35	0.991	2.316	0.945		1.22	0.658	1.682	0.731	2.418	0.766	2.122	0.908	2.149	0.97	3.622	0.861	4.027
							1.856	0.587	1.343	0.661	1.996	0.873	2.031	0.943	2.587	0.875	3.402	0.777	3.822	0.741		1.127	0.913	1.166	0.962	2.202	1.123	2.027	0.913	2.01	1.039	3.68	0.973	2.843	0.966		1.471	0.595	1.831	0.658	1.984	0.67	3.686	0.93	3.204	0.968	3.721	0.743	4.745
							1.005	0.717	1.437	0.731	1.999	0.779	1.714	1.09	4.06	0.878	4.433	0.723	3.844	0.754		1.197	1.029	1.177	1.038	1.487	1.211	2.452	1.14	2.666	1.248	2.345	1.135	2.472	0.866		1.781	0.749	1.456	0.612	1.217	0.664	1.604	0.949	4.091	0.776	3.237	0.896	3.785
							1.148	0.642	1.7	0.752	2.446	0.752	2.615	0.8	2.571	0.694	3.036	0.702	2.471	0.631		1.198	0.842	1.613	1.041	1.37	1.031	2.926	1.068	3.695	1.143	2.606	0.879	2.633	1.024		1.902	0.563	2.066	0.579	1.354	0.69	3.127	0.899	3.051	1.041	4.184	0.852	3.732
							1.312	0.645	1.558	0.786	2.218	0.796	2.663	0.736	4.259	0.838	4.905	0.76	2.108	0.832		1.454	0.99	1.566	0.96	2.129	0.84	2.243	1.127	2.492	1.123	4.161	1.206	1.866	1.291		1.447	0.553	2.068	0.63	1.892	0.8	1.872	1.097	3.807	0.774	5.295	0.837	2.929
							1.436	0.639	1.749	0.764	1.616	0.698	2.081	0.789	2.683	0.798	4.65	0.658	3.826	0.552		1.476	0.714	1.049	1.118	1.719	0.99	1.689	1.064	2.62	1.101	2.271	1.022	2.56	0.876		1.454	0.616	1.454	0.7	1.381	0.758	3.777	0.924	3.338	0.886	3.174	0.983	2.551
							1.43	0.647	1.548	0.65	1.658	0.621	2.379	0.736	2.843	0.653	3.567	0.74	2.601	0.837		1.347	0.671	1.461	0.854	1.537	1.017	1.721	1.226	3.444	1.099	2.946	0.798	2.705	0.856		1.965	0.721	2.035	0.712	1.391	0.712	3.776	0.839	2.281	0.938	5.327	0.861	4.538
							1.281	0.593	2.129	0.694	1.598	0.952	2.497	0.912	4.088	0.712	2.442	0.847	2.288	0.617		1.316	1.029	1.193	0.958	1.438	1.132	2.067	0.967	2.248	0.996	2.258	1.174	3.224	0.891		0.9	0.595	2.074	0.721	2.11	0.808	2.05	1.002	3.362	0.908	4.258	0.903	3.552
							1.734	0.58	1.307	0.602	1.78	0.853	3.622	0.736	2.472	0.783	3.548	0.777	3.892	0.657		1.464	1.024	1.386	0.914	1.43	1.029	1.911	1.118	2.422	1.11	3.033	1	3.663	1.043		1.155	0.68	1.426	0.658	1.356	0.779	2.889	0.878	3.996	0.869	2.887	0.9	4.08
							1.544	0.722	1.546	0.786	2.043	0.777	2.853	0.857	2.729	0.667	2.836	0.653	3.081	0.821		1.249	0.854	1.232	1.155	1.579	1.143	2.192	1.148	2.881	1.173	2.572	1.157	2.328	0.911		1.402	0.534	1.8	0.751	1.488	0.766	2.145	0.976	3.562	0.923	2.917	0.913	3.685
							1.281	0.452	2.033	0.756	1.761	0.91	3.412	0.789	4.245	0.812	4.237	0.705	3.297	0.6		1.401	0.854	1.259	0.914	2.387	1.123	1.736	1.004	3.556	0.993	2.002	0.754	2.051	0.959		0.994	0.748	1.63	0.664	1.474	0.742	1.935	1.032	3.82	0.854	3.252	0.844	2.938
							1.193	0.629	2.087	0.821	1.831	0.777	2.985	0.875	2.697	0.812	5.36	0.813	2.662	0.775		1.184	1.103	1.503	0.919	1.318	0.769	2.427	1.235	2.395	1.241	2.946	1.033	1.666	0.955		1.626	0.653	1.625	0.653	1.723	0.774	2.109	0.959	3.317	0.869	3.607	0.944	2.898
							1.496	0.557	1.689	0.649	1.722	0.915	2.166	1.004	4.968	0.882	3.333	0.772	2.798	0.695		1.252	1.029	1.463	0.976	2.343	1.081	2.671	0.974	2.207	1.156	2.51	0.882	4.473	0.736		2.374	0.548	1.416	0.779	2.929	0.581	2.561	0.868	3.797	0.837	3.062	0.854	3.809
							1.736	0.667	2.04	0.726	1.73	0.87	2.988	1.011	3.077	1.011	2.667	0.775	4.113	0.678		1.228	0.896	1.335	0.998	1.767	0.995	1.748	0.96	2.699	0.96	2.372	0.924	2.923	0.884		1.372	0.65	1.47	0.683	2.513	0.716	2.197	0.841	5.569	0.908	3.183	0.918	3.409
							1.593	0.629	1.743	0.682	2.884	0.892	3.408	0.793	2.106	0.89	2.944	0.813	3.8	0.772		1.325	0.89	1.551	0.929	1.914	0.982	1.138	0.806	2.489	0.943	2.379	0.892	2.333	0.947		1.127	0.644	1.166	0.606	2.542	0.68	1.731	0.953	3.705	1.068	4.217	0.808	3.965
							1.51	0.678	1.587	0.599	1.607	0.86	2.088	0.944	3.066	0.758	3.428	0.679	2.697	0.707		1.378	0.842	1.465	1.011	1.409	1.007	1.43	0.7	3.267	1.418	3.958	0.923	1.994	0.899		1.117	0.683	1.575	0.645	2.135	0.689	1.633	0.861	3.713	0.797	4.654	0.876	3.135
							1.404	0.63	1.322	0.613	3.036	0.777	3.836	0.823	3.415	0.822	3.627	0.694	3.038	0.769		1.407	0.7	1.627	1.115	2.112	1.163	1.583	1.082	2.539	1.147	3.158	0.876	2.561	0.958		1.43	0.654	1.231	0.79	1.539	0.83	4.194	0.798	4.382	0.968	3.475	0.917	3.209
							1.287	0.638	1.277	0.662	2.35	0.823	2.487	0.846	4.607	0.871	3.347	0.831	3.035	0.827		1.083	1.024	1.194	0.934	1.447	0.897	2.24	1.08	2.021	1.253	2.401	0.899	3.215	1.157		0.972	0.587	1.742	0.648	2.259	0.82	3.203	0.968	3.549	1.032	3.718	0.957	2.488
							1.871	0.613	1.54	0.63	1.268	0.694	2.345	0.796	3.211	0.84	2.783	0.76	3.546	0.815		1.382	0.93	1.381	1.163	1.685	1.046	1.754	1.058	3.299	1.113	2.822	1.088	2.285	0.993		1.032	0.667	2.05	0.648	3.1	0.715	3.923	0.878	3.982	0.892	2.385	0.888	2.136
							1.579	0.724	2.149	0.646	1.652	0.854	1.733	0.865	2.732	0.896	5.042	0.75	2.47	0.793		1.154	1.081	1.436	1.096	1.272	0.846	2.995	1.051	2.79	1.145	2.649	1.059	2.568	0.867		1.153	0.598	1.708	0.694	1.801	0.694	1.596	0.959	2.76	0.852	2.816	0.895	4.077
							1.516	0.475	1.879	0.521	1.575	0.756	3.127	0.71	3.349	0.73	2.231	0.642	2.175	0.693		1.675	0.878	1.241	1.036	1.51	1.11	1.679	1.034	3.063	1.002	2.311	1.007	3.531	1.076		1.049	0.654	1.3	0.771	1.251	0.76	2.004	0.808	2.873	0.867	3.033	0.839	3.824
							1.884	0.591	1.084	0.664	1.506	0.73	2.703	0.715	2.86	0.883	3.87	0.864	3.603	0.75		1.505	1.046	1.341	0.871	1.319	1.013	2.542	1.128	4.318	1.172	4.052	1.368	2.902	1.043		1.75	0.591	1.828	0.771	2.185	0.645	3.472	1.058	3.067	0.955	3.607	0.983	3.187
							1.233	0.741	1.838	0.651	2.207	0.732	1.593	0.835	3.255	0.859	2.594	0.777	4.428	0.837		1.173	0.849	1.194	1.111	1.764	1.046	1.875	1.286	3.124	1.078	2.732	1.126	4.735	1.05		1.666	0.675	1.534	0.728	1.825	0.81	4.125	0.793	2.943	0.866	4.226	0.872	3
							2.033	0.634	2.145	0.75	1.542	0.89	4.522	0.779	3.866	0.816	3.031	0.843	2.41	0.94		1.111	0.696	2.025	1.068	1.28	0.963	1.946	0.983	2.542	1.164	4.741	0.916	1.747	0.919		1.654	0.689	1.283	0.585	1.876	0.702	1.76	1.01	3.313	1.025	3.703	0.786	3.457
							2.154	0.616	1.35	0.707	1.815	0.912	3.991	0.731	2.98	0.791	3.041	0.734	2.325	0.88		1.064	0.938	2.525	1.008	1.445	0.943	1.877	1.062	2.438	1.096	4.295	1.002	2.994	0.998		1.334	0.667	2.065	0.704	2.577	0.609	3.026	0.78	1.972	0.97	3.718	0.798	2.457
							1.478	0.572	1.95	0.766	2.211	0.779	4.227	0.776	3.702	0.908	3.309	0.736	2.68	0.699		1.217	1	1.617	1.079	1.4	1.025	2.502	1.212	2.125	1.166	4.815	1.143	3.324	1.227		1.187	0.581	1.988	0.748	1.569	0.96	3.177	0.899	3.819	1.008	3.303	0.861	3.748
							1.742	0.564	1.148	0.7	2.315	0.766	1.68	0.793	2.804	0.736	3.972	0.789	3.358	0.716		1.13	1.197	1.634	1.081	1.173	0.935	1.591	1.118	2.505	1.423	3.189	1.001	2.483	1.107		1.69	0.716	1.297	0.705	1.305	0.814	2.063	0.793	1.573	0.78	4.274	0.786	3.023
							1.414	0.646	1.433	0.607	2.494	0.768	1.535	0.736	2.71	0.81	4.511	0.751	3.754	0.945		1.403	1.001	1.51	0.985	1.749	1.095	2.858	1.205	2.588	1.203	2.135	0.75	2.05	1.033		1.204	0.689	1.689	0.763	2.439	0.758	4.154	0.944	2.474	0.888	3.807	0.935	3.065
							1.474	0.748	1.745	0.929	1.486	0.602	4.568	0.831	2.813	0.642	2.762	0.783	3.693	0.771		1.645	0.857	1.354	1.291	1.422	1.155	2.687	1.034	3.06	0.939	2.542	1.148	2.765	1.188		1.204	0.672	2.213	0.812	1.943	0.751	3.967	0.854	3.427	0.829	3.436	0.949	3.325
							1.508	0.639	2.286	0.646	1.929	0.731	2.406	0.904	2.409	0.824	2.855	0.742	2.734	0.579		1.844	0.888	1.358	1.099	1.426	0.972	1.914	0.962	2.62	0.972	2.688	0.985	2.835	1.007		1.663	0.603	1.163	0.689	3.09	0.771	1.848	0.962	3.145	1.074	2.555	1.112	4.295
							1.457	0.659	1.329	0.761	1.381	0.684	2.878	0.75	2.273	0.626	2.394	0.81	2.486	0.766		1.518	1.05	1.689	1.016	1.551	1.095	1.85	0.939	3.098	0.905	2.417	0.782	2.731	1.191		1.664	0.654	1.527	0.774	1.238	0.624	3.359	0.839	2.429	0.869	3.439	0.938	3.296
							1.095	0.671	1.423	0.78	1.463	0.639	2.049	0.774	2.327	0.822	2.607	0.693	2.738	0.849		1.199	0.935	1.557	1.149	1.523	1.166	1.551	0.947	3.033	1.038	2.295	0.814	1.895	1.127		1.858	0.585	1.463	0.734	1.845	0.704	2.125	0.797	2.926	0.924	4.205	0.899	3.983
							1.975	0.657	1.512	0.627	3.263	0.728	2.411	0.839	4.252	0.783	2.305	0.668	3.524	0.716		1.411	0.953	2.169	0.987	1.72	1.043	2.116	1.273	2.543	1.308	3.042	1.114	3.504	1.002		1.531	0.695	1.559	0.731	2.91	0.789	2.787	0.844	2.313	0.94	3.226	1.033	4.909
							1.569	0.553	1.318	0.662	2.391	0.604	2.84	0.782	2.723	0.87	3.252	0.734	2.741	0.799		1.209	0.884	1.415	1.039	1.156	1.136	1.618	1.02	3.04	1.122	2.697	0.968	3.925	1.086		0.976	0.642	1.596	0.655	1.821	0.771	1.972	1.008	3.803	0.854	4.509	0.786	3.305
							1.409	0.515	1.451	0.636	1.491	0.7	2.914	0.789	3.254	0.92	2.966	0.868	2.927	0.638		1.448	0.94	1.033	0.96	1.449	1.055	1.625	0.963	1.628	1.122	4.341	1.08	2.505	1.143		1.126	0.716	1.858	0.687	1.471	0.747	2.1	1.05	4.085	0.895	4.644	0.806	3.679
							1.745	0.535	1.551	0.7	1.52	0.76	2.157	0.831	4.935	0.875	4.995	0.642	2.226	0.729		1.411	1.022	1.129	1.03	1.677	0.963	2.023	1.059	2.436	1.171	3.424	1.092	2.639	0.962		1.325	0.638	2.026	0.746	1.401	0.675	2.059	0.869	3.301	1.029	4.287	0.829	3.928
							1.334	0.748	1.161	0.658	1.837	0.894	3.787	0.654	2.75	0.627	4.097	0.811	2.183	0.969		1.255	0.855	1.804	1.115	1.601	0.989	2.183	0.848	3.415	0.9	3.072	0.944	3.742	1.058		0.856	0.683	1.326	0.7	1.313	0.603	2.521	0.872	2.637	1.019	3.011	0.906	3.116
							1.461	0.661	1.414	0.78	2.82	0.74	3.185	0.827	4.525	0.672	3.932	0.892	2.888	0.678		1.37	0.87	1.962	1.088	1.241	1.02	1.988	0.927	2.294	1.222	3.922	1	3.555	0.938		1.408	0.587	1.506	0.624	1.513	0.587	2.176	0.854	5.487	0.78	2.571	1.061	2.51
							1.628	0.773	1.136	0.574	1.607	0.612	3.203	0.728	3.04	0.974	3.455	0.851	3.118	0.713		1.509	0.878	1.414	0.894	1.542	0.95	2.922	1.005	2.225	1.003	2.175	0.84	4.237	1.302		1.047	0.668	1.843	0.647	2.185	0.56	3.782	0.876	3.948	0.953	4.52	0.939	4.201
							1.346	0.728	1.51	0.658	2.6	0.715	3.413	0.845	4.194	0.732	2.898	0.783	2.717	0.845		1.356	1.046	1.354	0.975	1.071	1.02	2.283	0.731	2.186	0.996	4.264	0.946	4.13	1.107		1.102	0.667	2.052	0.585	1.484	0.839	1.665	1.02	2.524	1.095	3.177	0.949	4.107
							1.094	0.731	1.471	0.698	1.638	0.846	2.033	0.827	3.496	0.741	3.395	0.76	1.944	0.694		1.729	1.048	1.539	0.907	1.272	1.05	2.553	0.837	2.297	0.945	1.913	0.713	3.326	0.938		1.675	0.651	1.763	0.62	2.022	0.675	3.469	0.78	5.611	0.861	3.556	1.066	2.92
							1.542	0.705	1.848	0.777	2.414	0.686	2.513	0.996	2.782	0.919	3.013	0.783	2.943	0.686		1.228	1	1.659	1.034	1.717	1.15	3.079	0.859	3.485	0.943	4.412	0.807	3.26	1.181		1.656	0.627	1.717	0.662	1.981	0.675	2	1	3.164	1.013	2.917	0.896	2.67
							1.438	0.67	2.348	0.65	2.079	0.687	4.351	0.76	3.651	0.887	3.56	0.838				1.257	0.85	1.226	0.979	1.485	1.043	2.431	1.117	2.668	0.993	1.889	0.966	2.19	0.981		1.234	0.776	1.26	0.728	2.659	0.673	1.754	0.994	2.893	0.93	4.293	0.896	2.897
							1.883	0.689	1.903	0.65	2.379	0.719	2.12	0.868			2.91	0.887				1.001	0.984	1.395	0.889	1.385	1.087	2.578	1	2.249	0.955	2.951	1.203	1.969	0.981		1.761	0.683	1.867	0.73	1.7	0.763	3.251	0.847	2.866	0.924	5.011	0.938	3.969
							1.962	0.558	1.353	0.639	1.51	0.856	2.468	0.705			3.55	0.712				1.038	1.006	1.236	0.996	1.337	1.051	2.112	1.02	2.231	0.892	3.157	0.716	3.185	1.16		1.776	0.709	1.911	0.777	1.172	0.791	3.375	0.777	3.042	0.904
							1.667	0.541	1.439	0.704	1.972	0.803	4.048	0.753			2.722	0.928				1.033	1.135	1.356	0.979	1.473	1.008	1.774	1.223	2.848	0.908	3.829	0.935	4.188	0.859		1.504	0.725	2.155	0.7	1.479	0.763	3.968	0.904	2.009	1.033
							1.036	0.617	1.645	0.666	1.953	0.955	2.057	0.78			3.711	0.886				1.266	0.938	1.442	1.098	1.592	1.055	1.42	1.002	1.582	1.097	3.841	1.013	2.495	1.086		1.905	0.679	1.313	0.71	1.527	0.808	2.15	0.913	2.624	0.88
							1.783	0.712	2.056	0.498	1.616	0.587	1.876	0.948			2.626	0.871				1.229	0.924	1.071	1.218	1.785	0.843	1.581	1.117	1.699	1.183	2.924	0.851	2.628	1.034		1.498	0.68			2.397	0.947	1.573	0.837	3.353	0.987
									1.179	0.571	1.858	0.983	1.895	0.946			5.924	0.808				1.13	1.2	1.442	0.831	1.494	1.01	2.671	1.1	2.624	0.84	2.276	0.914	2.323	0.903		1.461	0.721			2.074	0.731	1.755	1.01
									2.081	0.646	2.185	0.837	2.664	0.819			2.779	0.543				1.341	1.049	1.491	0.901	1.952	1.127	1.279	1.175	2.601	0.979	4.612	1.005	3.422	0.779		1.062	0.609			1.729	0.743	4.062	0.918
									1.008	0.626	2.087	0.736	2.002	0.748			3.54	0.783								2.105	0.916	1.232	1.141	3.61	0.851	2.164	0.981	4.315	1.266		1.099	0.667			1.445	0.731	2.297	0.829
									1.519	0.623	1.717	0.884	3.508	0.644			2.195	0.63								1.283	0.946	1.765	1.095			3.531	0.776	3.806	0.887		1.517	0.68			1.808	0.645	2.175	0.895
									1.7	0.634	1.464	0.81	2.168	0.82			2.454	0.762								1.288	0.966					2.692	0.925	3.854	0.76		1.676	0.793					1.834	1.008
									1.096	0.605	1.76	0.742					4.943	0.739								1.402	0.839					3.542	1.028	2.817	0.771
									1.353	0.563	1.596	0.715					3.212	0.835								1.885	1.129					1.66	1.049	2.556	1.038
									1.551	0.606	1.616	0.625														1.355	1.019					2.059	0.989	2.708	1.008
									1.377	0.747	1.515	0.8														1.393	1.034							2.655	1.223
									1.707	0.791	1.703	0.639														1.232	1.188							3.164	0.847
											2.649	0.606														1.442	0.839							2.605	1.036
																										1.808	1.088							2.403	0.49
																																		2.102	0.974
																																		3.01	0.884
																																		1.94	1.08
																																		4.77	0.919
																																		3.924	0.846
																																		2.537	1.08
																																		2.046	1.036
																																		3.527	0.903
																																		2.283	0.841
[truncated: 1 more columns]

## Sheet: Supplementary Data Fig.5c
Date analysis	Sample	Sample reference	Bacterial strain	IP antibody	Biological replicate
2021-12-13	PROT/1638	PROT1638_1A	wild-type (WT)	anti-FLAG (anti-PBP2SAL)	REP1
2021-12-13	PROT/1638	PROT1638_1B	wild-type (WT)	anti-FLAG (anti-PBP2SAL)
2021-12-13	PROT/1638	PROT1638_1C	wild-type (WT)	anti-FLAG (anti-PBP2SAL)
2021-12-13	PROT/1638	PROT1638_2A	DPBP2SAL	anti-FLAG (anti-PBP2SAL)	REP1
2021-12-13	PROT/1638	PROT1638_2B	DPBP2SAL	anti-FLAG (anti-PBP2SAL)
2021-12-13	PROT/1638	PROT1638_2C	DPBP2SAL	anti-FLAG (anti-PBP2SAL)
2021-12-13	PROT/1638	PROT1638_3A	DPBP2	anti-FLAG (anti-PBP2SAL)	REP1
2021-12-13	PROT/1638	PROT1638_3B	DPBP2	anti-FLAG (anti-PBP2SAL)
2021-12-13	PROT/1638	PROT1638_3C	DPBP2	anti-FLAG (anti-PBP2SAL)
2022-02-07	PROT/1669	M1_WT_2SALFlag	wild-type (WT)	anti-FLAG (anti-PBP2SAL)	REP2
2022-02-07	PROT/1669	M2_delta2_2SALFlag	DPBP2	anti-FLAG (anti-PBP2SAL)
2022-02-07	PROT/1669	M3_delta2SAL_2SALFlag	DPBP2SAL	anti-FLAG (anti-PBP2SAL)
2022-02-07	PROT/1669	M4_WT_2	wild-type (WT)	anti-PBP2	REP1
2022-02-07	PROT/1669	M5_delta2_2	DPBP2	anti-PBP2
2022-02-07	PROT/1669	M6_delta2SAL_2	DPBP2SAL	anti-PBP2
2022-03-07	PROT/1689	PROT1689_M4_WT-2	wild-type (WT)	anti-PBP2	REP2
2022-03-07	PROT/1689	PROT1689_M5_delta2-2	DPBP2	anti-PBP2
2022-03-07	PROT/1689	PROT1689_M6_delta2Sal-2	DPBP2SAL	anti-PBP2
2022-03-07	PROT/1691	PROT1691_M7_WT-2neutro	wild-type (WT)	anti-PBP2	REP1

## Sheet: Supplementary Data -5c-PBP2SAL
Peptide Sequence	Protein Name	Replicate Name	Precursor Mz	Precursor Charge	Product Mz	Fragment Ion	Retention Time	Area	Total Area
NVTWYDIAVTPYK	sp|E1WGF1|MRDA_SALTS	PROT1638_1A	785.401	2	785.401	precursor	33.98	16966682	29870976		replicate	NVTWYDIAVTPYK	IADMDALLK	QLTPIVDLSPDDISDFR	NALTDVEIAR	GLAENYAADHNIGK	YYENDLHGK	TGYQEVEVDNHGR	GISYQDYGK	AMVALINNGK	VIAPHLLLNEESGK	SGTSQVFSLK	sum	sum-fused-ABC	percentage
NVTWYDIAVTPYK	sp|E1WGF1|MRDA_SALTS	PROT1638_1B	785.401	2	785.401	precursor	34.01	3292133	4524782		PROT1638_1A	29870976	36559573	59662728	502776096	67611952	92797506	144559278	176929262	418979532	99516102	93774899	1723037904	3550686171	5.6691
NVTWYDIAVTPYK	sp|E1WGF1|MRDA_SALTS	PROT1638_1C	785.401	2	785.401	precursor	34.13	6194836	9481824		PROT1638_1B	4524782	15212726	15803906	196181476	17635517	46770513	60882467	81659518	418895144	30648215	39038292	927252556		3.05082
NVTWYDIAVTPYK	sp|E1WGF1|MRDA_SALTS	PROT1638_2A	785.401	2	785.401	precursor	34.36	791192	862151		PROT1638_1C	9481824	15039591	24101121	176910886	18600540	43413339	57360148	69930300	385629908	51400743	48527311	900395711		2.96246
NVTWYDIAVTPYK	sp|E1WGF1|MRDA_SALTS	PROT1638_2B	785.401	2	785.401	precursor	34.64	732734	781888		PROT1638_2A	862151	3775913	4526395	37239811	0	11010368	6252140	3964214	124686983	3238373	195338403	390894751	788487166	1.28611
NVTWYDIAVTPYK	sp|E1WGF1|MRDA_SALTS	PROT1638_2C	785.401	2	785.401	precursor	34.51	2636158	2871327		PROT1638_2B	781888	1812435	2292962	36287697	1147461	1348632	2538158	2524656	79437943	1752085	27131745	157055662		0.516741
NVTWYDIAVTPYK	sp|E1WGF1|MRDA_SALTS	PROT1638_3A	785.401	2	785.401	precursor	34.07	48927952	90687844		PROT1638_2C	2871327	2296894	320699	27430268	0	5128583	2265016	2552296	179210334	547559	17913777	240536753		0.791408
NVTWYDIAVTPYK	sp|E1WGF1|MRDA_SALTS	PROT1638_3B	785.401	2	785.401	precursor	34.32	63054728	110391392		PROT1638_3A	90687844	298670496	423522928	1759230864	404186448	451544584	762936896	801672528	288809796	747412472	649269148	6677944004	12261667996	21.9716
NVTWYDIAVTPYK	sp|E1WGF1|MRDA_SALTS	PROT1638_3C	785.401	2	785.401	precursor	34.67	34989696	63374546		PROT1638_3B	110391392	112582528	194432376	722909928	210665706	184113818	280043232	295352358	146213272	389025344	273667134	2919397088		9.60533
NVTWYDIAVTPYK	sp|E1WGF1|MRDA_SALTS	M1_WT_2SALFlag	785.401	2	785.401	precursor	35.89	42345124	84448948		PROT1638_3C	63374546	82829660	110997820	561152568	249316808	181841514	262126704	321995524	193401270	306547940	330742550	2664326904		8.76611
NVTWYDIAVTPYK	sp|E1WGF1|MRDA_SALTS	M2_delta2_2SALFlag	785.401	2	785.401	precursor	35.76	313129696	600429056		M1_WT_2SALFlag	84448948	406019776	299272800	2493936624	252615352	179618740	188819496	532299800	336668972	660121168	391955732	5825777408		19.1678
NVTWYDIAVTPYK	sp|E1WGF1|MRDA_SALTS	M3_delta2SAL_2SALFlag	785.401	2	785.401	precursor	35.49	464254	483871		M2_delta2_2SALFlag	600429056	2379806848	2364147360	10687839744	1967583488	1342721168	2393136384	2555985888	1107602744	3773056576	1221197960	30393507216		100
NVTWYDIAVTPYK	sp|E1WGF1|MRDA_SALTS	M4_WT_2	785.401	2	785.401	precursor	35.52	2432487	2432487		M3_delta2SAL_2SALFlag	483871	60861554	8435746	28067278	0	6045559	745095	5970168	314583392	9900736	4084756	439178155		1.44497
NVTWYDIAVTPYK	sp|E1WGF1|MRDA_SALTS	M5_delta2_2	785.401	2	785.401	precursor	35.56	3066341	3760799		M4_WT_2	2432487	61273410	6978532	26628964	0	5801826	19695895	21882890	9263840	75391683	49989846	279339373		0.919076
NVTWYDIAVTPYK	sp|E1WGF1|MRDA_SALTS	M6_delta2SAL_2	785.401	2	785.401	precursor	35.69	48081	48081		M5_delta2_2	3760799	47295114	598336	61051936	0	4598900	1204436	5878663	5118923	4749466	401830	134658403		0.44305
NVTWYDIAVTPYK	sp|E1WGF1|MRDA_SALTS	PROT1689_M4_WT-2	785.401	2	785.401	precursor	34.48	7611687	8042695		M6_delta2SAL_2	48081	8648730	139166	5527119	5704195	627495	358526	4737656	957639	415177	5035201	32198985		0.10594
NVTWYDIAVTPYK	sp|E1WGF1|MRDA_SALTS	PROT1689_M5_delta2-2	785.401	2	785.401	precursor	34.43	4726044	4726044		PROT1689_M4_WT-2	8042695	18638475	18145822	84181062	7204674	1277467	1668608	19940843	240891820	8932729	79017250	487941445		1.60541
NVTWYDIAVTPYK	sp|E1WGF1|MRDA_SALTS	PROT1689_M6_delta2Sal-2	785.401	2	785.401	precursor	35.89	685981	685981		PROT1689_M5_delta2-2	4726044	15004982	263304	36036826	5215519	1310673	776123	12411956	20801073	3279737	39764344	139590581		0.459278
NVTWYDIAVTPYK	sp|E1WGF1|MRDA_SALTS	PROT1691_M7_WT-2neutro	785.401	2	785.401	precursor	34.65	4937471	4937471		PROT1689_M6_delta2Sal-2	685981	3819050	2835632	39038498	9238167	685612	1249740	9519782	192027530	3473393	45936747	308510132		1.01505
NVTWYDIAVTPYK	sp|E1WGF1|MRDA_SALTS	PROT1638_1A	785.401	2	785.903	precursor [M+1]	34	12904294			PROT1691_M7_WT-2neutro	4937471	9302784	25354386	8764458	7330657	985903	4549092	14702970	64025544	1505568	55372337	196831170		0.647609
NVTWYDIAVTPYK	sp|E1WGF1|MRDA_SALTS	PROT1638_1B	785.401	2	785.903	precursor [M+1]	33.98	1232649
NVTWYDIAVTPYK	sp|E1WGF1|MRDA_SALTS	PROT1638_1C	785.401	2	785.903	precursor [M+1]	34.21	3286988
NVTWYDIAVTPYK	sp|E1WGF1|MRDA_SALTS	PROT1638_2A	785.401	2	785.903	precursor [M+1]	34.41	70959
NVTWYDIAVTPYK	sp|E1WGF1|MRDA_SALTS	PROT1638_2B	785.401	2	785.903	precursor [M+1]	34.53	49154
NVTWYDIAVTPYK	sp|E1WGF1|MRDA_SALTS	PROT1638_2C	785.401	2	785.903	precursor [M+1]	34.6	235169
NVTWYDIAVTPYK	sp|E1WGF1|MRDA_SALTS	PROT1638_3A	785.401	2	785.903	precursor [M+1]	34.07	41759892
NVTWYDIAVTPYK	sp|E1WGF1|MRDA_SALTS	PROT1638_3B	785.401	2	785.903	precursor [M+1]	34.23	47336664
NVTWYDIAVTPYK	sp|E1WGF1|MRDA_SALTS	PROT1638_3C	785.401	2	785.903	precursor [M+1]	34.57	28384850
NVTWYDIAVTPYK	sp|E1WGF1|MRDA_SALTS	M1_WT_2SALFlag	785.401	2	785.903	precursor [M+1]	35.89	42103824
NVTWYDIAVTPYK	sp|E1WGF1|MRDA_SALTS	M2_delta2_2SALFlag	785.401	2	785.903	precursor [M+1]	35.76	287299360
NVTWYDIAVTPYK	sp|E1WGF1|MRDA_SALTS	M3_delta2SAL_2SALFlag	785.401	2	785.903	precursor [M+1]	35.49	19617
NVTWYDIAVTPYK	sp|E1WGF1|MRDA_SALTS	M4_WT_2	785.401	2	785.903	precursor [M+1]	35.44	0
NVTWYDIAVTPYK	sp|E1WGF1|MRDA_SALTS	M5_delta2_2	785.401	2	785.903	precursor [M+1]	35.58	694458
NVTWYDIAVTPYK	sp|E1WGF1|MRDA_SALTS	M6_delta2SAL_2	785.401	2	785.903	precursor [M+1]	35.58	0
NVTWYDIAVTPYK	sp|E1WGF1|MRDA_SALTS	PROT1689_M4_WT-2	785.401	2	785.903	precursor [M+1]	34.7	431008
NVTWYDIAVTPYK	sp|E1WGF1|MRDA_SALTS	PROT1689_M5_delta2-2	785.401	2	785.903	precursor [M+1]	33.78	0
NVTWYDIAVTPYK	sp|E1WGF1|MRDA_SALTS	PROT1689_M6_delta2Sal-2	785.401	2	785.903	precursor [M+1]	35.38	0
NVTWYDIAVTPYK	sp|E1WGF1|MRDA_SALTS	PROT1691_M7_WT-2neutro	785.401	2	785.903	precursor [M+1]	34.34	0
IADMDALLK	sp|E1WGF1|MRDA_SALTS	PROT1638_1A	495.27	2	495.27	precursor	26.46	18644944	36559573
IADMDALLK	sp|E1WGF1|MRDA_SALTS	PROT1638_1B	495.27	2	495.27	precursor	26.49	8964698	15212726
IADMDALLK	sp|E1WGF1|MRDA_SALTS	PROT1638_1C	495.27	2	495.27	precursor	26.65	7743179	15039591
IADMDALLK	sp|E1WGF1|MRDA_SALTS	PROT1638_2A	495.27	2	495.27	precursor	27.13	1399716	3775913
IADMDALLK	sp|E1WGF1|MRDA_SALTS	PROT1638_2B	495.27	2	495.27	precursor	26.92	1092474	1812435
IADMDALLK	sp|E1WGF1|MRDA_SALTS	PROT1638_2C	495.27	2	495.27	precursor	26.57	928347	2296894
IADMDALLK	sp|E1WGF1|MRDA_SALTS	PROT1638_3A	495.27	2	495.27	precursor	26.59	165414208	298670496
IADMDALLK	sp|E1WGF1|MRDA_SALTS	PROT1638_3B	495.27	2	495.27	precursor	26.68	60909480	112582528
IADMDALLK	sp|E1WGF1|MRDA_SALTS	PROT1638_3C	495.27	2	495.27	precursor	26.83	46740784	82829660
IADMDALLK	sp|E1WGF1|MRDA_SALTS	M1_WT_2SALFlag	495.27	2	495.27	precursor	29.17	245758240	406019776
IADMDALLK	sp|E1WGF1|MRDA_SALTS	M2_delta2_2SALFlag	495.27	2	495.27	precursor	29	1429864320	2379806848
IADMDALLK	sp|E1WGF1|MRDA_SALTS	M3_delta2SAL_2SALFlag	495.27	2	495.27	precursor	26.34	13222122	60861554
IADMDALLK	sp|E1WGF1|MRDA_SALTS	M4_WT_2	495.27	2	495.27	precursor	26.68	25732996	61273410
IADMDALLK	sp|E1WGF1|MRDA_SALTS	M5_delta2_2	495.27	2	495.27	precursor	26.42	13948703	47295114
IADMDALLK	sp|E1WGF1|MRDA_SALTS	M6_delta2SAL_2	495.27	2	495.27	precursor	27.11	1371618	8648730
IADMDALLK	sp|E1WGF1|MRDA_SALTS	PROT1689_M4_WT-2	495.27	2	495.27	precursor	29.03	238305	18638475
IADMDALLK	sp|E1WGF1|MRDA_SALTS	PROT1689_M5_delta2-2	495.27	2	495.27	precursor	29.8	2323680	15004982
IADMDALLK	sp|E1WGF1|MRDA_SALTS	PROT1689_M6_delta2Sal-2	495.27	2	495.27	precursor	29.36	827572	3819050
IADMDALLK	sp|E1WGF1|MRDA_SALTS	PROT1691_M7_WT-2neutro	495.27	2	495.27	precursor	29.48	251358	9302784
IADMDALLK	sp|E1WGF1|MRDA_SALTS	PROT1638_1A	495.27	2	495.772	precursor [M+1]	26.4	11156288
IADMDALLK	sp|E1WGF1|MRDA_SALTS	PROT1638_1B	495.27	2	495.772	precursor [M+1]	26.51	4597890
IADMDALLK	sp|E1WGF1|MRDA_SALTS	PROT1638_1C	495.27	2	495.772	precursor [M+1]	26.65	4482691
IADMDALLK	sp|E1WGF1|MRDA_SALTS	PROT1638_2A	495.27	2	495.772	precursor [M+1]	27.51	621258
IADMDALLK	sp|E1WGF1|MRDA_SALTS	PROT1638_2B	495.27	2	495.772	precursor [M+1]	28.03	61159
IADMDALLK	sp|E1WGF1|MRDA_SALTS	PROT1638_2C	495.27	2	495.772	precursor [M+1]	27.3	77802
IADMDALLK	sp|E1WGF1|MRDA_SALTS	PROT1638_3A	495.27	2	495.772	precursor [M+1]	26.59	94448840
IADMDALLK	sp|E1WGF1|MRDA_SALTS	PROT1638_3B	495.27	2	495.772	precursor [M+1]	26.67	34702120
IADMDALLK	sp|E1WGF1|MRDA_SALTS	PROT1638_3C	495.27	2	495.772	precursor [M+1]	26.83	27024572
IADMDALLK	sp|E1WGF1|MRDA_SALTS	M1_WT_2SALFlag	495.27	2	495.772	precursor [M+1]	29.19	117323080
IADMDALLK	sp|E1WGF1|MRDA_SALTS	M2_delta2_2SALFlag	495.27	2	495.772	precursor [M+1]	29	693799616
IADMDALLK	sp|E1WGF1|MRDA_SALTS	M3_delta2SAL_2SALFlag	495.27	2	495.772	precursor [M+1]	26.36	2353448
IADMDALLK	sp|E1WGF1|MRDA_SALTS	M4_WT_2	495.27	2	495.772	precursor [M+1]	27.34	3253778
IADMDALLK	sp|E1WGF1|MRDA_SALTS	M5_delta2_2	495.27	2	495.772	precursor [M+1]	26.34	1706615
IADMDALLK	sp|E1WGF1|MRDA_SALTS	M6_delta2SAL_2	495.27	2	495.772	precursor [M+1]	26.49	1351162
IADMDALLK	sp|E1WGF1|MRDA_SALTS	PROT1689_M4_WT-2	495.27	2	495.772	precursor [M+1]	28.72	2254459
IADMDALLK	sp|E1WGF1|MRDA_SALTS	PROT1689_M5_delta2-2	495.27	2	495.772	precursor [M+1]	29.82	488561
IADMDALLK	sp|E1WGF1|MRDA_SALTS	PROT1689_M6_delta2Sal-2	495.27	2	495.772	precursor [M+1]	28.94	1345901
IADMDALLK	sp|E1WGF1|MRDA_SALTS	PROT1691_M7_WT-2neutro	495.27	2	495.772	precursor [M+1]	29.55	133847
IADMDALLK	sp|E1WGF1|MRDA_SALTS	PROT1638_1A	495.27	2	496.272	precursor [M+2]	26.44	6758341
IADMDALLK	sp|E1WGF1|MRDA_SALTS	PROT1638_1B	495.27	2	496.272	precursor [M+2]	26.54	1650138
IADMDALLK	sp|E1WGF1|MRDA_SALTS	PROT1638_1C	495.27	2	496.272	precursor [M+2]	26.63	2813721
IADMDALLK	sp|E1WGF1|MRDA_SALTS	PROT1638_2A	495.27	2	496.272	precursor [M+2]	27.41	1754939
IADMDALLK	sp|E1WGF1|MRDA_SALTS	PROT1638_2B	495.27	2	496.272	precursor [M+2]	26.87	658802
IADMDALLK	sp|E1WGF1|MRDA_SALTS	PROT1638_2C	495.27	2	496.272	precursor [M+2]	27.21	1290745
IADMDALLK	sp|E1WGF1|MRDA_SALTS	PROT1638_3A	495.27	2	496.272	precursor [M+2]	26.59	38807448
IADMDALLK	sp|E1WGF1|MRDA_SALTS	PROT1638_3B	495.27	2	496.272	precursor [M+2]	26.67	16970928
IADMDALLK	sp|E1WGF1|MRDA_SALTS	PROT1638_3C	495.27	2	496.272	precursor [M+2]	26.84	9064304
IADMDALLK	sp|E1WGF1|MRDA_SALTS	M1_WT_2SALFlag	495.27	2	496.272	precursor [M+2]	29.18	42938456
IADMDALLK	sp|E1WGF1|MRDA_SALTS	M2_delta2_2SALFlag	495.27	2	496.272	precursor [M+2]	29.03	256142912
IADMDALLK	sp|E1WGF1|MRDA_SALTS	M3_delta2SAL_2SALFlag	495.27	2	496.272	precursor [M+2]	26.37	45285984
IADMDALLK	sp|E1WGF1|MRDA_SALTS	M4_WT_2	495.27	2	496.272	precursor [M+2]	26.9	32286636
IADMDALLK	sp|E1WGF1|MRDA_SALTS	M5_delta2_2	495.27	2	496.272	precursor [M+2]	26.6	31639796
IADMDALLK	sp|E1WGF1|MRDA_SALTS	M6_delta2SAL_2	495.27	2	496.272	precursor [M+2]	26.79	5925950
IADMDALLK	sp|E1WGF1|MRDA_SALTS	PROT1689_M4_WT-2	495.27	2	496.272	precursor [M+2]	29.4	16145711
IADMDALLK	sp|E1WGF1|MRDA_SALTS	PROT1689_M5_delta2-2	495.27	2	496.272	precursor [M+2]	29.56	12192741
IADMDALLK	sp|E1WGF1|MRDA_SALTS	PROT1689_M6_delta2Sal-2	495.27	2	496.272	precursor [M+2]	28.5	1645577
IADMDALLK	sp|E1WGF1|MRDA_SALTS	PROT1691_M7_WT-2neutro	495.27	2	496.272	precursor [M+2]	29.48	8917579
QLTPIVDLSPDDISDFR	sp|E1WGF1|MRDA_SALTS	PROT1638_1A	965.991	2	965.991	precursor	38.83	20160090	59662728
QLTPIVDLSPDDISDFR	sp|E1WGF1|MRDA_SALTS	PROT1638_1B	965.991	2	965.991	precursor	38.97	3485796	15803906
QLTPIVDLSPDDISDFR	sp|E1WGF1|MRDA_SALTS	PROT1638_1C	965.991	2	965.991	precursor	39.01	8709515	24101121
QLTPIVDLSPDDISDFR	sp|E1WGF1|MRDA_SALTS	PROT1638_2A	965.991	2	965.991	precursor	40.14	198301	4526395
QLTPIVDLSPDDISDFR	sp|E1WGF1|MRDA_SALTS	PROT1638_2B	965.991	2	965.991	precursor	39.95	1698	2292962
QLTPIVDLSPDDISDFR	sp|E1WGF1|MRDA_SALTS	PROT1638_2C	965.991	2	965.991	precursor	40.27	63396	320699
QLTPIVDLSPDDISDFR	sp|E1WGF1|MRDA_SALTS	PROT1638_3A	965.991	2	965.991	precursor	38.97	160666992	423522928
QLTPIVDLSPDDISDFR	sp|E1WGF1|MRDA_SALTS	PROT1638_3B	965.991	2	965.991	precursor	39.09	69601688	194432376
QLTPIVDLSPDDISDFR	sp|E1WGF1|MRDA_SALTS	PROT1638_3C	965.991	2	965.991	precursor	39.17	40973780	110997820
QLTPIVDLSPDDISDFR	sp|E1WGF1|MRDA_SALTS	M1_WT_2SALFlag	965.991	2	965.991	precursor	40.03	114883920	299272800
QLTPIVDLSPDDISDFR	sp|E1WGF1|MRDA_SALTS	M2_delta2_2SALFlag	965.991	2	965.991	precursor	39.97	913727616	2364147360
QLTPIVDLSPDDISDFR	sp|E1WGF1|MRDA_SALTS	M3_delta2SAL_2SALFlag	965.991	2	965.991	precursor	40.55	428785	8435746
QLTPIVDLSPDDISDFR	sp|E1WGF1|MRDA_SALTS	M4_WT_2	965.991	2	965.991	precursor	40.05	1598763	6978532
QLTPIVDLSPDDISDFR	sp|E1WGF1|MRDA_SALTS	M5_delta2_2	965.991	2	965.991	precursor	40.65	383217	598336
QLTPIVDLSPDDISDFR	sp|E1WGF1|MRDA_SALTS	M6_delta2SAL_2	965.991	2	965.991	precursor	41.43	99428	139166
QLTPIVDLSPDDISDFR	sp|E1WGF1|MRDA_SALTS	PROT1689_M4_WT-2	965.991	2	965.991	precursor	40.11	1943823	18145822
QLTPIVDLSPDDISDFR	sp|E1WGF1|MRDA_SALTS	PROT1689_M5_delta2-2	965.991	2	965.991	precursor	40.17	90274	263304
QLTPIVDLSPDDISDFR	sp|E1WGF1|MRDA_SALTS	PROT1689_M6_delta2Sal-2	965.991	2	965.991	precursor	40.16	1135085	2835632
QLTPIVDLSPDDISDFR	sp|E1WGF1|MRDA_SALTS	PROT1691_M7_WT-2neutro	965.991	2	965.991	precursor	40.15	1276114	25354386
QLTPIVDLSPDDISDFR	sp|E1WGF1|MRDA_SALTS	PROT1638_1A	965.991	2	966.493	precursor [M+1]	38.83	23202688
QLTPIVDLSPDDISDFR	sp|E1WGF1|MRDA_SALTS	PROT1638_1B	965.991	2	966.493	precursor [M+1]	38.89	4528458
QLTPIVDLSPDDISDFR	sp|E1WGF1|MRDA_SALTS	PROT1638_1C	965.991	2	966.493	precursor [M+1]	38.97	10276596
QLTPIVDLSPDDISDFR	sp|E1WGF1|MRDA_SALTS	PROT1638_2A	965.991	2	966.493	precursor [M+1]	40.15	290858
QLTPIVDLSPDDISDFR	sp|E1WGF1|MRDA_SALTS	PROT1638_2B	965.991	2	966.493	precursor [M+1]	39.97	1436
QLTPIVDLSPDDISDFR	sp|E1WGF1|MRDA_SALTS	PROT1638_2C	965.991	2	966.493	precursor [M+1]	39.26	246189
QLTPIVDLSPDDISDFR	sp|E1WGF1|MRDA_SALTS	PROT1638_3A	965.991	2	966.493	precursor [M+1]	38.97	155013216
QLTPIVDLSPDDISDFR	sp|E1WGF1|MRDA_SALTS	PROT1638_3B	965.991	2	966.493	precursor [M+1]	39.09	76801376
QLTPIVDLSPDDISDFR	sp|E1WGF1|MRDA_SALTS	PROT1638_3C	965.991	2	966.493	precursor [M+1]	39.17	45483776
QLTPIVDLSPDDISDFR	sp|E1WGF1|MRDA_SALTS	M1_WT_2SALFlag	965.991	2	966.493	precursor [M+1]	40.01	113419376
QLTPIVDLSPDDISDFR	sp|E1WGF1|MRDA_SALTS	M2_delta2_2SALFlag	965.991	2	966.493	precursor [M+1]	39.94	925117760
QLTPIVDLSPDDISDFR	sp|E1WGF1|MRDA_SALTS	M3_delta2SAL_2SALFlag	965.991	2	966.493	precursor [M+1]	41.02	2742901
QLTPIVDLSPDDISDFR	sp|E1WGF1|MRDA_SALTS	M4_WT_2	965.991	2	966.493	precursor [M+1]	39.96	5379769
QLTPIVDLSPDDISDFR	sp|E1WGF1|MRDA_SALTS	M5_delta2_2	965.991	2	966.493	precursor [M+1]	40.63	215119
QLTPIVDLSPDDISDFR	sp|E1WGF1|MRDA_SALTS	M6_delta2SAL_2	965.991	2	966.493	precursor [M+1]	41.43	39738
QLTPIVDLSPDDISDFR	sp|E1WGF1|MRDA_SALTS	PROT1689_M4_WT-2	965.991	2	966.493	precursor [M+1]	40.16	15533255
QLTPIVDLSPDDISDFR	sp|E1WGF1|MRDA_SALTS	PROT1689_M5_delta2-2	965.991	2	966.493	precursor [M+1]	40.13	173030
QLTPIVDLSPDDISDFR	sp|E1WGF1|MRDA_SALTS	PROT1689_M6_delta2Sal-2	965.991	2	966.493	precursor [M+1]	40.16	1174842
QLTPIVDLSPDDISDFR	sp|E1WGF1|MRDA_SALTS	PROT1691_M7_WT-2neutro	965.991	2	966.493	precursor [M+1]	40.03	23778206
QLTPIVDLSPDDISDFR	sp|E1WGF1|MRDA_SALTS	PROT1638_1A	965.991	2	966.994	precursor [M+2]	38.83	16299950
QLTPIVDLSPDDISDFR	sp|E1WGF1|MRDA_SALTS	PROT1638_1B	965.991	2	966.994	precursor [M+2]	39.11	7789652
QLTPIVDLSPDDISDFR	sp|E1WGF1|MRDA_SALTS	PROT1638_1C	965.991	2	966.994	precursor [M+2]	38.98	5115010
QLTPIVDLSPDDISDFR	sp|E1WGF1|MRDA_SALTS	PROT1638_2A	965.991	2	966.994	precursor [M+2]	39.33	4037236
QLTPIVDLSPDDISDFR	sp|E1WGF1|MRDA_SALTS	PROT1638_2B	965.991	2	966.994	precursor [M+2]	39.38	2289828
QLTPIVDLSPDDISDFR	sp|E1WGF1|MRDA_SALTS	PROT1638_2C	965.991	2	966.994	precursor [M+2]	40.22	11114
QLTPIVDLSPDDISDFR	sp|E1WGF1|MRDA_SALTS	PROT1638_3A	965.991	2	966.994	precursor [M+2]	39.03	107842720
QLTPIVDLSPDDISDFR	sp|E1WGF1|MRDA_SALTS	PROT1638_3B	965.991	2	966.994	precursor [M+2]	39.19	48029312
QLTPIVDLSPDDISDFR	sp|E1WGF1|MRDA_SALTS	PROT1638_3C	965.991	2	966.994	precursor [M+2]	39.19	24540264
QLTPIVDLSPDDISDFR	sp|E1WGF1|MRDA_SALTS	M1_WT_2SALFlag	965.991	2	966.994	precursor [M+2]	40.02	70969504
QLTPIVDLSPDDISDFR	sp|E1WGF1|MRDA_SALTS	M2_delta2_2SALFlag	965.991	2	966.994	precursor [M+2]	39.97	525301984
QLTPIVDLSPDDISDFR	sp|E1WGF1|MRDA_SALTS	M3_delta2SAL_2SALFlag	965.991	2	966.994	precursor [M+2]	39.91	5264060
QLTPIVDLSPDDISDFR	sp|E1WGF1|MRDA_SALTS	M4_WT_2	965.991	2	966.994	precursor [M+2]	39.89	0
QLTPIVDLSPDDISDFR	sp|E1WGF1|MRDA_SALTS	M5_delta2_2	965.991	2	966.994	precursor [M+2]	40.52	0
QLTPIVDLSPDDISDFR	sp|E1WGF1|MRDA_SALTS	M6_delta2SAL_2	965.991	2	966.994	precursor [M+2]	41.39	0
QLTPIVDLSPDDISDFR	sp|E1WGF1|MRDA_SALTS	PROT1689_M4_WT-2	965.991	2	966.994	precursor [M+2]	40.11	668744
QLTPIVDLSPDDISDFR	sp|E1WGF1|MRDA_SALTS	PROT1689_M5_delta2-2	965.991	2	966.994	precursor [M+2]	39.32	0
QLTPIVDLSPDDISDFR	sp|E1WGF1|MRDA_SALTS	PROT1689_M6_delta2Sal-2	965.991	2	966.994	precursor [M+2]	40.19	525705
QLTPIVDLSPDDISDFR	sp|E1WGF1|MRDA_SALTS	PROT1691_M7_WT-2neutro	965.991	2	966.994	precursor [M+2]	40.14	300066
NALTDVEIAR	sp|E1WGF1|MRDA_SALTS	PROT1638_1A	551.299	2	551.299	precursor	22.07	269181440	502776096
NALTDVEIAR	sp|E1WGF1|MRDA_SALTS	PROT1638_1B	551.299	2	551.299	precursor	22.11	103371048	196181476
NALTDVEIAR	sp|E1WGF1|MRDA_SALTS	PROT1638_1C	551.299	2	551.299	precursor	22.24	93070912	176910886
NALTDVEIAR	sp|E1WGF1|MRDA_SALTS	PROT1638_2A	551.299	2	551.299	precursor	22.43	8895080	37239811
NALTDVEIAR	sp|E1WGF1|MRDA_SALTS	PROT1638_2B	551.299	2	551.299	precursor	23.02	6160882	36287697
NALTDVEIAR	sp|E1WGF1|MRDA_SALTS	PROT1638_2C	551.299	2	551.299	precursor	23.05	7873407	27430268
NALTDVEIAR	sp|E1WGF1|MRDA_SALTS	PROT1638_3A	551.299	2	551.299	precursor	22.13	984641216	1759230864
NALTDVEIAR	sp|E1WGF1|MRDA_SALTS	PROT1638_3B	551.299	2	551.299	precursor	22.36	395810976	722909928
NALTDVEIAR	sp|E1WGF1|MRDA_SALTS	PROT1638_3C	551.299	2	551.299	precursor	22.44	313499136	561152568
NALTDVEIAR	sp|E1WGF1|MRDA_SALTS	M1_WT_2SALFlag	551.299	2	551.299	precursor	24.88	1418352512	2493936624
NALTDVEIAR	sp|E1WGF1|MRDA_SALTS	M2_delta2_2SALFlag	551.299	2	551.299	precursor	24.67	6116931584	10687839744
NALTDVEIAR	sp|E1WGF1|MRDA_SALTS	M3_delta2SAL_2SALFlag	551.299	2	551.299	precursor	24.73	1460286	28067278
NALTDVEIAR	sp|E1WGF1|MRDA_SALTS	M4_WT_2	551.299	2	551.299	precursor	24.91	2659542	26628964
NALTDVEIAR	sp|E1WGF1|MRDA_SALTS	M5_delta2_2	551.299	2	551.299	precursor	24.94	6792104	61051936
NALTDVEIAR	sp|E1WGF1|MRDA_SALTS	M6_delta2SAL_2	551.299	2	551.299	precursor	25.06	1137379	5527119
NALTDVEIAR	sp|E1WGF1|MRDA_SALTS	PROT1689_M4_WT-2	551.299	2	551.299	precursor	24.47	8913674	84181062
NALTDVEIAR	sp|E1WGF1|MRDA_SALTS	PROT1689_M5_delta2-2	551.299	2	551.299	precursor	24.5	8179434	36036826
NALTDVEIAR	sp|E1WGF1|MRDA_SALTS	PROT1689_M6_delta2Sal-2	551.299	2	551.299	precursor	24.55	10295982	39038498
NALTDVEIAR	sp|E1WGF1|MRDA_SALTS	PROT1691_M7_WT-2neutro	551.299	2	551.299	precursor	24.97	3477713	8764458
NALTDVEIAR	sp|E1WGF1|MRDA_SALTS	PROT1638_1A	551.299	2	551.8	precursor [M+1]	22.07	168907120
NALTDVEIAR	sp|E1WGF1|MRDA_SALTS	PROT1638_1B	551.299	2	551.8	precursor [M+1]	22.09	60354340
NALTDVEIAR	sp|E1WGF1|MRDA_SALTS	PROT1638_1C	551.299	2	551.8	precursor [M+1]	22.23	57722752
NALTDVEIAR	sp|E1WGF1|MRDA_SALTS	PROT1638_2A	551.299	2	551.8	precursor [M+1]	22.62	12514838
NALTDVEIAR	sp|E1WGF1|MRDA_SALTS	PROT1638_2B	551.299	2	551.8	precursor [M+1]	22.67	8704249
NALTDVEIAR	sp|E1WGF1|MRDA_SALTS	PROT1638_2C	551.299	2	551.8	precursor [M+1]	22.76	7235773
NALTDVEIAR	sp|E1WGF1|MRDA_SALTS	PROT1638_3A	551.299	2	551.8	precursor [M+1]	22.13	568995904
NALTDVEIAR	sp|E1WGF1|MRDA_SALTS	PROT1638_3B	551.299	2	551.8	precursor [M+1]	22.34	231505600
NALTDVEIAR	sp|E1WGF1|MRDA_SALTS	PROT1638_3C	551.299	2	551.8	precursor [M+1]	22.44	183239840
NALTDVEIAR	sp|E1WGF1|MRDA_SALTS	M1_WT_2SALFlag	551.299	2	551.8	precursor [M+1]	24.88	816292928
NALTDVEIAR	sp|E1WGF1|MRDA_SALTS	M2_delta2_2SALFlag	551.299	2	551.8	precursor [M+1]	24.67	3451560448
NALTDVEIAR	sp|E1WGF1|MRDA_SALTS	M3_delta2SAL_2SALFlag	551.299	2	551.8	precursor [M+1]	24.83	15058092
NALTDVEIAR	sp|E1WGF1|MRDA_SALTS	M4_WT_2	551.299	2	551.8	precursor [M+1]	24.94	14488197
NALTDVEIAR	sp|E1WGF1|MRDA_SALTS	M5_delta2_2	551.299	2	551.8	precursor [M+1]	24.99	23359102
NALTDVEIAR	sp|E1WGF1|MRDA_SALTS	M6_delta2SAL_2	551.299	2	551.8	precursor [M+1]	25.04	3327884
NALTDVEIAR	sp|E1WGF1|MRDA_SALTS	PROT1689_M4_WT-2	551.299	2	551.8	precursor [M+1]	24.18	45449740
NALTDVEIAR	sp|E1WGF1|MRDA_SALTS	PROT1689_M5_delta2-2	551.299	2	551.8	precursor [M+1]	24.22	11355611
NALTDVEIAR	sp|E1WGF1|MRDA_SALTS	PROT1689_M6_delta2Sal-2	551.299	2	551.8	precursor [M+1]	24.37	16361551
NALTDVEIAR	sp|E1WGF1|MRDA_SALTS	PROT1691_M7_WT-2neutro	551.299	2	551.8	precursor [M+1]	24.71	2628687
NALTDVEIAR	sp|E1WGF1|MRDA_SALTS	PROT1638_1A	551.299	2	552.301	precursor [M+2]	22.07	64687536
NALTDVEIAR	sp|E1WGF1|MRDA_SALTS	PROT1638_1B	551.299	2	552.301	precursor [M+2]	22.1	32456088
NALTDVEIAR	sp|E1WGF1|MRDA_SALTS	PROT1638_1C	551.299	2	552.301	precursor [M+2]	22.23	26117222
NALTDVEIAR	sp|E1WGF1|MRDA_SALTS	PROT1638_2A	551.299	2	552.301	precursor [M+2]	22.63	15829893
NALTDVEIAR	sp|E1WGF1|MRDA_SALTS	PROT1638_2B	551.299	2	552.301	precursor [M+2]	22.78	21422566
NALTDVEIAR	sp|E1WGF1|MRDA_SALTS	PROT1638_2C	551.299	2	552.301	precursor [M+2]	22.83	12321088
NALTDVEIAR	sp|E1WGF1|MRDA_SALTS	PROT1638_3A	551.299	2	552.301	precursor [M+2]	22.13	205593744
NALTDVEIAR	sp|E1WGF1|MRDA_SALTS	PROT1638_3B	551.299	2	552.301	precursor [M+2]	22.34	95593352
NALTDVEIAR	sp|E1WGF1|MRDA_SALTS	PROT1638_3C	551.299	2	552.301	precursor [M+2]	22.45	64413592
NALTDVEIAR	sp|E1WGF1|MRDA_SALTS	M1_WT_2SALFlag	551.299	2	552.301	precursor [M+2]	24.88	259291184
NALTDVEIAR	sp|E1WGF1|MRDA_SALTS	M2_delta2_2SALFlag	551.299	2	552.301	precursor [M+2]	24.67	1119347712
NALTDVEIAR	sp|E1WGF1|MRDA_SALTS	M3_delta2SAL_2SALFlag	551.299	2	552.301	precursor [M+2]	24.76	11548900
NALTDVEIAR	sp|E1WGF1|MRDA_SALTS	M4_WT_2	551.299	2	552.301	precursor [M+2]	24.94	9481225
NALTDVEIAR	sp|E1WGF1|MRDA_SALTS	M5_delta2_2	551.299	2	552.301	precursor [M+2]	24.99	30900730
NALTDVEIAR	sp|E1WGF1|MRDA_SALTS	M6_delta2SAL_2	551.299	2	552.301	precursor [M+2]	25.04	1061856
NALTDVEIAR	sp|E1WGF1|MRDA_SALTS	PROT1689_M4_WT-2	551.299	2	552.301	precursor [M+2]	24.3	29817648
NALTDVEIAR	sp|E1WGF1|MRDA_SALTS	PROT1689_M5_delta2-2	551.299	2	552.301	precursor [M+2]	24.45	16501781
NALTDVEIAR	sp|E1WGF1|MRDA_SALTS	PROT1689_M6_delta2Sal-2	551.299	2	552.301	precursor [M+2]	24.55	12380965
NALTDVEIAR	sp|E1WGF1|MRDA_SALTS	PROT1691_M7_WT-2neutro	551.299	2	552.301	precursor [M+2]	24.71	2658058
GLAENYAADHNIGK	sp|E1WGF1|MRDA_SALTS	PROT1638_1A	491.576	3	491.576	precursor	17.04	28366680	67611952
GLAENYAADHNIGK	sp|E1WGF1|MRDA_SALTS	PROT1638_1B	491.576	3	491.576	precursor	17.06	7740890	17635517
GLAENYAADHNIGK	sp|E1WGF1|MRDA_SALTS	PROT1638_1C	491.576	3	491.576	precursor	17.19	8792565	18600540
GLAENYAADHNIGK	sp|E1WGF1|MRDA_SALTS	PROT1638_2A	491.576	3	491.576	precursor	#N/A	#N/A	#N/A
GLAENYAADHNIGK	sp|E1WGF1|MRDA_SALTS	PROT1638_2B	491.576	3	491.576	precursor	16.57	62046	1147461
GLAENYAADHNIGK	sp|E1WGF1|MRDA_SALTS	PROT1638_2C	491.576	3	491.576	precursor	17.5	0	0
GLAENYAADHNIGK	sp|E1WGF1|MRDA_SALTS	PROT1638_3A	491.576	3	491.576	precursor	17.25	198983904	404186448
GLAENYAADHNIGK	sp|E1WGF1|MRDA_SALTS	PROT1638_3B	491.576	3	491.576	precursor	17.78	107154672	210665706
GLAENYAADHNIGK	sp|E1WGF1|MRDA_SALTS	PROT1638_3C	491.576	3	491.576	precursor	18.56	117437072	249316808
GLAENYAADHNIGK	sp|E1WGF1|MRDA_SALTS	M1_WT_2SALFlag	491.576	3	491.576	precursor	20.65	123817048	252615352
GLAENYAADHNIGK	sp|E1WGF1|MRDA_SALTS	M2_delta2_2SALFlag	491.576	3	491.576	precursor	20.28	970948544	1967583488
GLAENYAADHNIGK	sp|E1WGF1|MRDA_SALTS	M3_delta2SAL_2SALFlag	491.576	3	491.576	precursor	#N/A	#N/A	#N/A
GLAENYAADHNIGK	sp|E1WGF1|MRDA_SALTS	M4_WT_2	491.576	3	491.576	precursor	#N/A	#N/A	#N/A
GLAENYAADHNIGK	sp|E1WGF1|MRDA_SALTS	M5_delta2_2	491.576	3	491.576	precursor	#N/A	#N/A	#N/A
GLAENYAADHNIGK	sp|E1WGF1|MRDA_SALTS	M6_delta2SAL_2	491.576	3	491.576	precursor	19.7	0	5704195
GLAENYAADHNIGK	sp|E1WGF1|MRDA_SALTS	PROT1689_M4_WT-2	491.576	3	491.576	precursor	19.43	1937190	7204674
GLAENYAADHNIGK	sp|E1WGF1|MRDA_SALTS	PROT1689_M5_delta2-2	491.576	3	491.576	precursor	19.2	31992	5215519
GLAENYAADHNIGK	sp|E1WGF1|MRDA_SALTS	PROT1689_M6_delta2Sal-2	491.576	3	491.576	precursor	19.12	0	9238167
GLAENYAADHNIGK	sp|E1WGF1|MRDA_SALTS	PROT1691_M7_WT-2neutro	491.576	3	491.576	precursor	19.46	439186	7330657
GLAENYAADHNIGK	sp|E1WGF1|MRDA_SALTS	PROT1638_1A	491.576	3	491.91	precursor [M+1]	17.03	21164336
GLAENYAADHNIGK	sp|E1WGF1|MRDA_SALTS	PROT1638_1B	491.576	3	491.91	precursor [M+1]	17.08	5356333
GLAENYAADHNIGK	sp|E1WGF1|MRDA_SALTS	PROT1638_1C	491.576	3	491.91	precursor [M+1]	17.19	6247287
GLAENYAADHNIGK	sp|E1WGF1|MRDA_SALTS	PROT1638_2A	491.576	3	491.91	precursor [M+1]	#N/A	#N/A
GLAENYAADHNIGK	sp|E1WGF1|MRDA_SALTS	PROT1638_2B	491.576	3	491.91	precursor [M+1]	16.5	10247
GLAENYAADHNIGK	sp|E1WGF1|MRDA_SALTS	PROT1638_2C	491.576	3	491.91	precursor [M+1]	17.5	0
GLAENYAADHNIGK	sp|E1WGF1|MRDA_SALTS	PROT1638_3A	491.576	3	491.91	precursor [M+1]	17.25	134145192
GLAENYAADHNIGK	sp|E1WGF1|MRDA_SALTS	PROT1638_3B	491.576	3	491.91	precursor [M+1]	17.74	79741936
GLAENYAADHNIGK	sp|E1WGF1|MRDA_SALTS	PROT1638_3C	491.576	3	491.91	precursor [M+1]	18.55	89810704
GLAENYAADHNIGK	sp|E1WGF1|MRDA_SALTS	M1_WT_2SALFlag	491.576	3	491.91	precursor [M+1]	20.73	95999080
GLAENYAADHNIGK	sp|E1WGF1|MRDA_SALTS	M2_delta2_2SALFlag	491.576	3	491.91	precursor [M+1]	20.25	715551232
GLAENYAADHNIGK	sp|E1WGF1|MRDA_SALTS	M3_delta2SAL_2SALFlag	491.576	3	491.91	precursor [M+1]	#N/A	#N/A
GLAENYAADHNIGK	sp|E1WGF1|MRDA_SALTS	M4_WT_2	491.576	3	491.91	precursor [M+1]	#N/A	#N/A
GLAENYAADHNIGK	sp|E1WGF1|MRDA_SALTS	M5_delta2_2	491.576	3	491.91	precursor [M+1]	#N/A	#N/A
GLAENYAADHNIGK	sp|E1WGF1|MRDA_SALTS	M6_delta2SAL_2	491.576	3	491.91	precursor [M+1]	19.7	0
GLAENYAADHNIGK	sp|E1WGF1|MRDA_SALTS	PROT1689_M4_WT-2	491.576	3	491.91	precursor [M+1]	19.27	234389
GLAENYAADHNIGK	sp|E1WGF1|MRDA_SALTS	PROT1689_M5_delta2-2	491.576	3	491.91	precursor [M+1]	19.21	6060
GLAENYAADHNIGK	sp|E1WGF1|MRDA_SALTS	PROT1689_M6_delta2Sal-2	491.576	3	491.91	precursor [M+1]	19.12	0
GLAENYAADHNIGK	sp|E1WGF1|MRDA_SALTS	PROT1691_M7_WT-2neutro	491.576	3	491.91	precursor [M+1]	18.77	77943
GLAENYAADHNIGK	sp|E1WGF1|MRDA_SALTS	PROT1638_1A	491.576	3	492.244	precursor [M+2]	17.13	18080936
GLAENYAADHNIGK	sp|E1WGF1|MRDA_SALTS	PROT1638_1B	491.576	3	492.244	precursor [M+2]	17.18	4538294
GLAENYAADHNIGK	sp|E1WGF1|MRDA_SALTS	PROT1638_1C	491.576	3	492.244	precursor [M+2]	17.17	3560688
GLAENYAADHNIGK	sp|E1WGF1|MRDA_SALTS	PROT1638_2A	491.576	3	492.244	precursor [M+2]	#N/A	#N/A
GLAENYAADHNIGK	sp|E1WGF1|MRDA_SALTS	PROT1638_2B	491.576	3	492.244	precursor [M+2]	16.12	1075168
GLAENYAADHNIGK	sp|E1WGF1|MRDA_SALTS	PROT1638_2C	491.576	3	492.244	precursor [M+2]	17.5	0
GLAENYAADHNIGK	sp|E1WGF1|MRDA_SALTS	PROT1638_3A	491.576	3	492.244	precursor [M+2]	17.25	71057352
GLAENYAADHNIGK	sp|E1WGF1|MRDA_SALTS	PROT1638_3B	491.576	3	492.244	precursor [M+2]	17.86	23769098
GLAENYAADHNIGK	sp|E1WGF1|MRDA_SALTS	PROT1638_3C	491.576	3	492.244	precursor [M+2]	18.55	42069032
GLAENYAADHNIGK	sp|E1WGF1|MRDA_SALTS	M1_WT_2SALFlag	491.576	3	492.244	precursor [M+2]	20.76	32799224
GLAENYAADHNIGK	sp|E1WGF1|MRDA_SALTS	M2_delta2_2SALFlag	491.576	3	492.244	precursor [M+2]	20.35	281083712
GLAENYAADHNIGK	sp|E1WGF1|MRDA_SALTS	M3_delta2SAL_2SALFlag	491.576	3	492.244	precursor [M+2]	#N/A	#N/A
GLAENYAADHNIGK	sp|E1WGF1|MRDA_SALTS	M4_WT_2	491.576	3	492.244	precursor [M+2]	#N/A	#N/A
GLAENYAADHNIGK	sp|E1WGF1|MRDA_SALTS	M5_delta2_2	491.576	3	492.244	precursor [M+2]	#N/A	#N/A
GLAENYAADHNIGK	sp|E1WGF1|MRDA_SALTS	M6_delta2SAL_2	491.576	3	492.244	precursor [M+2]	20.55	5704195
GLAENYAADHNIGK	sp|E1WGF1|MRDA_SALTS	PROT1689_M4_WT-2	491.576	3	492.244	precursor [M+2]	19.3	5033095
GLAENYAADHNIGK	sp|E1WGF1|MRDA_SALTS	PROT1689_M5_delta2-2	491.576	3	492.244	precursor [M+2]	19.46	5177467
GLAENYAADHNIGK	sp|E1WGF1|MRDA_SALTS	PROT1689_M6_delta2Sal-2	491.576	3	492.244	precursor [M+2]	19.49	9238167
GLAENYAADHNIGK	sp|E1WGF1|MRDA_SALTS	PROT1691_M7_WT-2neutro	491.576	3	492.244	precursor [M+2]	19.46	6813528
YYENDLHGK	sp|E1WGF1|MRDA_SALTS	PROT1638_1A	380.177	3	380.177	precursor	10.97	49808140	92797506
YYENDLHGK	sp|E1WGF1|MRDA_SALTS	PROT1638_1B	380.177	3	380.177	precursor	11.02	26458158	46770513
YYENDLHGK	sp|E1WGF1|MRDA_SALTS	PROT1638_1C	380.177	3	380.177	precursor	11.12	23797718	43413339
YYENDLHGK	sp|E1WGF1|MRDA_SALTS	PROT1638_2A	380.177	3	380.177	precursor	10.38	5813106	11010368
YYENDLHGK	sp|E1WGF1|MRDA_SALTS	PROT1638_2B	380.177	3	380.177	precursor	12.39	999016	1348632
YYENDLHGK	sp|E1WGF1|MRDA_SALTS	PROT1638_2C	380.177	3	380.177	precursor	12.93	3745559	5128583
YYENDLHGK	sp|E1WGF1|MRDA_SALTS	PROT1638_3A	380.177	3	380.177	precursor	13.24	249147600	451544584
YYENDLHGK	sp|E1WGF1|MRDA_SALTS	PROT1638_3B	380.177	3	380.177	precursor	11.59	103712080	184113818
YYENDLHGK	sp|E1WGF1|MRDA_SALTS	PROT1638_3C	380.177	3	380.177	precursor	11.86	98263096	181841514
YYENDLHGK	sp|E1WGF1|MRDA_SALTS	M1_WT_2SALFlag	380.177	3	380.177	precursor	15.56	98673216	179618740
YYENDLHGK	sp|E1WGF1|MRDA_SALTS	M2_delta2_2SALFlag	380.177	3	380.177	precursor	15.2	747455360	1342721168
YYENDLHGK	sp|E1WGF1|MRDA_SALTS	M3_delta2SAL_2SALFlag	380.177	3	380.177	precursor	15.22	570904	6045559
YYENDLHGK	sp|E1WGF1|MRDA_SALTS	M4_WT_2	380.177	3	380.177	precursor	16.13	2482318	5801826
YYENDLHGK	sp|E1WGF1|MRDA_SALTS	M5_delta2_2	380.177	3	380.177	precursor	15.52	963449	4598900
YYENDLHGK	sp|E1WGF1|MRDA_SALTS	M6_delta2SAL_2	380.177	3	380.177	precursor	15.47	61796	627495
YYENDLHGK	sp|E1WGF1|MRDA_SALTS	PROT1689_M4_WT-2	380.177	3	380.177	precursor	14.19	434438	1277467
YYENDLHGK	sp|E1WGF1|MRDA_SALTS	PROT1689_M5_delta2-2	380.177	3	380.177	precursor	13.2	628454	1310673
YYENDLHGK	sp|E1WGF1|MRDA_SALTS	PROT1689_M6_delta2Sal-2	380.177	3	380.177	precursor	13.27	409291	685612
YYENDLHGK	sp|E1WGF1|MRDA_SALTS	PROT1691_M7_WT-2neutro	380.177	3	380.177	precursor	15.17	255866	985903
YYENDLHGK	sp|E1WGF1|MRDA_SALTS	PROT1638_1A	380.177	3	380.511	precursor [M+1]	11.01	31713138
YYENDLHGK	sp|E1WGF1|MRDA_SALTS	PROT1638_1B	380.177	3	380.511	precursor [M+1]	11.06	15503667
YYENDLHGK	sp|E1WGF1|MRDA_SALTS	PROT1638_1C	380.177	3	380.511	precursor [M+1]	11.19	14788475
YYENDLHGK	sp|E1WGF1|MRDA_SALTS	PROT1638_2A	380.177	3	380.511	precursor [M+1]	10.47	3927287
YYENDLHGK	sp|E1WGF1|MRDA_SALTS	PROT1638_2B	380.177	3	380.511	precursor [M+1]	12.39	202744
YYENDLHGK	sp|E1WGF1|MRDA_SALTS	PROT1638_2C	380.177	3	380.511	precursor [M+1]	12.92	888709
YYENDLHGK	sp|E1WGF1|MRDA_SALTS	PROT1638_3A	380.177	3	380.511	precursor [M+1]	13.5	145613200
YYENDLHGK	sp|E1WGF1|MRDA_SALTS	PROT1638_3B	380.177	3	380.511	precursor [M+1]	11.59	59437896
YYENDLHGK	sp|E1WGF1|MRDA_SALTS	PROT1638_3C	380.177	3	380.511	precursor [M+1]	11.83	61901052
YYENDLHGK	sp|E1WGF1|MRDA_SALTS	M1_WT_2SALFlag	380.177	3	380.511	precursor [M+1]	15.58	60032676
YYENDLHGK	sp|E1WGF1|MRDA_SALTS	M2_delta2_2SALFlag	380.177	3	380.511	precursor [M+1]	15.19	445337824
YYENDLHGK	sp|E1WGF1|MRDA_SALTS	M3_delta2SAL_2SALFlag	380.177	3	380.511	precursor [M+1]	15.28	3177611
YYENDLHGK	sp|E1WGF1|MRDA_SALTS	M4_WT_2	380.177	3	380.511	precursor [M+1]	15.91	1997933
YYENDLHGK	sp|E1WGF1|MRDA_SALTS	M5_delta2_2	380.177	3	380.511	precursor [M+1]	15.46	2071111
YYENDLHGK	sp|E1WGF1|MRDA_SALTS	M6_delta2SAL_2	380.177	3	380.511	precursor [M+1]	15.64	380573
YYENDLHGK	sp|E1WGF1|MRDA_SALTS	PROT1689_M4_WT-2	380.177	3	380.511	precursor [M+1]	14.76	338113
YYENDLHGK	sp|E1WGF1|MRDA_SALTS	PROT1689_M5_delta2-2	380.177	3	380.511	precursor [M+1]	13.44	551160
YYENDLHGK	sp|E1WGF1|MRDA_SALTS	PROT1689_M6_delta2Sal-2	380.177	3	380.511	precursor [M+1]	13.29	207634
YYENDLHGK	sp|E1WGF1|MRDA_SALTS	PROT1691_M7_WT-2neutro	380.177	3	380.511	precursor [M+1]	14.82	422728
YYENDLHGK	sp|E1WGF1|MRDA_SALTS	PROT1638_1A	380.177	3	380.846	precursor [M+2]	11.05	11276228
YYENDLHGK	sp|E1WGF1|MRDA_SALTS	PROT1638_1B	380.177	3	380.846	precursor [M+2]	11.02	4808688
YYENDLHGK	sp|E1WGF1|MRDA_SALTS	PROT1638_1C	380.177	3	380.846	precursor [M+2]	11.11	4827146
YYENDLHGK	sp|E1WGF1|MRDA_SALTS	PROT1638_2A	380.177	3	380.846	precursor [M+2]	10.29	1269975
YYENDLHGK	sp|E1WGF1|MRDA_SALTS	PROT1638_2B	380.177	3	380.846	precursor [M+2]	12.15	146872
YYENDLHGK	sp|E1WGF1|MRDA_SALTS	PROT1638_2C	380.177	3	380.846	precursor [M+2]	12.92	494315
YYENDLHGK	sp|E1WGF1|MRDA_SALTS	PROT1638_3A	380.177	3	380.846	precursor [M+2]	12.86	56783784
YYENDLHGK	sp|E1WGF1|MRDA_SALTS	PROT1638_3B	380.177	3	380.846	precursor [M+2]	11.59	20963842
YYENDLHGK	sp|E1WGF1|MRDA_SALTS	PROT1638_3C	380.177	3	380.846	precursor [M+2]	11.87	21677366
YYENDLHGK	sp|E1WGF1|MRDA_SALTS	M1_WT_2SALFlag	380.177	3	380.846	precursor [M+2]	15.59	20912848
YYENDLHGK	sp|E1WGF1|MRDA_SALTS	M2_delta2_2SALFlag	380.177	3	380.846	precursor [M+2]	15.19	149927984
YYENDLHGK	sp|E1WGF1|MRDA_SALTS	M3_delta2SAL_2SALFlag	380.177	3	380.846	precursor [M+2]	15.3	2297044
YYENDLHGK	sp|E1WGF1|MRDA_SALTS	M4_WT_2	380.177	3	380.846	precursor [M+2]	14.99	1321575
YYENDLHGK	sp|E1WGF1|MRDA_SALTS	M5_delta2_2	380.177	3	380.846	precursor [M+2]	15.5	1564340
YYENDLHGK	sp|E1WGF1|MRDA_SALTS	M6_delta2SAL_2	380.177	3	380.846	precursor [M+2]	15.56	185126
YYENDLHGK	sp|E1WGF1|MRDA_SALTS	PROT1689_M4_WT-2	380.177	3	380.846	precursor [M+2]	14.65	504916
YYENDLHGK	sp|E1WGF1|MRDA_SALTS	PROT1689_M5_delta2-2	380.177	3	380.846	precursor [M+2]	13.29	131059
YYENDLHGK	sp|E1WGF1|MRDA_SALTS	PROT1689_M6_delta2Sal-2	380.177	3	380.846	precursor [M+2]	13.29	68687
YYENDLHGK	sp|E1WGF1|MRDA_SALTS	PROT1691_M7_WT-2neutro	380.177	3	380.846	precursor [M+2]	14.9	307309
TGYQEVEVDNHGR	sp|E1WGF1|MRDA_SALTS	PROT1638_1A	501.899	3	501.899	precursor	12.91	73529536	144559278
TGYQEVEVDNHGR	sp|E1WGF1|MRDA_SALTS	PROT1638_1B	501.899	3	501.899	precursor	13.03	32262144	60882467
TGYQEVEVDNHGR	sp|E1WGF1|MRDA_SALTS	PROT1638_1C	501.899	3	501.899	precursor	13.17	29064398	57360148
TGYQEVEVDNHGR	sp|E1WGF1|MRDA_SALTS	PROT1638_2A	501.899	3	501.899	precursor	13.68	1635381	6252140
TGYQEVEVDNHGR	sp|E1WGF1|MRDA_SALTS	PROT1638_2B	501.899	3	501.899	precursor	13.96	300581	2538158
TGYQEVEVDNHGR	sp|E1WGF1|MRDA_SALTS	PROT1638_2C	501.899	3	501.899	precursor	14.11	289007	2265016
TGYQEVEVDNHGR	sp|E1WGF1|MRDA_SALTS	PROT1638_3A	501.899	3	501.899	precursor	13.2	358296160	762936896
TGYQEVEVDNHGR	sp|E1WGF1|MRDA_SALTS	PROT1638_3B	501.899	3	501.899	precursor	13.39	135946672	280043232
TGYQEVEVDNHGR	sp|E1WGF1|MRDA_SALTS	PROT1638_3C	501.899	3	501.899	precursor	13.48	123278144	262126704
TGYQEVEVDNHGR	sp|E1WGF1|MRDA_SALTS	M1_WT_2SALFlag	501.899	3	501.899	precursor	16.51	89444360	188819496
TGYQEVEVDNHGR	sp|E1WGF1|MRDA_SALTS	M2_delta2_2SALFlag	501.899	3	501.899	precursor	16.3	1120044288	2393136384
TGYQEVEVDNHGR	sp|E1WGF1|MRDA_SALTS	M3_delta2SAL_2SALFlag	501.899	3	501.899	precursor	16.15	133116	745095
TGYQEVEVDNHGR	sp|E1WGF1|MRDA_SALTS	M4_WT_2	501.899	3	501.899	precursor	15.98	429229	19695895
TGYQEVEVDNHGR	sp|E1WGF1|MRDA_SALTS	M5_delta2_2	501.899	3	501.899	precursor	16.26	265158	1204436
TGYQEVEVDNHGR	sp|E1WGF1|MRDA_SALTS	M6_delta2SAL_2	501.899	3	501.899	precursor	15.7	0	358526
TGYQEVEVDNHGR	sp|E1WGF1|MRDA_SALTS	PROT1689_M4_WT-2	501.899	3	501.899	precursor	16.1	0	1668608
TGYQEVEVDNHGR	sp|E1WGF1|MRDA_SALTS	PROT1689_M5_delta2-2	501.899	3	501.899	precursor	16.41	40052	776123
TGYQEVEVDNHGR	sp|E1WGF1|MRDA_SALTS	PROT1689_M6_delta2Sal-2	501.899	3	501.899	precursor	15.98	120402	1249740
TGYQEVEVDNHGR	sp|E1WGF1|MRDA_SALTS	PROT1691_M7_WT-2neutro	501.899	3	501.899	precursor	15.87	514097	4549092
TGYQEVEVDNHGR	sp|E1WGF1|MRDA_SALTS	PROT1638_1A	501.899	3	502.233	precursor [M+1]	12.92	46758180
TGYQEVEVDNHGR	sp|E1WGF1|MRDA_SALTS	PROT1638_1B	501.899	3	502.233	precursor [M+1]	13.02	19176654
TGYQEVEVDNHGR	sp|E1WGF1|MRDA_SALTS	PROT1638_1C	501.899	3	502.233	precursor [M+1]	13.14	19569894
TGYQEVEVDNHGR	sp|E1WGF1|MRDA_SALTS	PROT1638_2A	501.899	3	502.233	precursor [M+1]	13.24	4106579
TGYQEVEVDNHGR	sp|E1WGF1|MRDA_SALTS	PROT1638_2B	501.899	3	502.233	precursor [M+1]	13.9	1689063
TGYQEVEVDNHGR	sp|E1WGF1|MRDA_SALTS	PROT1638_2C	501.899	3	502.233	precursor [M+1]	13.15	1621090
TGYQEVEVDNHGR	sp|E1WGF1|MRDA_SALTS	PROT1638_3A	501.899	3	502.233	precursor [M+1]	13.2	280713888
TGYQEVEVDNHGR	sp|E1WGF1|MRDA_SALTS	PROT1638_3B	501.899	3	502.233	precursor [M+1]	13.4	97956848
TGYQEVEVDNHGR	sp|E1WGF1|MRDA_SALTS	PROT1638_3C	501.899	3	502.233	precursor [M+1]	13.48	94160840
TGYQEVEVDNHGR	sp|E1WGF1|MRDA_SALTS	M1_WT_2SALFlag	501.899	3	502.233	precursor [M+1]	16.51	68956616
TGYQEVEVDNHGR	sp|E1WGF1|MRDA_SALTS	M2_delta2_2SALFlag	501.899	3	502.233	precursor [M+1]	16.31	879981696
TGYQEVEVDNHGR	sp|E1WGF1|MRDA_SALTS	M3_delta2SAL_2SALFlag	501.899	3	502.233	precursor [M+1]	16.35	611979
TGYQEVEVDNHGR	sp|E1WGF1|MRDA_SALTS	M4_WT_2	501.899	3	502.233	precursor [M+1]	16.34	3136348
TGYQEVEVDNHGR	sp|E1WGF1|MRDA_SALTS	M5_delta2_2	501.899	3	502.233	precursor [M+1]	16.59	913813
TGYQEVEVDNHGR	sp|E1WGF1|MRDA_SALTS	M6_delta2SAL_2	501.899	3	502.233	precursor [M+1]	16.5	358526
TGYQEVEVDNHGR	sp|E1WGF1|MRDA_SALTS	PROT1689_M4_WT-2	501.899	3	502.233	precursor [M+1]	16.18	1568282
TGYQEVEVDNHGR	sp|E1WGF1|MRDA_SALTS	PROT1689_M5_delta2-2	501.899	3	502.233	precursor [M+1]	16.61	736071
TGYQEVEVDNHGR	sp|E1WGF1|MRDA_SALTS	PROT1689_M6_delta2Sal-2	501.899	3	502.233	precursor [M+1]	16.09	1129338
TGYQEVEVDNHGR	sp|E1WGF1|MRDA_SALTS	PROT1691_M7_WT-2neutro	501.899	3	502.233	precursor [M+1]	16.12	4001546
TGYQEVEVDNHGR	sp|E1WGF1|MRDA_SALTS	PROT1638_1A	501.899	3	502.567	precursor [M+2]	12.94	24271562
TGYQEVEVDNHGR	sp|E1WGF1|MRDA_SALTS	PROT1638_1B	501.899	3	502.567	precursor [M+2]	13.02	9443669
TGYQEVEVDNHGR	sp|E1WGF1|MRDA_SALTS	PROT1638_1C	501.899	3	502.567	precursor [M+2]	13.13	8725856
TGYQEVEVDNHGR	sp|E1WGF1|MRDA_SALTS	PROT1638_2A	501.899	3	502.567	precursor [M+2]	13.6	510180
TGYQEVEVDNHGR	sp|E1WGF1|MRDA_SALTS	PROT1638_2B	501.899	3	502.567	precursor [M+2]	13.84	548514
TGYQEVEVDNHGR	sp|E1WGF1|MRDA_SALTS	PROT1638_2C	501.899	3	502.567	precursor [M+2]	13.57	354919
TGYQEVEVDNHGR	sp|E1WGF1|MRDA_SALTS	PROT1638_3A	501.899	3	502.567	precursor [M+2]	13.2	123926848
TGYQEVEVDNHGR	sp|E1WGF1|MRDA_SALTS	PROT1638_3B	501.899	3	502.567	precursor [M+2]	13.37	46139712
TGYQEVEVDNHGR	sp|E1WGF1|MRDA_SALTS	PROT1638_3C	501.899	3	502.567	precursor [M+2]	13.47	44687720
TGYQEVEVDNHGR	sp|E1WGF1|MRDA_SALTS	M1_WT_2SALFlag	501.899	3	502.567	precursor [M+2]	16.51	30418520
TGYQEVEVDNHGR	sp|E1WGF1|MRDA_SALTS	M2_delta2_2SALFlag	501.899	3	502.567	precursor [M+2]	16.31	393110400
TGYQEVEVDNHGR	sp|E1WGF1|MRDA_SALTS	M3_delta2SAL_2SALFlag	501.899	3	502.567	precursor [M+2]	15.42	0
TGYQEVEVDNHGR	sp|E1WGF1|MRDA_SALTS	M4_WT_2	501.899	3	502.567	precursor [M+2]	16.57	16130318
TGYQEVEVDNHGR	sp|E1WGF1|MRDA_SALTS	M5_delta2_2	501.899	3	502.567	precursor [M+2]	16.31	25465
TGYQEVEVDNHGR	sp|E1WGF1|MRDA_SALTS	M6_delta2SAL_2	501.899	3	502.567	precursor [M+2]	15.7	0
TGYQEVEVDNHGR	sp|E1WGF1|MRDA_SALTS	PROT1689_M4_WT-2	501.899	3	502.567	precursor [M+2]	16.66	100326
TGYQEVEVDNHGR	sp|E1WGF1|MRDA_SALTS	PROT1689_M5_delta2-2	501.899	3	502.567	precursor [M+2]	15.8	0
TGYQEVEVDNHGR	sp|E1WGF1|MRDA_SALTS	PROT1689_M6_delta2Sal-2	501.899	3	502.567	precursor [M+2]	15.87	0
TGYQEVEVDNHGR	sp|E1WGF1|MRDA_SALTS	PROT1691_M7_WT-2neutro	501.899	3	502.567	precursor [M+2]	15.57	33449
GISYQDYGK	sp|E1WGF1|MRDA_SALTS	PROT1638_1A	515.746	2	515.746	precursor	15.73	102833256	176929262
GISYQDYGK	sp|E1WGF1|MRDA_SALTS	PROT1638_1B	515.746	2	515.746	precursor	15.8	48721656	81659518
GISYQDYGK	sp|E1WGF1|MRDA_SALTS	PROT1638_1C	515.746	2	515.746	precursor	15.86	40869100	69930300
GISYQDYGK	sp|E1WGF1|MRDA_SALTS	PROT1638_2A	515.746	2	515.746	precursor	16.04	2776114	3964214
GISYQDYGK	sp|E1WGF1|MRDA_SALTS	PROT1638_2B	515.746	2	515.746	precursor	15.83	592038	2524656
GISYQDYGK	sp|E1WGF1|MRDA_SALTS	PROT1638_2C	515.746	2	515.746	precursor	16.11	460718	2552296
GISYQDYGK	sp|E1WGF1|MRDA_SALTS	PROT1638_3A	515.746	2	515.746	precursor	15.9	470598912	801672528
GISYQDYGK	sp|E1WGF1|MRDA_SALTS	PROT1638_3B	515.746	2	515.746	precursor	16	174652336	295352358
GISYQDYGK	sp|E1WGF1|MRDA_SALTS	PROT1638_3C	515.746	2	515.746	precursor	15.98	188538160	321995524
GISYQDYGK	sp|E1WGF1|MRDA_SALTS	M1_WT_2SALFlag	515.746	2	515.746	precursor	18.74	318906752	532299800
GISYQDYGK	sp|E1WGF1|MRDA_SALTS	M2_delta2_2SALFlag	515.746	2	515.746	precursor	18.62	1507035264	2555985888
GISYQDYGK	sp|E1WGF1|MRDA_SALTS	M3_delta2SAL_2SALFlag	515.746	2	515.746	precursor	18.2	745165	5970168
GISYQDYGK	sp|E1WGF1|MRDA_SALTS	M4_WT_2	515.746	2	515.746	precursor	19.38	821053	21882890
GISYQDYGK	sp|E1WGF1|MRDA_SALTS	M5_delta2_2	515.746	2	515.746	precursor	18.81	1119548	5878663
GISYQDYGK	sp|E1WGF1|MRDA_SALTS	M6_delta2SAL_2	515.746	2	515.746	precursor	18.46	76269	4737656
GISYQDYGK	sp|E1WGF1|MRDA_SALTS	PROT1689_M4_WT-2	515.746	2	515.746	precursor	15.75	1963042	19940843
GISYQDYGK	sp|E1WGF1|MRDA_SALTS	PROT1689_M5_delta2-2	515.746	2	515.746	precursor	15.72	1618172	12411956
GISYQDYGK	sp|E1WGF1|MRDA_SALTS	PROT1689_M6_delta2Sal-2	515.746	2	515.746	precursor	15.83	1835875	9519782
GISYQDYGK	sp|E1WGF1|MRDA_SALTS	PROT1691_M7_WT-2neutro	515.746	2	515.746	precursor	15.83	1020390	14702970
GISYQDYGK	sp|E1WGF1|MRDA_SALTS	PROT1638_1A	515.746	2	516.247	precursor [M+1]	15.71	57232648
GISYQDYGK	sp|E1WGF1|MRDA_SALTS	PROT1638_1B	515.746	2	516.247	precursor [M+1]	15.82	25918812
GISYQDYGK	sp|E1WGF1|MRDA_SALTS	PROT1638_1C	515.746	2	516.247	precursor [M+1]	15.86	22218834
GISYQDYGK	sp|E1WGF1|MRDA_SALTS	PROT1638_2A	515.746	2	516.247	precursor [M+1]	16.07	506206
GISYQDYGK	sp|E1WGF1|MRDA_SALTS	PROT1638_2B	515.746	2	516.247	precursor [M+1]	15.66	1303168
GISYQDYGK	sp|E1WGF1|MRDA_SALTS	PROT1638_2C	515.746	2	516.247	precursor [M+1]	15.63	1569605
GISYQDYGK	sp|E1WGF1|MRDA_SALTS	PROT1638_3A	515.746	2	516.247	precursor [M+1]	15.88	251904080
GISYQDYGK	sp|E1WGF1|MRDA_SALTS	PROT1638_3B	515.746	2	516.247	precursor [M+1]	15.99	92163736
GISYQDYGK	sp|E1WGF1|MRDA_SALTS	PROT1638_3C	515.746	2	516.247	precursor [M+1]	15.98	101276296
GISYQDYGK	sp|E1WGF1|MRDA_SALTS	M1_WT_2SALFlag	515.746	2	516.247	precursor [M+1]	18.74	158730544
GISYQDYGK	sp|E1WGF1|MRDA_SALTS	M2_delta2_2SALFlag	515.746	2	516.247	precursor [M+1]	18.62	779436992
GISYQDYGK	sp|E1WGF1|MRDA_SALTS	M3_delta2SAL_2SALFlag	515.746	2	516.247	precursor [M+1]	17.49	2839805
GISYQDYGK	sp|E1WGF1|MRDA_SALTS	M4_WT_2	515.746	2	516.247	precursor [M+1]	19.32	20670476
GISYQDYGK	sp|E1WGF1|MRDA_SALTS	M5_delta2_2	515.746	2	516.247	precursor [M+1]	18.25	1794441
GISYQDYGK	sp|E1WGF1|MRDA_SALTS	M6_delta2SAL_2	515.746	2	516.247	precursor [M+1]	18.57	2788164
GISYQDYGK	sp|E1WGF1|MRDA_SALTS	PROT1689_M4_WT-2	515.746	2	516.247	precursor [M+1]	15.46	9315662
GISYQDYGK	sp|E1WGF1|MRDA_SALTS	PROT1689_M5_delta2-2	515.746	2	516.247	precursor [M+1]	16.04	3540397
GISYQDYGK	sp|E1WGF1|MRDA_SALTS	PROT1689_M6_delta2Sal-2	515.746	2	516.247	precursor [M+1]	15.58	1224545
GISYQDYGK	sp|E1WGF1|MRDA_SALTS	PROT1691_M7_WT-2neutro	515.746	2	516.247	precursor [M+1]	15.54	7354401
GISYQDYGK	sp|E1WGF1|MRDA_SALTS	PROT1638_1A	515.746	2	516.748	precursor [M+2]	15.73	16863358
GISYQDYGK	sp|E1WGF1|MRDA_SALTS	PROT1638_1B	515.746	2	516.748	precursor [M+2]	15.81	7019050
GISYQDYGK	sp|E1WGF1|MRDA_SALTS	PROT1638_1C	515.746	2	516.748	precursor [M+2]	15.86	6842366
GISYQDYGK	sp|E1WGF1|MRDA_SALTS	PROT1638_2A	515.746	2	516.748	precursor [M+2]	15.82	681894
GISYQDYGK	sp|E1WGF1|MRDA_SALTS	PROT1638_2B	515.746	2	516.748	precursor [M+2]	15.81	629450
GISYQDYGK	sp|E1WGF1|MRDA_SALTS	PROT1638_2C	515.746	2	516.748	precursor [M+2]	15.69	521973
GISYQDYGK	sp|E1WGF1|MRDA_SALTS	PROT1638_3A	515.746	2	516.748	precursor [M+2]	15.91	79169536
GISYQDYGK	sp|E1WGF1|MRDA_SALTS	PROT1638_3B	515.746	2	516.748	precursor [M+2]	15.98	28536286
GISYQDYGK	sp|E1WGF1|MRDA_SALTS	PROT1638_3C	515.746	2	516.748	precursor [M+2]	15.98	32181068
GISYQDYGK	sp|E1WGF1|MRDA_SALTS	M1_WT_2SALFlag	515.746	2	516.748	precursor [M+2]	18.74	54662504
GISYQDYGK	sp|E1WGF1|MRDA_SALTS	M2_delta2_2SALFlag	515.746	2	516.748	precursor [M+2]	18.62	269513632
GISYQDYGK	sp|E1WGF1|MRDA_SALTS	M3_delta2SAL_2SALFlag	515.746	2	516.748	precursor [M+2]	18.14	2385198
GISYQDYGK	sp|E1WGF1|MRDA_SALTS	M4_WT_2	515.746	2	516.748	precursor [M+2]	19.01	391361
GISYQDYGK	sp|E1WGF1|MRDA_SALTS	M5_delta2_2	515.746	2	516.748	precursor [M+2]	18.41	2964674
GISYQDYGK	sp|E1WGF1|MRDA_SALTS	M6_delta2SAL_2	515.746	2	516.748	precursor [M+2]	18.68	1873223
GISYQDYGK	sp|E1WGF1|MRDA_SALTS	PROT1689_M4_WT-2	515.746	2	516.748	precursor [M+2]	15.98	8662139
GISYQDYGK	sp|E1WGF1|MRDA_SALTS	PROT1689_M5_delta2-2	515.746	2	516.748	precursor [M+2]	15.93	7253387
GISYQDYGK	sp|E1WGF1|MRDA_SALTS	PROT1689_M6_delta2Sal-2	515.746	2	516.748	precursor [M+2]	16.11	6459362
GISYQDYGK	sp|E1WGF1|MRDA_SALTS	PROT1691_M7_WT-2neutro	515.746	2	516.748	precursor [M+2]	16.1	6328179
AMVALINNGK	sp|E1WGF1|MRDA_SALTS	PROT1638_1A	515.789	2	515.789	precursor	19.76	252831248	418979532
AMVALINNGK	sp|E1WGF1|MRDA_SALTS	PROT1638_1B	515.789	2	515.789	precursor	19.79	251053040	418895144
AMVALINNGK	sp|E1WGF1|MRDA_SALTS	PROT1638_1C	515.789	2	515.789	precursor	19.9	234977936	385629908
AMVALINNGK	sp|E1WGF1|MRDA_SALTS	PROT1638_2A	515.789	2	515.789	precursor	20.01	77824464	124686983
AMVALINNGK	sp|E1WGF1|MRDA_SALTS	PROT1638_2B	515.789	2	515.789	precursor	20.1	48270612	79437943
AMVALINNGK	sp|E1WGF1|MRDA_SALTS	PROT1638_2C	515.789	2	515.789	precursor	20.15	110164304	179210334
AMVALINNGK	sp|E1WGF1|MRDA_SALTS	PROT1638_3A	515.789	2	515.789	precursor	19.96	161523520	288809796
AMVALINNGK	sp|E1WGF1|MRDA_SALTS	PROT1638_3B	515.789	2	515.789	precursor	20.19	87638120	146213272
AMVALINNGK	sp|E1WGF1|MRDA_SALTS	PROT1638_3C	515.789	2	515.789	precursor	19.97	111074808	193401270
AMVALINNGK	sp|E1WGF1|MRDA_SALTS	M1_WT_2SALFlag	515.789	2	515.789	precursor	23.28	184497920	336668972
AMVALINNGK	sp|E1WGF1|MRDA_SALTS	M2_delta2_2SALFlag	515.789	2	515.789	precursor	23.05	622421632	1107602744
AMVALINNGK	sp|E1WGF1|MRDA_SALTS	M3_delta2SAL_2SALFlag	515.789	2	515.789	precursor	22.65	168952880	314583392
AMVALINNGK	sp|E1WGF1|MRDA_SALTS	M4_WT_2	515.789	2	515.789	precursor	22.64	3968661	9263840
AMVALINNGK	sp|E1WGF1|MRDA_SALTS	M5_delta2_2	515.789	2	515.789	precursor	22.9	1391132	5118923
AMVALINNGK	sp|E1WGF1|MRDA_SALTS	M6_delta2SAL_2	515.789	2	515.789	precursor	22.93	368151	957639
AMVALINNGK	sp|E1WGF1|MRDA_SALTS	PROT1689_M4_WT-2	515.789	2	515.789	precursor	18.77	145735520	240891820
AMVALINNGK	sp|E1WGF1|MRDA_SALTS	PROT1689_M5_delta2-2	515.789	2	515.789	precursor	18.82	11899242	20801073
AMVALINNGK	sp|E1WGF1|MRDA_SALTS	PROT1689_M6_delta2Sal-2	515.789	2	515.789	precursor	18.92	112368904	192027530
AMVALINNGK	sp|E1WGF1|MRDA_SALTS	PROT1691_M7_WT-2neutro	515.789	2	515.789	precursor	18.86	36498984	64025544
AMVALINNGK	sp|E1WGF1|MRDA_SALTS	PROT1638_1A	515.789	2	516.291	precursor [M+1]	19.76	121681432
AMVALINNGK	sp|E1WGF1|MRDA_SALTS	PROT1638_1B	515.789	2	516.291	precursor [M+1]	19.78	121986432
AMVALINNGK	sp|E1WGF1|MRDA_SALTS	PROT1638_1C	515.789	2	516.291	precursor [M+1]	19.9	110277872
AMVALINNGK	sp|E1WGF1|MRDA_SALTS	PROT1638_2A	515.789	2	516.291	precursor [M+1]	19.98	32656190
AMVALINNGK	sp|E1WGF1|MRDA_SALTS	PROT1638_2B	515.789	2	516.291	precursor [M+1]	20.09	24059630
AMVALINNGK	sp|E1WGF1|MRDA_SALTS	PROT1638_2C	515.789	2	516.291	precursor [M+1]	20.14	50425404
AMVALINNGK	sp|E1WGF1|MRDA_SALTS	PROT1638_3A	515.789	2	516.291	precursor [M+1]	19.98	86856920
AMVALINNGK	sp|E1WGF1|MRDA_SALTS	PROT1638_3B	515.789	2	516.291	precursor [M+1]	20.24	43134700
AMVALINNGK	sp|E1WGF1|MRDA_SALTS	PROT1638_3C	515.789	2	516.291	precursor [M+1]	19.97	61546488
AMVALINNGK	sp|E1WGF1|MRDA_SALTS	M1_WT_2SALFlag	515.789	2	516.291	precursor [M+1]	23.27	105194344
AMVALINNGK	sp|E1WGF1|MRDA_SALTS	M2_delta2_2SALFlag	515.789	2	516.291	precursor [M+1]	23.05	351346688
AMVALINNGK	sp|E1WGF1|MRDA_SALTS	M3_delta2SAL_2SALFlag	515.789	2	516.291	precursor [M+1]	22.65	109545496
AMVALINNGK	sp|E1WGF1|MRDA_SALTS	M4_WT_2	515.789	2	516.291	precursor [M+1]	22.7	1218589
AMVALINNGK	sp|E1WGF1|MRDA_SALTS	M5_delta2_2	515.789	2	516.291	precursor [M+1]	22.99	3453905
AMVALINNGK	sp|E1WGF1|MRDA_SALTS	M6_delta2SAL_2	515.789	2	516.291	precursor [M+1]	22.78	529196
AMVALINNGK	sp|E1WGF1|MRDA_SALTS	PROT1689_M4_WT-2	515.789	2	516.291	precursor [M+1]	18.79	70380984
AMVALINNGK	sp|E1WGF1|MRDA_SALTS	PROT1689_M5_delta2-2	515.789	2	516.291	precursor [M+1]	18.82	6480575
AMVALINNGK	sp|E1WGF1|MRDA_SALTS	PROT1689_M6_delta2Sal-2	515.789	2	516.291	precursor [M+1]	18.92	58474516
AMVALINNGK	sp|E1WGF1|MRDA_SALTS	PROT1691_M7_WT-2neutro	515.789	2	516.291	precursor [M+1]	18.8	20431988
AMVALINNGK	sp|E1WGF1|MRDA_SALTS	PROT1638_1A	515.789	2	516.791	precursor [M+2]	19.76	44466852
AMVALINNGK	sp|E1WGF1|MRDA_SALTS	PROT1638_1B	515.789	2	516.791	precursor [M+2]	19.77	45855672
AMVALINNGK	sp|E1WGF1|MRDA_SALTS	PROT1638_1C	515.789	2	516.791	precursor [M+2]	19.89	40374100
AMVALINNGK	sp|E1WGF1|MRDA_SALTS	PROT1638_2A	515.789	2	516.791	precursor [M+2]	19.98	14206329
AMVALINNGK	sp|E1WGF1|MRDA_SALTS	PROT1638_2B	515.789	2	516.791	precursor [M+2]	20.07	7107701
AMVALINNGK	sp|E1WGF1|MRDA_SALTS	PROT1638_2C	515.789	2	516.791	precursor [M+2]	20.18	18620626
AMVALINNGK	sp|E1WGF1|MRDA_SALTS	PROT1638_3A	515.789	2	516.791	precursor [M+2]	19.92	40429356
AMVALINNGK	sp|E1WGF1|MRDA_SALTS	PROT1638_3B	515.789	2	516.791	precursor [M+2]	20.2	15440452
AMVALINNGK	sp|E1WGF1|MRDA_SALTS	PROT1638_3C	515.789	2	516.791	precursor [M+2]	20	20779974
AMVALINNGK	sp|E1WGF1|MRDA_SALTS	M1_WT_2SALFlag	515.789	2	516.791	precursor [M+2]	23.28	46976708
AMVALINNGK	sp|E1WGF1|MRDA_SALTS	M2_delta2_2SALFlag	515.789	2	516.791	precursor [M+2]	23.05	133834424
AMVALINNGK	sp|E1WGF1|MRDA_SALTS	M3_delta2SAL_2SALFlag	515.789	2	516.791	precursor [M+2]	22.66	36085016
AMVALINNGK	sp|E1WGF1|MRDA_SALTS	M4_WT_2	515.789	2	516.791	precursor [M+2]	22.73	4076590
AMVALINNGK	sp|E1WGF1|MRDA_SALTS	M5_delta2_2	515.789	2	516.791	precursor [M+2]	23.17	273886
AMVALINNGK	sp|E1WGF1|MRDA_SALTS	M6_delta2SAL_2	515.789	2	516.791	precursor [M+2]	22.76	60292
AMVALINNGK	sp|E1WGF1|MRDA_SALTS	PROT1689_M4_WT-2	515.789	2	516.791	precursor [M+2]	18.79	24775316
AMVALINNGK	sp|E1WGF1|MRDA_SALTS	PROT1689_M5_delta2-2	515.789	2	516.791	precursor [M+2]	19.48	2421256
AMVALINNGK	sp|E1WGF1|MRDA_SALTS	PROT1689_M6_delta2Sal-2	515.789	2	516.791	precursor [M+2]	18.92	21184110
AMVALINNGK	sp|E1WGF1|MRDA_SALTS	PROT1691_M7_WT-2neutro	515.789	2	516.791	precursor [M+2]	18.8	7094572
VIAPHLLLNEESGK	sp|E1WGF1|MRDA_SALTS	PROT1638_1A	507.287	3	507.287	precursor	24.09	45895156	99516102
VIAPHLLLNEESGK	sp|E1WGF1|MRDA_SALTS	PROT1638_1B	507.287	3	507.287	precursor	24.25	13388568	30648215
VIAPHLLLNEESGK	sp|E1WGF1|MRDA_SALTS	PROT1638_1C	507.287	3	507.287	precursor	24.2	23628072	51400743
VIAPHLLLNEESGK	sp|E1WGF1|MRDA_SALTS	PROT1638_2A	507.287	3	507.287	precursor	24.83	3238373	3238373
VIAPHLLLNEESGK	sp|E1WGF1|MRDA_SALTS	PROT1638_2B	507.287	3	507.287	precursor	24.96	1681547	1752085
VIAPHLLLNEESGK	sp|E1WGF1|MRDA_SALTS	PROT1638_2C	507.287	3	507.287	precursor	24.75	547559	547559
VIAPHLLLNEESGK	sp|E1WGF1|MRDA_SALTS	PROT1638_3A	507.287	3	507.287	precursor	24.51	336674208	747412472
VIAPHLLLNEESGK	sp|E1WGF1|MRDA_SALTS	PROT1638_3B	507.287	3	507.287	precursor	24.92	176834560	389025344
VIAPHLLLNEESGK	sp|E1WGF1|MRDA_SALTS	PROT1638_3C	507.287	3	507.287	precursor	25.86	144000640	306547940
VIAPHLLLNEESGK	sp|E1WGF1|MRDA_SALTS	M1_WT_2SALFlag	507.287	3	507.287	precursor	28.96	284881856	660121168
VIAPHLLLNEESGK	sp|E1WGF1|MRDA_SALTS	M2_delta2_2SALFlag	507.287	3	507.287	precursor	28.44	1681826048	3773056576
VIAPHLLLNEESGK	sp|E1WGF1|MRDA_SALTS	M3_delta2SAL_2SALFlag	507.287	3	507.287	precursor	28.45	3683330	9900736
VIAPHLLLNEESGK	sp|E1WGF1|MRDA_SALTS	M4_WT_2	507.287	3	507.287	precursor	28.81	13345871	75391683
VIAPHLLLNEESGK	sp|E1WGF1|MRDA_SALTS	M5_delta2_2	507.287	3	507.287	precursor	28.95	3361811	4749466
VIAPHLLLNEESGK	sp|E1WGF1|MRDA_SALTS	M6_delta2SAL_2	507.287	3	507.287	precursor	29.07	72259	415177
VIAPHLLLNEESGK	sp|E1WGF1|MRDA_SALTS	PROT1689_M4_WT-2	507.287	3	507.287	precursor	24.23	6765222	8932729
VIAPHLLLNEESGK	sp|E1WGF1|MRDA_SALTS	PROT1689_M5_delta2-2	507.287	3	507.287	precursor	23.82	3279737	3279737
VIAPHLLLNEESGK	sp|E1WGF1|MRDA_SALTS	PROT1689_M6_delta2Sal-2	507.287	3	507.287	precursor	24.37	3421916	3473393
VIAPHLLLNEESGK	sp|E1WGF1|MRDA_SALTS	PROT1691_M7_WT-2neutro	507.287	3	507.287	precursor	24.29	1469773	1505568
VIAPHLLLNEESGK	sp|E1WGF1|MRDA_SALTS	PROT1638_1A	507.287	3	507.622	precursor [M+1]	24.04	36339236
VIAPHLLLNEESGK	sp|E1WGF1|MRDA_SALTS	PROT1638_1B	507.287	3	507.622	precursor [M+1]	24.29	12452916
VIAPHLLLNEESGK	sp|E1WGF1|MRDA_SALTS	PROT1638_1C	507.287	3	507.622	precursor [M+1]	24.21	19387808
VIAPHLLLNEESGK	sp|E1WGF1|MRDA_SALTS	PROT1638_2A	507.287	3	507.622	precursor [M+1]	24.18	0
VIAPHLLLNEESGK	sp|E1WGF1|MRDA_SALTS	PROT1638_2B	507.287	3	507.622	precursor [M+1]	24.57	60268
VIAPHLLLNEESGK	sp|E1WGF1|MRDA_SALTS	PROT1638_2C	507.287	3	507.622	precursor [M+1]	23.68	0
VIAPHLLLNEESGK	sp|E1WGF1|MRDA_SALTS	PROT1638_3A	507.287	3	507.622	precursor [M+1]	24.25	277887328
VIAPHLLLNEESGK	sp|E1WGF1|MRDA_SALTS	PROT1638_3B	507.287	3	507.622	precursor [M+1]	24.92	144445744
VIAPHLLLNEESGK	sp|E1WGF1|MRDA_SALTS	PROT1638_3C	507.287	3	507.622	precursor [M+1]	25.91	111306392
VIAPHLLLNEESGK	sp|E1WGF1|MRDA_SALTS	M1_WT_2SALFlag	507.287	3	507.622	precursor [M+1]	28.96	255530608
VIAPHLLLNEESGK	sp|E1WGF1|MRDA_SALTS	M2_delta2_2SALFlag	507.287	3	507.622	precursor [M+1]	28.41	1459760768
VIAPHLLLNEESGK	sp|E1WGF1|MRDA_SALTS	M3_delta2SAL_2SALFlag	507.287	3	507.622	precursor [M+1]	27.77	3606375
VIAPHLLLNEESGK	sp|E1WGF1|MRDA_SALTS	M4_WT_2	507.287	3	507.622	precursor [M+1]	28.24	54858776
VIAPHLLLNEESGK	sp|E1WGF1|MRDA_SALTS	M5_delta2_2	507.287	3	507.622	precursor [M+1]	29.03	1162800
VIAPHLLLNEESGK	sp|E1WGF1|MRDA_SALTS	M6_delta2SAL_2	507.287	3	507.622	precursor [M+1]	28.53	263096
VIAPHLLLNEESGK	sp|E1WGF1|MRDA_SALTS	PROT1689_M4_WT-2	507.287	3	507.622	precursor [M+1]	24.55	1579292
VIAPHLLLNEESGK	sp|E1WGF1|MRDA_SALTS	PROT1689_M5_delta2-2	507.287	3	507.622	precursor [M+1]	23.46	0
VIAPHLLLNEESGK	sp|E1WGF1|MRDA_SALTS	PROT1689_M6_delta2Sal-2	507.287	3	507.622	precursor [M+1]	24.83	51477
VIAPHLLLNEESGK	sp|E1WGF1|MRDA_SALTS	PROT1691_M7_WT-2neutro	507.287	3	507.622	precursor [M+1]	24.68	35795
VIAPHLLLNEESGK	sp|E1WGF1|MRDA_SALTS	PROT1638_1A	507.287	3	507.956	precursor [M+2]	24.09	17281710
VIAPHLLLNEESGK	sp|E1WGF1|MRDA_SALTS	PROT1638_1B	507.287	3	507.956	precursor [M+2]	24.22	4806731
VIAPHLLLNEESGK	sp|E1WGF1|MRDA_SALTS	PROT1638_1C	507.287	3	507.956	precursor [M+2]	24.21	8384863
VIAPHLLLNEESGK	sp|E1WGF1|MRDA_SALTS	PROT1638_2A	507.287	3	507.956	precursor [M+2]	24.18	0
VIAPHLLLNEESGK	sp|E1WGF1|MRDA_SALTS	PROT1638_2B	507.287	3	507.956	precursor [M+2]	24.83	10270
VIAPHLLLNEESGK	sp|E1WGF1|MRDA_SALTS	PROT1638_2C	507.287	3	507.956	precursor [M+2]	23.68	0
VIAPHLLLNEESGK	sp|E1WGF1|MRDA_SALTS	PROT1638_3A	507.287	3	507.956	precursor [M+2]	24.51	132850936
VIAPHLLLNEESGK	sp|E1WGF1|MRDA_SALTS	PROT1638_3B	507.287	3	507.956	precursor [M+2]	24.92	67745040
VIAPHLLLNEESGK	sp|E1WGF1|MRDA_SALTS	PROT1638_3C	507.287	3	507.956	precursor [M+2]	25.91	51240908
VIAPHLLLNEESGK	sp|E1WGF1|MRDA_SALTS	M1_WT_2SALFlag	507.287	3	507.956	precursor [M+2]	28.95	119708704
VIAPHLLLNEESGK	sp|E1WGF1|MRDA_SALTS	M2_delta2_2SALFlag	507.287	3	507.956	precursor [M+2]	28.42	631469760
VIAPHLLLNEESGK	sp|E1WGF1|MRDA_SALTS	M3_delta2SAL_2SALFlag	507.287	3	507.956	precursor [M+2]	27.77	2611031
VIAPHLLLNEESGK	sp|E1WGF1|MRDA_SALTS	M4_WT_2	507.287	3	507.956	precursor [M+2]	27.9	7187036
VIAPHLLLNEESGK	sp|E1WGF1|MRDA_SALTS	M5_delta2_2	507.287	3	507.956	precursor [M+2]	28.95	224855
VIAPHLLLNEESGK	sp|E1WGF1|MRDA_SALTS	M6_delta2SAL_2	507.287	3	507.956	precursor [M+2]	28.46	79822
VIAPHLLLNEESGK	sp|E1WGF1|MRDA_SALTS	PROT1689_M4_WT-2	507.287	3	507.956	precursor [M+2]	24.49	588215
VIAPHLLLNEESGK	sp|E1WGF1|MRDA_SALTS	PROT1689_M5_delta2-2	507.287	3	507.956	precursor [M+2]	23.46	0
VIAPHLLLNEESGK	sp|E1WGF1|MRDA_SALTS	PROT1689_M6_delta2Sal-2	507.287	3	507.956	precursor [M+2]	23.58	0
VIAPHLLLNEESGK	sp|E1WGF1|MRDA_SALTS	PROT1691_M7_WT-2neutro	507.287	3	507.956	precursor [M+2]	23.96	0
SGTSQVFSLK	sp|E1WGF1|MRDA_SALTS	PROT1638_1A	527.282	2	527.282	precursor	19.95	55208740	93774899
SGTSQVFSLK	sp|E1WGF1|MRDA_SALTS	PROT1638_1B	527.282	2	527.282	precursor	19.39	27331166	39038292
SGTSQVFSLK	sp|E1WGF1|MRDA_SALTS	PROT1638_1C	527.282	2	527.282	precursor	20.15	29745590	48527311
SGTSQVFSLK	sp|E1WGF1|MRDA_SALTS	PROT1638_2A	527.282	2	527.282	precursor	19.68	140466144	195338403
SGTSQVFSLK	sp|E1WGF1|MRDA_SALTS	PROT1638_2B	527.282	2	527.282	precursor	19.79	17892784	27131745
SGTSQVFSLK	sp|E1WGF1|MRDA_SALTS	PROT1638_2C	527.282	2	527.282	precursor	19.94	6075503	17913777
SGTSQVFSLK	sp|E1WGF1|MRDA_SALTS	PROT1638_3A	527.282	2	527.282	precursor	20.06	407225248	649269148
SGTSQVFSLK	sp|E1WGF1|MRDA_SALTS	PROT1638_3B	527.282	2	527.282	precursor	20.3	157415552	273667134
SGTSQVFSLK	sp|E1WGF1|MRDA_SALTS	PROT1638_3C	527.282	2	527.282	precursor	20.39	199210432	330742550
SGTSQVFSLK	sp|E1WGF1|MRDA_SALTS	M1_WT_2SALFlag	527.282	2	527.282	precursor	23.16	235845680	391955732
SGTSQVFSLK	sp|E1WGF1|MRDA_SALTS	M2_delta2_2SALFlag	527.282	2	527.282	precursor	22.97	701043520	1221197960
SGTSQVFSLK	sp|E1WGF1|MRDA_SALTS	M3_delta2SAL_2SALFlag	527.282	2	527.282	precursor	23.14	2400328	4084756
SGTSQVFSLK	sp|E1WGF1|MRDA_SALTS	M4_WT_2	527.282	2	527.282	precursor	22.23	35259208	49989846
SGTSQVFSLK	sp|E1WGF1|MRDA_SALTS	M5_delta2_2	527.282	2	527.282	precursor	23.23	309789	401830
SGTSQVFSLK	sp|E1WGF1|MRDA_SALTS	M6_delta2SAL_2	527.282	2	527.282	precursor	23.48	3264938	5035201
SGTSQVFSLK	sp|E1WGF1|MRDA_SALTS	PROT1689_M4_WT-2	527.282	2	527.282	precursor	21.54	56320004	79017250
SGTSQVFSLK	sp|E1WGF1|MRDA_SALTS	PROT1689_M5_delta2-2	527.282	2	527.282	precursor	21.68	34140404	39764344
SGTSQVFSLK	sp|E1WGF1|MRDA_SALTS	PROT1689_M6_delta2Sal-2	527.282	2	527.282	precursor	21.73	35800136	45936747
SGTSQVFSLK	sp|E1WGF1|MRDA_SALTS	PROT1691_M7_WT-2neutro	527.282	2	527.282	precursor	21.6	38783052	55372337
SGTSQVFSLK	sp|E1WGF1|MRDA_SALTS	PROT1638_1A	527.282	2	527.784	precursor [M+1]	19.95	29659926
SGTSQVFSLK	sp|E1WGF1|MRDA_SALTS	PROT1638_1B	527.282	2	527.784	precursor [M+1]	19.37	8188230
SGTSQVFSLK	sp|E1WGF1|MRDA_SALTS	PROT1638_1C	527.282	2	527.784	precursor [M+1]	20.19	14388830
SGTSQVFSLK	sp|E1WGF1|MRDA_SALTS	PROT1638_2A	527.282	2	527.784	precursor [M+1]	19.68	49775004
SGTSQVFSLK	sp|E1WGF1|MRDA_SALTS	PROT1638_2B	527.282	2	527.784	precursor [M+1]	19.54	4553826
SGTSQVFSLK	sp|E1WGF1|MRDA_SALTS	PROT1638_2C	527.282	2	527.784	precursor [M+1]	19.63	8314507
SGTSQVFSLK	sp|E1WGF1|MRDA_SALTS	PROT1638_3A	527.282	2	527.784	precursor [M+1]	20.06	195504368
SGTSQVFSLK	sp|E1WGF1|MRDA_SALTS	PROT1638_3B	527.282	2	527.784	precursor [M+1]	20.3	83515224
SGTSQVFSLK	sp|E1WGF1|MRDA_SALTS	PROT1638_3C	527.282	2	527.784	precursor [M+1]	20.39	98811504
SGTSQVFSLK	sp|E1WGF1|MRDA_SALTS	M1_WT_2SALFlag	527.282	2	527.784	precursor [M+1]	23.14	120142032
SGTSQVFSLK	sp|E1WGF1|MRDA_SALTS	M2_delta2_2SALFlag	527.282	2	527.784	precursor [M+1]	22.97	392222624
SGTSQVFSLK	sp|E1WGF1|MRDA_SALTS	M3_delta2SAL_2SALFlag	527.282	2	527.784	precursor [M+1]	23.22	450300
SGTSQVFSLK	sp|E1WGF1|MRDA_SALTS	M4_WT_2	527.282	2	527.784	precursor [M+1]	22.21	11007833
SGTSQVFSLK	sp|E1WGF1|MRDA_SALTS	M5_delta2_2	527.282	2	527.784	precursor [M+1]	23.19	76054
SGTSQVFSLK	sp|E1WGF1|MRDA_SALTS	M6_delta2SAL_2	527.282	2	527.784	precursor [M+1]	23.5	1257930
SGTSQVFSLK	sp|E1WGF1|MRDA_SALTS	PROT1689_M4_WT-2	527.282	2	527.784	precursor [M+1]	21.57	14260411
SGTSQVFSLK	sp|E1WGF1|MRDA_SALTS	PROT1689_M5_delta2-2	527.282	2	527.784	precursor [M+1]	21.3	4669102
SGTSQVFSLK	sp|E1WGF1|MRDA_SALTS	PROT1689_M6_delta2Sal-2	527.282	2	527.784	precursor [M+1]	21.64	7567065
SGTSQVFSLK	sp|E1WGF1|MRDA_SALTS	PROT1691_M7_WT-2neutro	527.282	2	527.784	precursor [M+1]	21.6	11570450
SGTSQVFSLK	sp|E1WGF1|MRDA_SALTS	PROT1638_1A	527.282	2	528.285	precursor [M+2]	19.95	8906233
SGTSQVFSLK	sp|E1WGF1|MRDA_SALTS	PROT1638_1B	527.282	2	528.285	precursor [M+2]	19.43	3518896
SGTSQVFSLK	sp|E1WGF1|MRDA_SALTS	PROT1638_1C	527.282	2	528.285	precursor [M+2]	20.18	4392891
SGTSQVFSLK	sp|E1WGF1|MRDA_SALTS	PROT1638_2A	527.282	2	528.285	precursor [M+2]	19.63	5097255
SGTSQVFSLK	sp|E1WGF1|MRDA_SALTS	PROT1638_2B	527.282	2	528.285	precursor [M+2]	19.53	4685135
SGTSQVFSLK	sp|E1WGF1|MRDA_SALTS	PROT1638_2C	527.282	2	528.285	precursor [M+2]	19.54	3523767
SGTSQVFSLK	sp|E1WGF1|MRDA_SALTS	PROT1638_3A	527.282	2	528.285	precursor [M+2]	20.08	46539532
SGTSQVFSLK	sp|E1WGF1|MRDA_SALTS	PROT1638_3B	527.282	2	528.285	precursor [M+2]	20.3	32736358
SGTSQVFSLK	sp|E1WGF1|MRDA_SALTS	PROT1638_3C	527.282	2	528.285	precursor [M+2]	20.4	32720614
SGTSQVFSLK	sp|E1WGF1|MRDA_SALTS	M1_WT_2SALFlag	527.282	2	528.285	precursor [M+2]	23.13	35968020
SGTSQVFSLK	sp|E1WGF1|MRDA_SALTS	M2_delta2_2SALFlag	527.282	2	528.285	precursor [M+2]	22.97	127931816
SGTSQVFSLK	sp|E1WGF1|MRDA_SALTS	M3_delta2SAL_2SALFlag	527.282	2	528.285	precursor [M+2]	23.13	1234128
SGTSQVFSLK	sp|E1WGF1|MRDA_SALTS	M4_WT_2	527.282	2	528.285	precursor [M+2]	22.26	3722805
SGTSQVFSLK	sp|E1WGF1|MRDA_SALTS	M5_delta2_2	527.282	2	528.285	precursor [M+2]	23.22	15987
SGTSQVFSLK	sp|E1WGF1|MRDA_SALTS	M6_delta2SAL_2	527.282	2	528.285	precursor [M+2]	23.53	512333
SGTSQVFSLK	sp|E1WGF1|MRDA_SALTS	PROT1689_M4_WT-2	527.282	2	528.285	precursor [M+2]	21.71	8436835
SGTSQVFSLK	sp|E1WGF1|MRDA_SALTS	PROT1689_M5_delta2-2	527.282	2	528.285	precursor [M+2]	21.48	954838
SGTSQVFSLK	sp|E1WGF1|MRDA_SALTS	PROT1689_M6_delta2Sal-2	527.282	2	528.285	precursor [M+2]	22.13	2569546
SGTSQVFSLK	sp|E1WGF1|MRDA_SALTS	PROT1691_M7_WT-2neutro	527.282	2	528.285	precursor [M+2]	21.84	5018835

## Sheet: Supplementary Data -5c-PBP2
Peptide Sequence	Protein Name	Replicate Name	Precursor Mz	Precursor Charge	Product Mz	Fragment Ion	Retention Time	Area	Total Area
DYTAESALFVR	tr|A0A0H3NIX2|A0A0H3NIX2_SALTS	PROT1638_1A	636.317	2	636.317	precursor	29.86	2282909	4632996		replicate	DYTAESALFVR	LVPIAPSR	NGIPLALNR	TIYQIEMMPEK	SVVDLNDDDIAAFK	TNLTEVQVAR	EVPPQAGHDIYLTLDLK	LQQYIETLLAGSR	AAVIVTDPR	DYSGLLNDPNTPLVNR	ALMILINDGVVK	YFASAPYK	SGTAQVFGLK	sum	sum-fused ABC	percentage
DYTAESALFVR	tr|A0A0H3NIX2|A0A0H3NIX2_SALTS	PROT1638_1B	636.317	2	636.317	precursor	30.16	9043807	12726135		PROT1638_1A	4632996	11355374	49731143	13628207	1809387	10501502	4122749	4921217	7368563	181119	752241	10034383	57067105	176105986	493392320	0.462126
DYTAESALFVR	tr|A0A0H3NIX2|A0A0H3NIX2_SALTS	PROT1638_1C	636.317	2	636.317	precursor	30.14	505010	1087757		PROT1638_1B	12726135	7273126	63645575	14340907	1993798	8510334	1135545	844715	15930382	126784	350248	19382247	11527580	157787376		0.414055
DYTAESALFVR	tr|A0A0H3NIX2|A0A0H3NIX2_SALTS	PROT1638_2A	636.317	2	636.317	precursor	30.15	3888032	5788114		PROT1638_1C	1087757	224841	90503728	8659685	2751622	8927714	2331233	1636591	18269755	169128	175627	10144485	14616792	159498958		0.418547
DYTAESALFVR	tr|A0A0H3NIX2|A0A0H3NIX2_SALTS	PROT1638_2B	636.317	2	636.317	precursor	30.2	1716451	2478071		PROT1638_2A	5788114	8870179	52352026	6411976	1748895	16415306	2808386	7409884	31254364	165931	492499	11954760	55314167	200986487	453325167	0.527415
DYTAESALFVR	tr|A0A0H3NIX2|A0A0H3NIX2_SALTS	PROT1638_2C	636.317	2	636.317	precursor	30.24	65574	181149		PROT1638_2B	2478071	7888985	27247716	6697832	1361229	7554009	550994	3744390	22878910	113835	12837	12370329	19600147	112499284		0.295213
DYTAESALFVR	tr|A0A0H3NIX2|A0A0H3NIX2_SALTS	PROT1638_3A	636.317	2	636.317	precursor	30.11	1054519	2934333		PROT1638_2C	181149	6125638	69361001	6214821	758843	6099031	1746157	8757271	18204620	393559	4924	6849719	15142663	139839396		0.366957
DYTAESALFVR	tr|A0A0H3NIX2|A0A0H3NIX2_SALTS	PROT1638_3B	636.317	2	636.317	precursor	29.64	1805167	5899349		PROT1638_3A	2934333	7344911	42974470	44385190	2598536	8969362	2422618	3986776	28820999	160397	308131	15817950	49984718	210708391	573568204	0.552927
DYTAESALFVR	tr|A0A0H3NIX2|A0A0H3NIX2_SALTS	PROT1638_3C	636.317	2	636.317	precursor	30.4	185736	320078		PROT1638_3B	5899349	1256065	96964565	14418593	20373668	14287030	4211981	5497285	27456389	132551	7223616	6950760	16828958	221500810		0.581248
DYTAESALFVR	tr|A0A0H3NIX2|A0A0H3NIX2_SALTS	M1_WT_2SALFlag	636.317	2	636.317	precursor	30.43	7480986	17831110		PROT1638_3C	320078	430338	52891070	6391190	8976060	9242315	1621347	4480536	38115836	58772	617190	3474939	14739332	141359003		0.370945
DYTAESALFVR	tr|A0A0H3NIX2|A0A0H3NIX2_SALTS	M2_delta2_2SALFlag	636.317	2	636.317	precursor	30.69	8024556	36629573		M1_WT_2SALFlag	17831110	25849559	39787529	18282728	30239095	26725910	11367083	45342360	55012103	104293076	10032530	13643899	9153073	407560055		1.06949
DYTAESALFVR	tr|A0A0H3NIX2|A0A0H3NIX2_SALTS	M3_delta2SAL_2SALFlag	636.317	2	636.317	precursor	30.31	2119042	23653289		M2_delta2_2SALFlag	36629573	17691009	157804082	7247739	14121931	6424774	9136649	20877960	8714201	69556225	772491	13112501	79040326	441129461		1.15758
DYTAESALFVR	tr|A0A0H3NIX2|A0A0H3NIX2_SALTS	M4_WT_2	636.317	2	636.317	precursor	29.99	764649728	1498088832		M3_delta2SAL_2SALFlag	23653289	469617	108315277	5113921	1315253	285408	1227210	7829835	7288773	20334532	2222709	77421307	26139986	281617117		0.739001
DYTAESALFVR	tr|A0A0H3NIX2|A0A0H3NIX2_SALTS	M5_delta2_2	636.317	2	636.317	precursor	29.72	84823	12073146		M4_WT_2	1498088832	2144522624	3905424192	1038090368	2731480256	3846962976	844673168	4537347264	4862445984	3673669952	786176008	1015623976	1436733472	32321239072		84.8153
DYTAESALFVR	tr|A0A0H3NIX2|A0A0H3NIX2_SALTS	M6_delta2SAL_2	636.317	2	636.317	precursor	30.47	72636520	141416888		M5_delta2_2	12073146	46329522	54749091	29013482	36298920	40413711	13412133	59349639	83333702	77161850	3992147	76782650	13299084	546209077		1.43333
DYTAESALFVR	tr|A0A0H3NIX2|A0A0H3NIX2_SALTS	PROT1689_M4_WT-2	636.317	2	636.317	precursor	29.75	873244544	1701106624		M6_delta2SAL_2	141416888	415110496	735639292	48306908	229148944	863184688	3353267	611696698	1003401544	248252848	739745	20195628	323087196	4643534142		12.1853
DYTAESALFVR	tr|A0A0H3NIX2|A0A0H3NIX2_SALTS	PROT1689_M5_delta2-2	636.317	2	636.317	precursor	29.93	946293	8100773		PROT1689_M4_WT-2	1701106624	1972441328	3161042720	301462156	3742614144	5367754304	853983936	4980876160	5842195168	4694739008	250980200	615084404	2016667424	35500947576		93.1592
DYTAESALFVR	tr|A0A0H3NIX2|A0A0H3NIX2_SALTS	PROT1689_M6_delta2Sal-2	636.317	2	636.317	precursor	29.89	757058304	1469250128		PROT1689_M5_delta2-2	8100773	16665589	11553114	9840743	20029177	9972816	4790791	18116455	22172081	27952772	64047	46547707	63734272	259540337		0.681069
DYTAESALFVR	tr|A0A0H3NIX2|A0A0H3NIX2_SALTS	PROT1691_M7_WT-2neutro	636.317	2	636.317	precursor	29.73	1348770560	2625361152		PROT1689_M6_delta2Sal-2	1469250128	4735106464	3950715808	282418644	3486956224	3719407424	775901696	4868804032	5562371200	4482233472	234615208	1085682744	3454347712	38107810756		100
DYTAESALFVR	tr|A0A0H3NIX2|A0A0H3NIX2_SALTS	PROT1638_1A	636.317	2	636.818	precursor [M+1]	29.92	6325			PROT1691_M7_WT-2neutro	2625361152	2006711088	2366668016	241238688	5105712640	2845227680	505502040	4909619904	4771234944	5260839424	336825680	112352328	2086752768	33174046352		87.0531
DYTAESALFVR	tr|A0A0H3NIX2|A0A0H3NIX2_SALTS	PROT1638_1B	636.317	2	636.818	precursor [M+1]	29.73	0
DYTAESALFVR	tr|A0A0H3NIX2|A0A0H3NIX2_SALTS	PROT1638_1C	636.317	2	636.818	precursor [M+1]	30.03	36665
DYTAESALFVR	tr|A0A0H3NIX2|A0A0H3NIX2_SALTS	PROT1638_2A	636.317	2	636.818	precursor [M+1]	29.76	0
DYTAESALFVR	tr|A0A0H3NIX2|A0A0H3NIX2_SALTS	PROT1638_2B	636.317	2	636.818	precursor [M+1]	29.73	0
DYTAESALFVR	tr|A0A0H3NIX2|A0A0H3NIX2_SALTS	PROT1638_2C	636.317	2	636.818	precursor [M+1]	29.78	0
DYTAESALFVR	tr|A0A0H3NIX2|A0A0H3NIX2_SALTS	PROT1638_3A	636.317	2	636.818	precursor [M+1]	29.65	0
DYTAESALFVR	tr|A0A0H3NIX2|A0A0H3NIX2_SALTS	PROT1638_3B	636.317	2	636.818	precursor [M+1]	29.58	0
DYTAESALFVR	tr|A0A0H3NIX2|A0A0H3NIX2_SALTS	PROT1638_3C	636.317	2	636.818	precursor [M+1]	29.58	0
DYTAESALFVR	tr|A0A0H3NIX2|A0A0H3NIX2_SALTS	M1_WT_2SALFlag	636.317	2	636.818	precursor [M+1]	30.38	4554161
DYTAESALFVR	tr|A0A0H3NIX2|A0A0H3NIX2_SALTS	M2_delta2_2SALFlag	636.317	2	636.818	precursor [M+1]	30.4	3996025
DYTAESALFVR	tr|A0A0H3NIX2|A0A0H3NIX2_SALTS	M3_delta2SAL_2SALFlag	636.317	2	636.818	precursor [M+1]	30.32	4482013
DYTAESALFVR	tr|A0A0H3NIX2|A0A0H3NIX2_SALTS	M4_WT_2	636.317	2	636.818	precursor [M+1]	29.99	532385664
DYTAESALFVR	tr|A0A0H3NIX2|A0A0H3NIX2_SALTS	M5_delta2_2	636.317	2	636.818	precursor [M+1]	30.22	827283
DYTAESALFVR	tr|A0A0H3NIX2|A0A0H3NIX2_SALTS	M6_delta2SAL_2	636.317	2	636.818	precursor [M+1]	30.46	49401840
DYTAESALFVR	tr|A0A0H3NIX2|A0A0H3NIX2_SALTS	PROT1689_M4_WT-2	636.317	2	636.818	precursor [M+1]	29.75	598082176
DYTAESALFVR	tr|A0A0H3NIX2|A0A0H3NIX2_SALTS	PROT1689_M5_delta2-2	636.317	2	636.818	precursor [M+1]	29.71	398114
DYTAESALFVR	tr|A0A0H3NIX2|A0A0H3NIX2_SALTS	PROT1689_M6_delta2Sal-2	636.317	2	636.818	precursor [M+1]	29.89	512050912
DYTAESALFVR	tr|A0A0H3NIX2|A0A0H3NIX2_SALTS	PROT1691_M7_WT-2neutro	636.317	2	636.818	precursor [M+1]	29.73	916581696
DYTAESALFVR	tr|A0A0H3NIX2|A0A0H3NIX2_SALTS	PROT1638_1A	636.317	2	637.32	precursor [M+2]	30.15	2343762
DYTAESALFVR	tr|A0A0H3NIX2|A0A0H3NIX2_SALTS	PROT1638_1B	636.317	2	637.32	precursor [M+2]	30.18	3682328
DYTAESALFVR	tr|A0A0H3NIX2|A0A0H3NIX2_SALTS	PROT1638_1C	636.317	2	637.32	precursor [M+2]	30.14	546082
DYTAESALFVR	tr|A0A0H3NIX2|A0A0H3NIX2_SALTS	PROT1638_2A	636.317	2	637.32	precursor [M+2]	30.05	1900082
DYTAESALFVR	tr|A0A0H3NIX2|A0A0H3NIX2_SALTS	PROT1638_2B	636.317	2	637.32	precursor [M+2]	30.23	761620
DYTAESALFVR	tr|A0A0H3NIX2|A0A0H3NIX2_SALTS	PROT1638_2C	636.317	2	637.32	precursor [M+2]	30.15	115575
DYTAESALFVR	tr|A0A0H3NIX2|A0A0H3NIX2_SALTS	PROT1638_3A	636.317	2	637.32	precursor [M+2]	30.09	1879814
DYTAESALFVR	tr|A0A0H3NIX2|A0A0H3NIX2_SALTS	PROT1638_3B	636.317	2	637.32	precursor [M+2]	29.61	4094182
DYTAESALFVR	tr|A0A0H3NIX2|A0A0H3NIX2_SALTS	PROT1638_3C	636.317	2	637.32	precursor [M+2]	30.08	134342
DYTAESALFVR	tr|A0A0H3NIX2|A0A0H3NIX2_SALTS	M1_WT_2SALFlag	636.317	2	637.32	precursor [M+2]	30.45	5795963
DYTAESALFVR	tr|A0A0H3NIX2|A0A0H3NIX2_SALTS	M2_delta2_2SALFlag	636.317	2	637.32	precursor [M+2]	30.42	24608992
DYTAESALFVR	tr|A0A0H3NIX2|A0A0H3NIX2_SALTS	M3_delta2SAL_2SALFlag	636.317	2	637.32	precursor [M+2]	30.37	17052234
DYTAESALFVR	tr|A0A0H3NIX2|A0A0H3NIX2_SALTS	M4_WT_2	636.317	2	637.32	precursor [M+2]	29.99	201053440
DYTAESALFVR	tr|A0A0H3NIX2|A0A0H3NIX2_SALTS	M5_delta2_2	636.317	2	637.32	precursor [M+2]	29.91	11161040
DYTAESALFVR	tr|A0A0H3NIX2|A0A0H3NIX2_SALTS	M6_delta2SAL_2	636.317	2	637.32	precursor [M+2]	30.45	19378528
DYTAESALFVR	tr|A0A0H3NIX2|A0A0H3NIX2_SALTS	PROT1689_M4_WT-2	636.317	2	637.32	precursor [M+2]	29.75	229779904
DYTAESALFVR	tr|A0A0H3NIX2|A0A0H3NIX2_SALTS	PROT1689_M5_delta2-2	636.317	2	637.32	precursor [M+2]	29.82	6756366
DYTAESALFVR	tr|A0A0H3NIX2|A0A0H3NIX2_SALTS	PROT1689_M6_delta2Sal-2	636.317	2	637.32	precursor [M+2]	29.89	200140912
DYTAESALFVR	tr|A0A0H3NIX2|A0A0H3NIX2_SALTS	PROT1691_M7_WT-2neutro	636.317	2	637.32	precursor [M+2]	29.73	360008896
LVPIAPSR	tr|A0A0H3NIX2|A0A0H3NIX2_SALTS	PROT1638_1A	426.769	2	426.769	precursor	18.48	6628281	11355374
LVPIAPSR	tr|A0A0H3NIX2|A0A0H3NIX2_SALTS	PROT1638_1B	426.769	2	426.769	precursor	18.69	3880120	7273126
LVPIAPSR	tr|A0A0H3NIX2|A0A0H3NIX2_SALTS	PROT1638_1C	426.769	2	426.769	precursor	19.47	0	224841
LVPIAPSR	tr|A0A0H3NIX2|A0A0H3NIX2_SALTS	PROT1638_2A	426.769	2	426.769	precursor	18.69	2334521	8870179
LVPIAPSR	tr|A0A0H3NIX2|A0A0H3NIX2_SALTS	PROT1638_2B	426.769	2	426.769	precursor	18.88	3867571	7888985
LVPIAPSR	tr|A0A0H3NIX2|A0A0H3NIX2_SALTS	PROT1638_2C	426.769	2	426.769	precursor	19.03	3813439	6125638
LVPIAPSR	tr|A0A0H3NIX2|A0A0H3NIX2_SALTS	PROT1638_3A	426.769	2	426.769	precursor	18.5	4429387	7344911
LVPIAPSR	tr|A0A0H3NIX2|A0A0H3NIX2_SALTS	PROT1638_3B	426.769	2	426.769	precursor	19.14	625565	1256065
LVPIAPSR	tr|A0A0H3NIX2|A0A0H3NIX2_SALTS	PROT1638_3C	426.769	2	426.769	precursor	19.65	154585	430338
LVPIAPSR	tr|A0A0H3NIX2|A0A0H3NIX2_SALTS	M1_WT_2SALFlag	426.769	2	426.769	precursor	20.31	16545117	25849559
LVPIAPSR	tr|A0A0H3NIX2|A0A0H3NIX2_SALTS	M2_delta2_2SALFlag	426.769	2	426.769	precursor	20.28	14263026	17691009
LVPIAPSR	tr|A0A0H3NIX2|A0A0H3NIX2_SALTS	M3_delta2SAL_2SALFlag	426.769	2	426.769	precursor	19.44	0	469617
LVPIAPSR	tr|A0A0H3NIX2|A0A0H3NIX2_SALTS	M4_WT_2	426.769	2	426.769	precursor	19.59	1310969088	2144522624
LVPIAPSR	tr|A0A0H3NIX2|A0A0H3NIX2_SALTS	M5_delta2_2	426.769	2	426.769	precursor	20.33	31319100	46329522
LVPIAPSR	tr|A0A0H3NIX2|A0A0H3NIX2_SALTS	M6_delta2SAL_2	426.769	2	426.769	precursor	20.52	260352304	415110496
LVPIAPSR	tr|A0A0H3NIX2|A0A0H3NIX2_SALTS	PROT1689_M4_WT-2	426.769	2	426.769	precursor	19.3	1251245056	1972441328
LVPIAPSR	tr|A0A0H3NIX2|A0A0H3NIX2_SALTS	PROT1689_M5_delta2-2	426.769	2	426.769	precursor	19.48	11125359	16665589
LVPIAPSR	tr|A0A0H3NIX2|A0A0H3NIX2_SALTS	PROT1689_M6_delta2Sal-2	426.769	2	426.769	precursor	19.52	2963725824	4735106464
LVPIAPSR	tr|A0A0H3NIX2|A0A0H3NIX2_SALTS	PROT1691_M7_WT-2neutro	426.769	2	426.769	precursor	19.46	1280921472	2006711088
LVPIAPSR	tr|A0A0H3NIX2|A0A0H3NIX2_SALTS	PROT1638_1A	426.769	2	427.27	precursor [M+1]	18.47	3195083
LVPIAPSR	tr|A0A0H3NIX2|A0A0H3NIX2_SALTS	PROT1638_1B	426.769	2	427.27	precursor [M+1]	18.53	2113900
LVPIAPSR	tr|A0A0H3NIX2|A0A0H3NIX2_SALTS	PROT1638_1C	426.769	2	427.27	precursor [M+1]	19.47	0
LVPIAPSR	tr|A0A0H3NIX2|A0A0H3NIX2_SALTS	PROT1638_2A	426.769	2	427.27	precursor [M+1]	19.16	3274838
LVPIAPSR	tr|A0A0H3NIX2|A0A0H3NIX2_SALTS	PROT1638_2B	426.769	2	427.27	precursor [M+1]	19.07	1461182
LVPIAPSR	tr|A0A0H3NIX2|A0A0H3NIX2_SALTS	PROT1638_2C	426.769	2	427.27	precursor [M+1]	19.07	1735007
LVPIAPSR	tr|A0A0H3NIX2|A0A0H3NIX2_SALTS	PROT1638_3A	426.769	2	427.27	precursor [M+1]	18.55	1074543
LVPIAPSR	tr|A0A0H3NIX2|A0A0H3NIX2_SALTS	PROT1638_3B	426.769	2	427.27	precursor [M+1]	19.15	622222
LVPIAPSR	tr|A0A0H3NIX2|A0A0H3NIX2_SALTS	PROT1638_3C	426.769	2	427.27	precursor [M+1]	19.67	74932
LVPIAPSR	tr|A0A0H3NIX2|A0A0H3NIX2_SALTS	M1_WT_2SALFlag	426.769	2	427.27	precursor [M+1]	20.31	6617205
LVPIAPSR	tr|A0A0H3NIX2|A0A0H3NIX2_SALTS	M2_delta2_2SALFlag	426.769	2	427.27	precursor [M+1]	20.25	3118431
LVPIAPSR	tr|A0A0H3NIX2|A0A0H3NIX2_SALTS	M3_delta2SAL_2SALFlag	426.769	2	427.27	precursor [M+1]	19.44	242196
LVPIAPSR	tr|A0A0H3NIX2|A0A0H3NIX2_SALTS	M4_WT_2	426.769	2	427.27	precursor [M+1]	19.59	662035904
LVPIAPSR	tr|A0A0H3NIX2|A0A0H3NIX2_SALTS	M5_delta2_2	426.769	2	427.27	precursor [M+1]	20.33	12620390
LVPIAPSR	tr|A0A0H3NIX2|A0A0H3NIX2_SALTS	M6_delta2SAL_2	426.769	2	427.27	precursor [M+1]	20.51	122947632
LVPIAPSR	tr|A0A0H3NIX2|A0A0H3NIX2_SALTS	PROT1689_M4_WT-2	426.769	2	427.27	precursor [M+1]	19.3	582074496
LVPIAPSR	tr|A0A0H3NIX2|A0A0H3NIX2_SALTS	PROT1689_M5_delta2-2	426.769	2	427.27	precursor [M+1]	19.48	5369595
LVPIAPSR	tr|A0A0H3NIX2|A0A0H3NIX2_SALTS	PROT1689_M6_delta2Sal-2	426.769	2	427.27	precursor [M+1]	19.52	1408076288
LVPIAPSR	tr|A0A0H3NIX2|A0A0H3NIX2_SALTS	PROT1691_M7_WT-2neutro	426.769	2	427.27	precursor [M+1]	19.46	578338048
LVPIAPSR	tr|A0A0H3NIX2|A0A0H3NIX2_SALTS	PROT1638_1A	426.769	2	427.771	precursor [M+2]	18.55	1532010
LVPIAPSR	tr|A0A0H3NIX2|A0A0H3NIX2_SALTS	PROT1638_1B	426.769	2	427.771	precursor [M+2]	18.6	1279106
LVPIAPSR	tr|A0A0H3NIX2|A0A0H3NIX2_SALTS	PROT1638_1C	426.769	2	427.771	precursor [M+2]	19.47	224841
LVPIAPSR	tr|A0A0H3NIX2|A0A0H3NIX2_SALTS	PROT1638_2A	426.769	2	427.771	precursor [M+2]	19.07	3260820
LVPIAPSR	tr|A0A0H3NIX2|A0A0H3NIX2_SALTS	PROT1638_2B	426.769	2	427.771	precursor [M+2]	19.22	2560232
LVPIAPSR	tr|A0A0H3NIX2|A0A0H3NIX2_SALTS	PROT1638_2C	426.769	2	427.771	precursor [M+2]	19.27	577192
LVPIAPSR	tr|A0A0H3NIX2|A0A0H3NIX2_SALTS	PROT1638_3A	426.769	2	427.771	precursor [M+2]	19.04	1840981
LVPIAPSR	tr|A0A0H3NIX2|A0A0H3NIX2_SALTS	PROT1638_3B	426.769	2	427.771	precursor [M+2]	20.08	8278
LVPIAPSR	tr|A0A0H3NIX2|A0A0H3NIX2_SALTS	PROT1638_3C	426.769	2	427.771	precursor [M+2]	19.86	200821
LVPIAPSR	tr|A0A0H3NIX2|A0A0H3NIX2_SALTS	M1_WT_2SALFlag	426.769	2	427.771	precursor [M+2]	20.28	2687237
LVPIAPSR	tr|A0A0H3NIX2|A0A0H3NIX2_SALTS	M2_delta2_2SALFlag	426.769	2	427.771	precursor [M+2]	20.16	309552
LVPIAPSR	tr|A0A0H3NIX2|A0A0H3NIX2_SALTS	M3_delta2SAL_2SALFlag	426.769	2	427.771	precursor [M+2]	19.87	227421
LVPIAPSR	tr|A0A0H3NIX2|A0A0H3NIX2_SALTS	M4_WT_2	426.769	2	427.771	precursor [M+2]	19.59	171517632
LVPIAPSR	tr|A0A0H3NIX2|A0A0H3NIX2_SALTS	M5_delta2_2	426.769	2	427.771	precursor [M+2]	20.33	2390032
LVPIAPSR	tr|A0A0H3NIX2|A0A0H3NIX2_SALTS	M6_delta2SAL_2	426.769	2	427.771	precursor [M+2]	20.51	31810560
LVPIAPSR	tr|A0A0H3NIX2|A0A0H3NIX2_SALTS	PROT1689_M4_WT-2	426.769	2	427.771	precursor [M+2]	19.3	139121776
LVPIAPSR	tr|A0A0H3NIX2|A0A0H3NIX2_SALTS	PROT1689_M5_delta2-2	426.769	2	427.771	precursor [M+2]	19.46	170635
LVPIAPSR	tr|A0A0H3NIX2|A0A0H3NIX2_SALTS	PROT1689_M6_delta2Sal-2	426.769	2	427.771	precursor [M+2]	19.52	363304352
LVPIAPSR	tr|A0A0H3NIX2|A0A0H3NIX2_SALTS	PROT1691_M7_WT-2neutro	426.769	2	427.771	precursor [M+2]	19.46	147451568
NGIPLALNR	tr|A0A0H3NIX2|A0A0H3NIX2_SALTS	PROT1638_1A	484.288	2	484.288	precursor	23.6	33598924	49731143
NGIPLALNR	tr|A0A0H3NIX2|A0A0H3NIX2_SALTS	PROT1638_1B	484.288	2	484.288	precursor	23.71	44070000	63645575
NGIPLALNR	tr|A0A0H3NIX2|A0A0H3NIX2_SALTS	PROT1638_1C	484.288	2	484.288	precursor	23.81	61498268	90503728
NGIPLALNR	tr|A0A0H3NIX2|A0A0H3NIX2_SALTS	PROT1638_2A	484.288	2	484.288	precursor	24.25	36073768	52352026
NGIPLALNR	tr|A0A0H3NIX2|A0A0H3NIX2_SALTS	PROT1638_2B	484.288	2	484.288	precursor	24.87	18699934	27247716
NGIPLALNR	tr|A0A0H3NIX2|A0A0H3NIX2_SALTS	PROT1638_2C	484.288	2	484.288	precursor	25.05	46830720	69361001
NGIPLALNR	tr|A0A0H3NIX2|A0A0H3NIX2_SALTS	PROT1638_3A	484.288	2	484.288	precursor	23.74	30208108	42974470
NGIPLALNR	tr|A0A0H3NIX2|A0A0H3NIX2_SALTS	PROT1638_3B	484.288	2	484.288	precursor	24.02	66366276	96964565
NGIPLALNR	tr|A0A0H3NIX2|A0A0H3NIX2_SALTS	PROT1638_3C	484.288	2	484.288	precursor	24.27	36618252	52891070
NGIPLALNR	tr|A0A0H3NIX2|A0A0H3NIX2_SALTS	M1_WT_2SALFlag	484.288	2	484.288	precursor	25.11	23099748	39787529
NGIPLALNR	tr|A0A0H3NIX2|A0A0H3NIX2_SALTS	M2_delta2_2SALFlag	484.288	2	484.288	precursor	26.81	85228112	157804082
NGIPLALNR	tr|A0A0H3NIX2|A0A0H3NIX2_SALTS	M3_delta2SAL_2SALFlag	484.288	2	484.288	precursor	26.78	58428524	108315277
NGIPLALNR	tr|A0A0H3NIX2|A0A0H3NIX2_SALTS	M4_WT_2	484.288	2	484.288	precursor	24.14	2371310080	3905424192
NGIPLALNR	tr|A0A0H3NIX2|A0A0H3NIX2_SALTS	M5_delta2_2	484.288	2	484.288	precursor	25.08	33109326	54749091
NGIPLALNR	tr|A0A0H3NIX2|A0A0H3NIX2_SALTS	M6_delta2SAL_2	484.288	2	484.288	precursor	25.2	439173952	735639292
NGIPLALNR	tr|A0A0H3NIX2|A0A0H3NIX2_SALTS	PROT1689_M4_WT-2	484.288	2	484.288	precursor	24.18	1900825216	3161042720
NGIPLALNR	tr|A0A0H3NIX2|A0A0H3NIX2_SALTS	PROT1689_M5_delta2-2	484.288	2	484.288	precursor	24.22	4568602	11553114
NGIPLALNR	tr|A0A0H3NIX2|A0A0H3NIX2_SALTS	PROT1689_M6_delta2Sal-2	484.288	2	484.288	precursor	24.35	2357011968	3950715808
NGIPLALNR	tr|A0A0H3NIX2|A0A0H3NIX2_SALTS	PROT1691_M7_WT-2neutro	484.288	2	484.288	precursor	24.23	1407571456	2366668016
NGIPLALNR	tr|A0A0H3NIX2|A0A0H3NIX2_SALTS	PROT1638_1A	484.288	2	484.789	precursor [M+1]	23.6	11063409
NGIPLALNR	tr|A0A0H3NIX2|A0A0H3NIX2_SALTS	PROT1638_1B	484.288	2	484.789	precursor [M+1]	23.72	13985939
NGIPLALNR	tr|A0A0H3NIX2|A0A0H3NIX2_SALTS	PROT1638_1C	484.288	2	484.789	precursor [M+1]	23.83	20674712
NGIPLALNR	tr|A0A0H3NIX2|A0A0H3NIX2_SALTS	PROT1638_2A	484.288	2	484.789	precursor [M+1]	24.25	10535696
NGIPLALNR	tr|A0A0H3NIX2|A0A0H3NIX2_SALTS	PROT1638_2B	484.288	2	484.789	precursor [M+1]	24.87	5648022
NGIPLALNR	tr|A0A0H3NIX2|A0A0H3NIX2_SALTS	PROT1638_2C	484.288	2	484.789	precursor [M+1]	25.08	15985194
NGIPLALNR	tr|A0A0H3NIX2|A0A0H3NIX2_SALTS	PROT1638_3A	484.288	2	484.789	precursor [M+1]	23.74	8635758
NGIPLALNR	tr|A0A0H3NIX2|A0A0H3NIX2_SALTS	PROT1638_3B	484.288	2	484.789	precursor [M+1]	24.02	20239720
NGIPLALNR	tr|A0A0H3NIX2|A0A0H3NIX2_SALTS	PROT1638_3C	484.288	2	484.789	precursor [M+1]	24.27	11324659
NGIPLALNR	tr|A0A0H3NIX2|A0A0H3NIX2_SALTS	M1_WT_2SALFlag	484.288	2	484.789	precursor [M+1]	25.11	12849495
NGIPLALNR	tr|A0A0H3NIX2|A0A0H3NIX2_SALTS	M2_delta2_2SALFlag	484.288	2	484.789	precursor [M+1]	26.81	61037068
NGIPLALNR	tr|A0A0H3NIX2|A0A0H3NIX2_SALTS	M3_delta2SAL_2SALFlag	484.288	2	484.789	precursor [M+1]	26.81	41613660
NGIPLALNR	tr|A0A0H3NIX2|A0A0H3NIX2_SALTS	M4_WT_2	484.288	2	484.789	precursor [M+1]	24.14	1176435968
NGIPLALNR	tr|A0A0H3NIX2|A0A0H3NIX2_SALTS	M5_delta2_2	484.288	2	484.789	precursor [M+1]	25.08	15691369
NGIPLALNR	tr|A0A0H3NIX2|A0A0H3NIX2_SALTS	M6_delta2SAL_2	484.288	2	484.789	precursor [M+1]	25.21	231050688
NGIPLALNR	tr|A0A0H3NIX2|A0A0H3NIX2_SALTS	PROT1689_M4_WT-2	484.288	2	484.789	precursor [M+1]	24.18	981495936
NGIPLALNR	tr|A0A0H3NIX2|A0A0H3NIX2_SALTS	PROT1689_M5_delta2-2	484.288	2	484.789	precursor [M+1]	24.45	4823532
NGIPLALNR	tr|A0A0H3NIX2|A0A0H3NIX2_SALTS	PROT1689_M6_delta2Sal-2	484.288	2	484.789	precursor [M+1]	24.35	1243549952
NGIPLALNR	tr|A0A0H3NIX2|A0A0H3NIX2_SALTS	PROT1691_M7_WT-2neutro	484.288	2	484.789	precursor [M+1]	24.23	745783808
NGIPLALNR	tr|A0A0H3NIX2|A0A0H3NIX2_SALTS	PROT1638_1A	484.288	2	485.291	precursor [M+2]	23.6	5068810
NGIPLALNR	tr|A0A0H3NIX2|A0A0H3NIX2_SALTS	PROT1638_1B	484.288	2	485.291	precursor [M+2]	23.75	5589636
NGIPLALNR	tr|A0A0H3NIX2|A0A0H3NIX2_SALTS	PROT1638_1C	484.288	2	485.291	precursor [M+2]	23.77	8330748
NGIPLALNR	tr|A0A0H3NIX2|A0A0H3NIX2_SALTS	PROT1638_2A	484.288	2	485.291	precursor [M+2]	24.33	5742562
NGIPLALNR	tr|A0A0H3NIX2|A0A0H3NIX2_SALTS	PROT1638_2B	484.288	2	485.291	precursor [M+2]	24.83	2899760
NGIPLALNR	tr|A0A0H3NIX2|A0A0H3NIX2_SALTS	PROT1638_2C	484.288	2	485.291	precursor [M+2]	25.09	6545087
NGIPLALNR	tr|A0A0H3NIX2|A0A0H3NIX2_SALTS	PROT1638_3A	484.288	2	485.291	precursor [M+2]	23.72	4130604
NGIPLALNR	tr|A0A0H3NIX2|A0A0H3NIX2_SALTS	PROT1638_3B	484.288	2	485.291	precursor [M+2]	23.99	10358569
NGIPLALNR	tr|A0A0H3NIX2|A0A0H3NIX2_SALTS	PROT1638_3C	484.288	2	485.291	precursor [M+2]	24.29	4948159
NGIPLALNR	tr|A0A0H3NIX2|A0A0H3NIX2_SALTS	M1_WT_2SALFlag	484.288	2	485.291	precursor [M+2]	25	3838286
NGIPLALNR	tr|A0A0H3NIX2|A0A0H3NIX2_SALTS	M2_delta2_2SALFlag	484.288	2	485.291	precursor [M+2]	26.78	11538902
NGIPLALNR	tr|A0A0H3NIX2|A0A0H3NIX2_SALTS	M3_delta2SAL_2SALFlag	484.288	2	485.291	precursor [M+2]	26.78	8273093
NGIPLALNR	tr|A0A0H3NIX2|A0A0H3NIX2_SALTS	M4_WT_2	484.288	2	485.291	precursor [M+2]	24.14	357678144
NGIPLALNR	tr|A0A0H3NIX2|A0A0H3NIX2_SALTS	M5_delta2_2	484.288	2	485.291	precursor [M+2]	25.08	5948396
NGIPLALNR	tr|A0A0H3NIX2|A0A0H3NIX2_SALTS	M6_delta2SAL_2	484.288	2	485.291	precursor [M+2]	25.2	65414652
NGIPLALNR	tr|A0A0H3NIX2|A0A0H3NIX2_SALTS	PROT1689_M4_WT-2	484.288	2	485.291	precursor [M+2]	24.18	278721568
NGIPLALNR	tr|A0A0H3NIX2|A0A0H3NIX2_SALTS	PROT1689_M5_delta2-2	484.288	2	485.291	precursor [M+2]	24.59	2160980
NGIPLALNR	tr|A0A0H3NIX2|A0A0H3NIX2_SALTS	PROT1689_M6_delta2Sal-2	484.288	2	485.291	precursor [M+2]	24.35	350153888
NGIPLALNR	tr|A0A0H3NIX2|A0A0H3NIX2_SALTS	PROT1691_M7_WT-2neutro	484.288	2	485.291	precursor [M+2]	24.23	213312752
TIYQIEMMPEK	tr|A0A0H3NIX2|A0A0H3NIX2_SALTS	PROT1638_1A	691.838	2	691.838	precursor	27.48	1713590	13628207
TIYQIEMMPEK	tr|A0A0H3NIX2|A0A0H3NIX2_SALTS	PROT1638_1B	691.838	2	691.838	precursor	27.35	1991176	14340907
TIYQIEMMPEK	tr|A0A0H3NIX2|A0A0H3NIX2_SALTS	PROT1638_1C	691.838	2	691.838	precursor	27.8	1103156	8659685
TIYQIEMMPEK	tr|A0A0H3NIX2|A0A0H3NIX2_SALTS	PROT1638_2A	691.838	2	691.838	precursor	27.92	3437331	6411976
TIYQIEMMPEK	tr|A0A0H3NIX2|A0A0H3NIX2_SALTS	PROT1638_2B	691.838	2	691.838	precursor	27.6	1589856	6697832
TIYQIEMMPEK	tr|A0A0H3NIX2|A0A0H3NIX2_SALTS	PROT1638_2C	691.838	2	691.838	precursor	27.98	2077510	6214821
TIYQIEMMPEK	tr|A0A0H3NIX2|A0A0H3NIX2_SALTS	PROT1638_3A	691.838	2	691.838	precursor	27.54	25199478	44385190
TIYQIEMMPEK	tr|A0A0H3NIX2|A0A0H3NIX2_SALTS	PROT1638_3B	691.838	2	691.838	precursor	28.29	481704	14418593
TIYQIEMMPEK	tr|A0A0H3NIX2|A0A0H3NIX2_SALTS	PROT1638_3C	691.838	2	691.838	precursor	27.5	1991759	6391190
TIYQIEMMPEK	tr|A0A0H3NIX2|A0A0H3NIX2_SALTS	M1_WT_2SALFlag	691.838	2	691.838	precursor	29.43	9371891	18282728
TIYQIEMMPEK	tr|A0A0H3NIX2|A0A0H3NIX2_SALTS	M2_delta2_2SALFlag	691.838	2	691.838	precursor	29.32	2298541	7247739
TIYQIEMMPEK	tr|A0A0H3NIX2|A0A0H3NIX2_SALTS	M3_delta2SAL_2SALFlag	691.838	2	691.838	precursor	28.94	2113296	5113921
TIYQIEMMPEK	tr|A0A0H3NIX2|A0A0H3NIX2_SALTS	M4_WT_2	691.838	2	691.838	precursor	27.98	474602176	1038090368
TIYQIEMMPEK	tr|A0A0H3NIX2|A0A0H3NIX2_SALTS	M5_delta2_2	691.838	2	691.838	precursor	29.43	12360626	29013482
TIYQIEMMPEK	tr|A0A0H3NIX2|A0A0H3NIX2_SALTS	M6_delta2SAL_2	691.838	2	691.838	precursor	28.87	22412212	48306908
TIYQIEMMPEK	tr|A0A0H3NIX2|A0A0H3NIX2_SALTS	PROT1689_M4_WT-2	691.838	2	691.838	precursor	27.85	135796384	301462156
TIYQIEMMPEK	tr|A0A0H3NIX2|A0A0H3NIX2_SALTS	PROT1689_M5_delta2-2	691.838	2	691.838	precursor	28.01	5408903	9840743
TIYQIEMMPEK	tr|A0A0H3NIX2|A0A0H3NIX2_SALTS	PROT1689_M6_delta2Sal-2	691.838	2	691.838	precursor	28.14	134790912	282418644
TIYQIEMMPEK	tr|A0A0H3NIX2|A0A0H3NIX2_SALTS	PROT1691_M7_WT-2neutro	691.838	2	691.838	precursor	27.89	111668784	241238688
TIYQIEMMPEK	tr|A0A0H3NIX2|A0A0H3NIX2_SALTS	PROT1638_1A	691.838	2	692.34	precursor [M+1]	28.47	6610397
TIYQIEMMPEK	tr|A0A0H3NIX2|A0A0H3NIX2_SALTS	PROT1638_1B	691.838	2	692.34	precursor [M+1]	27.76	8414779
TIYQIEMMPEK	tr|A0A0H3NIX2|A0A0H3NIX2_SALTS	PROT1638_1C	691.838	2	692.34	precursor [M+1]	27.8	4300553
TIYQIEMMPEK	tr|A0A0H3NIX2|A0A0H3NIX2_SALTS	PROT1638_2A	691.838	2	692.34	precursor [M+1]	27.92	1239089
TIYQIEMMPEK	tr|A0A0H3NIX2|A0A0H3NIX2_SALTS	PROT1638_2B	691.838	2	692.34	precursor [M+1]	28.03	3318970
TIYQIEMMPEK	tr|A0A0H3NIX2|A0A0H3NIX2_SALTS	PROT1638_2C	691.838	2	692.34	precursor [M+1]	28.09	2938330
TIYQIEMMPEK	tr|A0A0H3NIX2|A0A0H3NIX2_SALTS	PROT1638_3A	691.838	2	692.34	precursor [M+1]	27.84	16317228
TIYQIEMMPEK	tr|A0A0H3NIX2|A0A0H3NIX2_SALTS	PROT1638_3B	691.838	2	692.34	precursor [M+1]	28.93	13936889
TIYQIEMMPEK	tr|A0A0H3NIX2|A0A0H3NIX2_SALTS	PROT1638_3C	691.838	2	692.34	precursor [M+1]	27.89	3071198
TIYQIEMMPEK	tr|A0A0H3NIX2|A0A0H3NIX2_SALTS	M1_WT_2SALFlag	691.838	2	692.34	precursor [M+1]	29.43	6931492
TIYQIEMMPEK	tr|A0A0H3NIX2|A0A0H3NIX2_SALTS	M2_delta2_2SALFlag	691.838	2	692.34	precursor [M+1]	28.77	3232155
TIYQIEMMPEK	tr|A0A0H3NIX2|A0A0H3NIX2_SALTS	M3_delta2SAL_2SALFlag	691.838	2	692.34	precursor [M+1]	28.22	2039079
TIYQIEMMPEK	tr|A0A0H3NIX2|A0A0H3NIX2_SALTS	M4_WT_2	691.838	2	692.34	precursor [M+1]	27.97	354000800
TIYQIEMMPEK	tr|A0A0H3NIX2|A0A0H3NIX2_SALTS	M5_delta2_2	691.838	2	692.34	precursor [M+1]	29.42	12251505
TIYQIEMMPEK	tr|A0A0H3NIX2|A0A0H3NIX2_SALTS	M6_delta2SAL_2	691.838	2	692.34	precursor [M+1]	28.87	16969180
TIYQIEMMPEK	tr|A0A0H3NIX2|A0A0H3NIX2_SALTS	PROT1689_M4_WT-2	691.838	2	692.34	precursor [M+1]	27.85	108947448
TIYQIEMMPEK	tr|A0A0H3NIX2|A0A0H3NIX2_SALTS	PROT1689_M5_delta2-2	691.838	2	692.34	precursor [M+1]	27.86	3154075
TIYQIEMMPEK	tr|A0A0H3NIX2|A0A0H3NIX2_SALTS	PROT1689_M6_delta2Sal-2	691.838	2	692.34	precursor [M+1]	28.14	100456480
TIYQIEMMPEK	tr|A0A0H3NIX2|A0A0H3NIX2_SALTS	PROT1691_M7_WT-2neutro	691.838	2	692.34	precursor [M+1]	27.89	84982496
TIYQIEMMPEK	tr|A0A0H3NIX2|A0A0H3NIX2_SALTS	PROT1638_1A	691.838	2	692.84	precursor [M+2]	28.38	5304220
TIYQIEMMPEK	tr|A0A0H3NIX2|A0A0H3NIX2_SALTS	PROT1638_1B	691.838	2	692.84	precursor [M+2]	27.74	3934952
TIYQIEMMPEK	tr|A0A0H3NIX2|A0A0H3NIX2_SALTS	PROT1638_1C	691.838	2	692.84	precursor [M+2]	27.82	3255976
TIYQIEMMPEK	tr|A0A0H3NIX2|A0A0H3NIX2_SALTS	PROT1638_2A	691.838	2	692.84	precursor [M+2]	27.92	1735556
TIYQIEMMPEK	tr|A0A0H3NIX2|A0A0H3NIX2_SALTS	PROT1638_2B	691.838	2	692.84	precursor [M+2]	28.03	1789006
TIYQIEMMPEK	tr|A0A0H3NIX2|A0A0H3NIX2_SALTS	PROT1638_2C	691.838	2	692.84	precursor [M+2]	28.1	1198981
TIYQIEMMPEK	tr|A0A0H3NIX2|A0A0H3NIX2_SALTS	PROT1638_3A	691.838	2	692.84	precursor [M+2]	27.78	2868484
TIYQIEMMPEK	tr|A0A0H3NIX2|A0A0H3NIX2_SALTS	PROT1638_3B	691.838	2	692.84	precursor [M+2]	28.29	0
TIYQIEMMPEK	tr|A0A0H3NIX2|A0A0H3NIX2_SALTS	PROT1638_3C	691.838	2	692.84	precursor [M+2]	27.89	1328233
TIYQIEMMPEK	tr|A0A0H3NIX2|A0A0H3NIX2_SALTS	M1_WT_2SALFlag	691.838	2	692.84	precursor [M+2]	28.82	1979345
TIYQIEMMPEK	tr|A0A0H3NIX2|A0A0H3NIX2_SALTS	M2_delta2_2SALFlag	691.838	2	692.84	precursor [M+2]	28.77	1717043
TIYQIEMMPEK	tr|A0A0H3NIX2|A0A0H3NIX2_SALTS	M3_delta2SAL_2SALFlag	691.838	2	692.84	precursor [M+2]	28.69	961546
TIYQIEMMPEK	tr|A0A0H3NIX2|A0A0H3NIX2_SALTS	M4_WT_2	691.838	2	692.84	precursor [M+2]	27.98	209487392
TIYQIEMMPEK	tr|A0A0H3NIX2|A0A0H3NIX2_SALTS	M5_delta2_2	691.838	2	692.84	precursor [M+2]	29.59	4401351
TIYQIEMMPEK	tr|A0A0H3NIX2|A0A0H3NIX2_SALTS	M6_delta2SAL_2	691.838	2	692.84	precursor [M+2]	28.9	8925516
TIYQIEMMPEK	tr|A0A0H3NIX2|A0A0H3NIX2_SALTS	PROT1689_M4_WT-2	691.838	2	692.84	precursor [M+2]	27.85	56718324
TIYQIEMMPEK	tr|A0A0H3NIX2|A0A0H3NIX2_SALTS	PROT1689_M5_delta2-2	691.838	2	692.84	precursor [M+2]	28.32	1277765
TIYQIEMMPEK	tr|A0A0H3NIX2|A0A0H3NIX2_SALTS	PROT1689_M6_delta2Sal-2	691.838	2	692.84	precursor [M+2]	28.14	47171252
TIYQIEMMPEK	tr|A0A0H3NIX2|A0A0H3NIX2_SALTS	PROT1691_M7_WT-2neutro	691.838	2	692.84	precursor [M+2]	27.89	44587408
SVVDLNDDDIAAFK	tr|A0A0H3NIX2|A0A0H3NIX2_SALTS	PROT1638_1A	761.375	2	761.375	precursor	31.88	361581	1809387
SVVDLNDDDIAAFK	tr|A0A0H3NIX2|A0A0H3NIX2_SALTS	PROT1638_1B	761.375	2	761.375	precursor	32.12	937042	1993798
SVVDLNDDDIAAFK	tr|A0A0H3NIX2|A0A0H3NIX2_SALTS	PROT1638_1C	761.375	2	761.375	precursor	31.95	717076	2751622
SVVDLNDDDIAAFK	tr|A0A0H3NIX2|A0A0H3NIX2_SALTS	PROT1638_2A	761.375	2	761.375	precursor	32.44	401923	1748895
SVVDLNDDDIAAFK	tr|A0A0H3NIX2|A0A0H3NIX2_SALTS	PROT1638_2B	761.375	2	761.375	precursor	31.89	656896	1361229
SVVDLNDDDIAAFK	tr|A0A0H3NIX2|A0A0H3NIX2_SALTS	PROT1638_2C	761.375	2	761.375	precursor	32.16	464976	758843
SVVDLNDDDIAAFK	tr|A0A0H3NIX2|A0A0H3NIX2_SALTS	PROT1638_3A	761.375	2	761.375	precursor	32.11	369145	2598536
SVVDLNDDDIAAFK	tr|A0A0H3NIX2|A0A0H3NIX2_SALTS	PROT1638_3B	761.375	2	761.375	precursor	30.96	7114233	20373668
SVVDLNDDDIAAFK	tr|A0A0H3NIX2|A0A0H3NIX2_SALTS	PROT1638_3C	761.375	2	761.375	precursor	30.99	3239680	8976060
SVVDLNDDDIAAFK	tr|A0A0H3NIX2|A0A0H3NIX2_SALTS	M1_WT_2SALFlag	761.375	2	761.375	precursor	32.21	15144636	30239095
SVVDLNDDDIAAFK	tr|A0A0H3NIX2|A0A0H3NIX2_SALTS	M2_delta2_2SALFlag	761.375	2	761.375	precursor	31.79	7877342	14121931
SVVDLNDDDIAAFK	tr|A0A0H3NIX2|A0A0H3NIX2_SALTS	M3_delta2SAL_2SALFlag	761.375	2	761.375	precursor	31.79	799395	1315253
SVVDLNDDDIAAFK	tr|A0A0H3NIX2|A0A0H3NIX2_SALTS	M4_WT_2	761.375	2	761.375	precursor	31.76	1261745664	2731480256
SVVDLNDDDIAAFK	tr|A0A0H3NIX2|A0A0H3NIX2_SALTS	M5_delta2_2	761.375	2	761.375	precursor	32.23	17217458	36298920
SVVDLNDDDIAAFK	tr|A0A0H3NIX2|A0A0H3NIX2_SALTS	M6_delta2SAL_2	761.375	2	761.375	precursor	32.24	102708480	229148944
SVVDLNDDDIAAFK	tr|A0A0H3NIX2|A0A0H3NIX2_SALTS	PROT1689_M4_WT-2	761.375	2	761.375	precursor	31.36	1699002624	3742614144
SVVDLNDDDIAAFK	tr|A0A0H3NIX2|A0A0H3NIX2_SALTS	PROT1689_M5_delta2-2	761.375	2	761.375	precursor	31.45	4461895	20029177
SVVDLNDDDIAAFK	tr|A0A0H3NIX2|A0A0H3NIX2_SALTS	PROT1689_M6_delta2Sal-2	761.375	2	761.375	precursor	31.56	1605484160	3486956224
SVVDLNDDDIAAFK	tr|A0A0H3NIX2|A0A0H3NIX2_SALTS	PROT1691_M7_WT-2neutro	761.375	2	761.375	precursor	31.36	2401224192	5105712640
SVVDLNDDDIAAFK	tr|A0A0H3NIX2|A0A0H3NIX2_SALTS	PROT1638_1A	761.375	2	761.877	precursor [M+1]	31.77	65182
SVVDLNDDDIAAFK	tr|A0A0H3NIX2|A0A0H3NIX2_SALTS	PROT1638_1B	761.375	2	761.877	precursor [M+1]	32.03	34769
SVVDLNDDDIAAFK	tr|A0A0H3NIX2|A0A0H3NIX2_SALTS	PROT1638_1C	761.375	2	761.877	precursor [M+1]	32.38	84313
SVVDLNDDDIAAFK	tr|A0A0H3NIX2|A0A0H3NIX2_SALTS	PROT1638_2A	761.375	2	761.877	precursor [M+1]	32.25	90670
SVVDLNDDDIAAFK	tr|A0A0H3NIX2|A0A0H3NIX2_SALTS	PROT1638_2B	761.375	2	761.877	precursor [M+1]	31.98	40830
SVVDLNDDDIAAFK	tr|A0A0H3NIX2|A0A0H3NIX2_SALTS	PROT1638_2C	761.375	2	761.877	precursor [M+1]	33.15	194860
SVVDLNDDDIAAFK	tr|A0A0H3NIX2|A0A0H3NIX2_SALTS	PROT1638_3A	761.375	2	761.877	precursor [M+1]	33.09	76617
SVVDLNDDDIAAFK	tr|A0A0H3NIX2|A0A0H3NIX2_SALTS	PROT1638_3B	761.375	2	761.877	precursor [M+1]	31.04	1224131
SVVDLNDDDIAAFK	tr|A0A0H3NIX2|A0A0H3NIX2_SALTS	PROT1638_3C	761.375	2	761.877	precursor [M+1]	30.58	248879
SVVDLNDDDIAAFK	tr|A0A0H3NIX2|A0A0H3NIX2_SALTS	M1_WT_2SALFlag	761.375	2	761.877	precursor [M+1]	32.21	10224056
SVVDLNDDDIAAFK	tr|A0A0H3NIX2|A0A0H3NIX2_SALTS	M2_delta2_2SALFlag	761.375	2	761.877	precursor [M+1]	31.78	4100734
SVVDLNDDDIAAFK	tr|A0A0H3NIX2|A0A0H3NIX2_SALTS	M3_delta2SAL_2SALFlag	761.375	2	761.877	precursor [M+1]	31.72	0
SVVDLNDDDIAAFK	tr|A0A0H3NIX2|A0A0H3NIX2_SALTS	M4_WT_2	761.375	2	761.877	precursor [M+1]	31.76	1017094080
SVVDLNDDDIAAFK	tr|A0A0H3NIX2|A0A0H3NIX2_SALTS	M5_delta2_2	761.375	2	761.877	precursor [M+1]	32.23	13263171
SVVDLNDDDIAAFK	tr|A0A0H3NIX2|A0A0H3NIX2_SALTS	M6_delta2SAL_2	761.375	2	761.877	precursor [M+1]	32.24	87412200
SVVDLNDDDIAAFK	tr|A0A0H3NIX2|A0A0H3NIX2_SALTS	PROT1689_M4_WT-2	761.375	2	761.877	precursor [M+1]	31.36	1388673664
SVVDLNDDDIAAFK	tr|A0A0H3NIX2|A0A0H3NIX2_SALTS	PROT1689_M5_delta2-2	761.375	2	761.877	precursor [M+1]	31.5	9349582
SVVDLNDDDIAAFK	tr|A0A0H3NIX2|A0A0H3NIX2_SALTS	PROT1689_M6_delta2Sal-2	761.375	2	761.877	precursor [M+1]	31.56	1313982080
SVVDLNDDDIAAFK	tr|A0A0H3NIX2|A0A0H3NIX2_SALTS	PROT1691_M7_WT-2neutro	761.375	2	761.877	precursor [M+1]	31.36	1870739968
SVVDLNDDDIAAFK	tr|A0A0H3NIX2|A0A0H3NIX2_SALTS	PROT1638_1A	761.375	2	762.378	precursor [M+2]	32.02	1382624
SVVDLNDDDIAAFK	tr|A0A0H3NIX2|A0A0H3NIX2_SALTS	PROT1638_1B	761.375	2	762.378	precursor [M+2]	31.74	1021987
SVVDLNDDDIAAFK	tr|A0A0H3NIX2|A0A0H3NIX2_SALTS	PROT1638_1C	761.375	2	762.378	precursor [M+2]	31.63	1950233
SVVDLNDDDIAAFK	tr|A0A0H3NIX2|A0A0H3NIX2_SALTS	PROT1638_2A	761.375	2	762.378	precursor [M+2]	32.68	1256302
SVVDLNDDDIAAFK	tr|A0A0H3NIX2|A0A0H3NIX2_SALTS	PROT1638_2B	761.375	2	762.378	precursor [M+2]	31.89	663503
SVVDLNDDDIAAFK	tr|A0A0H3NIX2|A0A0H3NIX2_SALTS	PROT1638_2C	761.375	2	762.378	precursor [M+2]	32.1	99007
SVVDLNDDDIAAFK	tr|A0A0H3NIX2|A0A0H3NIX2_SALTS	PROT1638_3A	761.375	2	762.378	precursor [M+2]	32.1	2152774
SVVDLNDDDIAAFK	tr|A0A0H3NIX2|A0A0H3NIX2_SALTS	PROT1638_3B	761.375	2	762.378	precursor [M+2]	31.15	12035304
SVVDLNDDDIAAFK	tr|A0A0H3NIX2|A0A0H3NIX2_SALTS	PROT1638_3C	761.375	2	762.378	precursor [M+2]	30.82	5487501
SVVDLNDDDIAAFK	tr|A0A0H3NIX2|A0A0H3NIX2_SALTS	M1_WT_2SALFlag	761.375	2	762.378	precursor [M+2]	32.22	4870403
SVVDLNDDDIAAFK	tr|A0A0H3NIX2|A0A0H3NIX2_SALTS	M2_delta2_2SALFlag	761.375	2	762.378	precursor [M+2]	31.83	2143855
SVVDLNDDDIAAFK	tr|A0A0H3NIX2|A0A0H3NIX2_SALTS	M3_delta2SAL_2SALFlag	761.375	2	762.378	precursor [M+2]	31.78	515858
SVVDLNDDDIAAFK	tr|A0A0H3NIX2|A0A0H3NIX2_SALTS	M4_WT_2	761.375	2	762.378	precursor [M+2]	31.76	452640512
SVVDLNDDDIAAFK	tr|A0A0H3NIX2|A0A0H3NIX2_SALTS	M5_delta2_2	761.375	2	762.378	precursor [M+2]	32.24	5818291
SVVDLNDDDIAAFK	tr|A0A0H3NIX2|A0A0H3NIX2_SALTS	M6_delta2SAL_2	761.375	2	762.378	precursor [M+2]	32.24	39028264
SVVDLNDDDIAAFK	tr|A0A0H3NIX2|A0A0H3NIX2_SALTS	PROT1689_M4_WT-2	761.375	2	762.378	precursor [M+2]	31.36	654937856
SVVDLNDDDIAAFK	tr|A0A0H3NIX2|A0A0H3NIX2_SALTS	PROT1689_M5_delta2-2	761.375	2	762.378	precursor [M+2]	31.45	6217700
SVVDLNDDDIAAFK	tr|A0A0H3NIX2|A0A0H3NIX2_SALTS	PROT1689_M6_delta2Sal-2	761.375	2	762.378	precursor [M+2]	31.56	567489984
SVVDLNDDDIAAFK	tr|A0A0H3NIX2|A0A0H3NIX2_SALTS	PROT1691_M7_WT-2neutro	761.375	2	762.378	precursor [M+2]	31.36	833748480
TNLTEVQVAR	tr|A0A0H3NIX2|A0A0H3NIX2_SALTS	PROT1638_1A	565.812	2	565.812	precursor	20.08	6914192	10501502
TNLTEVQVAR	tr|A0A0H3NIX2|A0A0H3NIX2_SALTS	PROT1638_1B	565.812	2	565.812	precursor	19.32	5094888	8510334
TNLTEVQVAR	tr|A0A0H3NIX2|A0A0H3NIX2_SALTS	PROT1638_1C	565.812	2	565.812	precursor	19.47	4776380	8927714
TNLTEVQVAR	tr|A0A0H3NIX2|A0A0H3NIX2_SALTS	PROT1638_2A	565.812	2	565.812	precursor	19.81	7876943	16415306
TNLTEVQVAR	tr|A0A0H3NIX2|A0A0H3NIX2_SALTS	PROT1638_2B	565.812	2	565.812	precursor	20.08	3494859	7554009
TNLTEVQVAR	tr|A0A0H3NIX2|A0A0H3NIX2_SALTS	PROT1638_2C	565.812	2	565.812	precursor	19.78	3737040	6099031
TNLTEVQVAR	tr|A0A0H3NIX2|A0A0H3NIX2_SALTS	PROT1638_3A	565.812	2	565.812	precursor	19.77	3371919	8969362
TNLTEVQVAR	tr|A0A0H3NIX2|A0A0H3NIX2_SALTS	PROT1638_3B	565.812	2	565.812	precursor	19.58	6727802	14287030
TNLTEVQVAR	tr|A0A0H3NIX2|A0A0H3NIX2_SALTS	PROT1638_3C	565.812	2	565.812	precursor	19.6	2939697	9242315
TNLTEVQVAR	tr|A0A0H3NIX2|A0A0H3NIX2_SALTS	M1_WT_2SALFlag	565.812	2	565.812	precursor	20.32	16090804	26725910
TNLTEVQVAR	tr|A0A0H3NIX2|A0A0H3NIX2_SALTS	M2_delta2_2SALFlag	565.812	2	565.812	precursor	20	2650054	6424774
TNLTEVQVAR	tr|A0A0H3NIX2|A0A0H3NIX2_SALTS	M3_delta2SAL_2SALFlag	565.812	2	565.812	precursor	19.02	85021	285408
TNLTEVQVAR	tr|A0A0H3NIX2|A0A0H3NIX2_SALTS	M4_WT_2	565.812	2	565.812	precursor	19.69	2159173888	3846962976
TNLTEVQVAR	tr|A0A0H3NIX2|A0A0H3NIX2_SALTS	M5_delta2_2	565.812	2	565.812	precursor	20.36	23434260	40413711
TNLTEVQVAR	tr|A0A0H3NIX2|A0A0H3NIX2_SALTS	M6_delta2SAL_2	565.812	2	565.812	precursor	20.55	490993920	863184688
TNLTEVQVAR	tr|A0A0H3NIX2|A0A0H3NIX2_SALTS	PROT1689_M4_WT-2	565.812	2	565.812	precursor	19.5	3061254144	5367754304
TNLTEVQVAR	tr|A0A0H3NIX2|A0A0H3NIX2_SALTS	PROT1689_M5_delta2-2	565.812	2	565.812	precursor	19.48	1816035	9972816
TNLTEVQVAR	tr|A0A0H3NIX2|A0A0H3NIX2_SALTS	PROT1689_M6_delta2Sal-2	565.812	2	565.812	precursor	19.67	2121510272	3719407424
TNLTEVQVAR	tr|A0A0H3NIX2|A0A0H3NIX2_SALTS	PROT1691_M7_WT-2neutro	565.812	2	565.812	precursor	19.64	1599168896	2845227680
TNLTEVQVAR	tr|A0A0H3NIX2|A0A0H3NIX2_SALTS	PROT1638_1A	565.812	2	566.313	precursor [M+1]	20.06	2846232
TNLTEVQVAR	tr|A0A0H3NIX2|A0A0H3NIX2_SALTS	PROT1638_1B	565.812	2	566.313	precursor [M+1]	19.34	3061382
TNLTEVQVAR	tr|A0A0H3NIX2|A0A0H3NIX2_SALTS	PROT1638_1C	565.812	2	566.313	precursor [M+1]	19.41	3617111
TNLTEVQVAR	tr|A0A0H3NIX2|A0A0H3NIX2_SALTS	PROT1638_2A	565.812	2	566.313	precursor [M+1]	19.84	5876311
TNLTEVQVAR	tr|A0A0H3NIX2|A0A0H3NIX2_SALTS	PROT1638_2B	565.812	2	566.313	precursor [M+1]	19.98	3243054
TNLTEVQVAR	tr|A0A0H3NIX2|A0A0H3NIX2_SALTS	PROT1638_2C	565.812	2	566.313	precursor [M+1]	20	1836079
TNLTEVQVAR	tr|A0A0H3NIX2|A0A0H3NIX2_SALTS	PROT1638_3A	565.812	2	566.313	precursor [M+1]	19.68	4997854
TNLTEVQVAR	tr|A0A0H3NIX2|A0A0H3NIX2_SALTS	PROT1638_3B	565.812	2	566.313	precursor [M+1]	19.83	6667864
TNLTEVQVAR	tr|A0A0H3NIX2|A0A0H3NIX2_SALTS	PROT1638_3C	565.812	2	566.313	precursor [M+1]	19.74	6138501
TNLTEVQVAR	tr|A0A0H3NIX2|A0A0H3NIX2_SALTS	M1_WT_2SALFlag	565.812	2	566.313	precursor [M+1]	20.31	9343176
TNLTEVQVAR	tr|A0A0H3NIX2|A0A0H3NIX2_SALTS	M2_delta2_2SALFlag	565.812	2	566.313	precursor [M+1]	19.9	1529494
TNLTEVQVAR	tr|A0A0H3NIX2|A0A0H3NIX2_SALTS	M3_delta2SAL_2SALFlag	565.812	2	566.313	precursor [M+1]	19.09	90888
TNLTEVQVAR	tr|A0A0H3NIX2|A0A0H3NIX2_SALTS	M4_WT_2	565.812	2	566.313	precursor [M+1]	19.65	1239997056
TNLTEVQVAR	tr|A0A0H3NIX2|A0A0H3NIX2_SALTS	M5_delta2_2	565.812	2	566.313	precursor [M+1]	20.35	13381913
TNLTEVQVAR	tr|A0A0H3NIX2|A0A0H3NIX2_SALTS	M6_delta2SAL_2	565.812	2	566.313	precursor [M+1]	20.55	281680192
TNLTEVQVAR	tr|A0A0H3NIX2|A0A0H3NIX2_SALTS	PROT1689_M4_WT-2	565.812	2	566.313	precursor [M+1]	19.51	1741098624
TNLTEVQVAR	tr|A0A0H3NIX2|A0A0H3NIX2_SALTS	PROT1689_M5_delta2-2	565.812	2	566.313	precursor [M+1]	19.46	5713883
TNLTEVQVAR	tr|A0A0H3NIX2|A0A0H3NIX2_SALTS	PROT1689_M6_delta2Sal-2	565.812	2	566.313	precursor [M+1]	19.67	1195299200
TNLTEVQVAR	tr|A0A0H3NIX2|A0A0H3NIX2_SALTS	PROT1691_M7_WT-2neutro	565.812	2	566.313	precursor [M+1]	19.64	939209856
TNLTEVQVAR	tr|A0A0H3NIX2|A0A0H3NIX2_SALTS	PROT1638_1A	565.812	2	566.815	precursor [M+2]	19.5	741078
TNLTEVQVAR	tr|A0A0H3NIX2|A0A0H3NIX2_SALTS	PROT1638_1B	565.812	2	566.815	precursor [M+2]	19.69	354064
TNLTEVQVAR	tr|A0A0H3NIX2|A0A0H3NIX2_SALTS	PROT1638_1C	565.812	2	566.815	precursor [M+2]	19.7	534223
TNLTEVQVAR	tr|A0A0H3NIX2|A0A0H3NIX2_SALTS	PROT1638_2A	565.812	2	566.815	precursor [M+2]	19.83	2662052
TNLTEVQVAR	tr|A0A0H3NIX2|A0A0H3NIX2_SALTS	PROT1638_2B	565.812	2	566.815	precursor [M+2]	19.64	816096
TNLTEVQVAR	tr|A0A0H3NIX2|A0A0H3NIX2_SALTS	PROT1638_2C	565.812	2	566.815	precursor [M+2]	20.09	525912
TNLTEVQVAR	tr|A0A0H3NIX2|A0A0H3NIX2_SALTS	PROT1638_3A	565.812	2	566.815	precursor [M+2]	19.69	599589
TNLTEVQVAR	tr|A0A0H3NIX2|A0A0H3NIX2_SALTS	PROT1638_3B	565.812	2	566.815	precursor [M+2]	19.78	891364
TNLTEVQVAR	tr|A0A0H3NIX2|A0A0H3NIX2_SALTS	PROT1638_3C	565.812	2	566.815	precursor [M+2]	19.39	164117
TNLTEVQVAR	tr|A0A0H3NIX2|A0A0H3NIX2_SALTS	M1_WT_2SALFlag	565.812	2	566.815	precursor [M+2]	20.31	1291930
TNLTEVQVAR	tr|A0A0H3NIX2|A0A0H3NIX2_SALTS	M2_delta2_2SALFlag	565.812	2	566.815	precursor [M+2]	20	2245226
TNLTEVQVAR	tr|A0A0H3NIX2|A0A0H3NIX2_SALTS	M3_delta2SAL_2SALFlag	565.812	2	566.815	precursor [M+2]	19.25	109499
TNLTEVQVAR	tr|A0A0H3NIX2|A0A0H3NIX2_SALTS	M4_WT_2	565.812	2	566.815	precursor [M+2]	19.69	447792032
TNLTEVQVAR	tr|A0A0H3NIX2|A0A0H3NIX2_SALTS	M5_delta2_2	565.812	2	566.815	precursor [M+2]	20.37	3597538
TNLTEVQVAR	tr|A0A0H3NIX2|A0A0H3NIX2_SALTS	M6_delta2SAL_2	565.812	2	566.815	precursor [M+2]	20.55	90510576
TNLTEVQVAR	tr|A0A0H3NIX2|A0A0H3NIX2_SALTS	PROT1689_M4_WT-2	565.812	2	566.815	precursor [M+2]	19.5	565401536
TNLTEVQVAR	tr|A0A0H3NIX2|A0A0H3NIX2_SALTS	PROT1689_M5_delta2-2	565.812	2	566.815	precursor [M+2]	19.46	2442898
TNLTEVQVAR	tr|A0A0H3NIX2|A0A0H3NIX2_SALTS	PROT1689_M6_delta2Sal-2	565.812	2	566.815	precursor [M+2]	19.67	402597952
TNLTEVQVAR	tr|A0A0H3NIX2|A0A0H3NIX2_SALTS	PROT1691_M7_WT-2neutro	565.812	2	566.815	precursor [M+2]	19.64	306848928
EVPPQAGHDIYLTLDLK	tr|A0A0H3NIX2|A0A0H3NIX2_SALTS	PROT1638_1A	637.007	3	637.007	precursor	31.62	2381161	4122749
EVPPQAGHDIYLTLDLK	tr|A0A0H3NIX2|A0A0H3NIX2_SALTS	PROT1638_1B	637.007	3	637.007	precursor	31.7	317785	1135545
EVPPQAGHDIYLTLDLK	tr|A0A0H3NIX2|A0A0H3NIX2_SALTS	PROT1638_1C	637.007	3	637.007	precursor	31.49	1692962	2331233
EVPPQAGHDIYLTLDLK	tr|A0A0H3NIX2|A0A0H3NIX2_SALTS	PROT1638_2A	637.007	3	637.007	precursor	32.47	95204	2808386
EVPPQAGHDIYLTLDLK	tr|A0A0H3NIX2|A0A0H3NIX2_SALTS	PROT1638_2B	637.007	3	637.007	precursor	30.94	0	550994
EVPPQAGHDIYLTLDLK	tr|A0A0H3NIX2|A0A0H3NIX2_SALTS	PROT1638_2C	637.007	3	637.007	precursor	30.84	0	1746157
EVPPQAGHDIYLTLDLK	tr|A0A0H3NIX2|A0A0H3NIX2_SALTS	PROT1638_3A	637.007	3	637.007	precursor	32.09	1240614	2422618
EVPPQAGHDIYLTLDLK	tr|A0A0H3NIX2|A0A0H3NIX2_SALTS	PROT1638_3B	637.007	3	637.007	precursor	32.37	2571663	4211981
EVPPQAGHDIYLTLDLK	tr|A0A0H3NIX2|A0A0H3NIX2_SALTS	PROT1638_3C	637.007	3	637.007	precursor	31.87	157080	1621347
EVPPQAGHDIYLTLDLK	tr|A0A0H3NIX2|A0A0H3NIX2_SALTS	M1_WT_2SALFlag	637.007	3	637.007	precursor	31.39	315690	11367083
EVPPQAGHDIYLTLDLK	tr|A0A0H3NIX2|A0A0H3NIX2_SALTS	M2_delta2_2SALFlag	637.007	3	637.007	precursor	31.28	482564	9136649
EVPPQAGHDIYLTLDLK	tr|A0A0H3NIX2|A0A0H3NIX2_SALTS	M3_delta2SAL_2SALFlag	637.007	3	637.007	precursor	31.39	0	1227210
EVPPQAGHDIYLTLDLK	tr|A0A0H3NIX2|A0A0H3NIX2_SALTS	M4_WT_2	637.007	3	637.007	precursor	30.79	321282368	844673168
EVPPQAGHDIYLTLDLK	tr|A0A0H3NIX2|A0A0H3NIX2_SALTS	M5_delta2_2	637.007	3	637.007	precursor	31.24	104678	13412133
EVPPQAGHDIYLTLDLK	tr|A0A0H3NIX2|A0A0H3NIX2_SALTS	M6_delta2SAL_2	637.007	3	637.007	precursor	30.77	0	3353267
EVPPQAGHDIYLTLDLK	tr|A0A0H3NIX2|A0A0H3NIX2_SALTS	PROT1689_M4_WT-2	637.007	3	637.007	precursor	31.81	348781600	853983936
EVPPQAGHDIYLTLDLK	tr|A0A0H3NIX2|A0A0H3NIX2_SALTS	PROT1689_M5_delta2-2	637.007	3	637.007	precursor	32.63	103667	4790791
EVPPQAGHDIYLTLDLK	tr|A0A0H3NIX2|A0A0H3NIX2_SALTS	PROT1689_M6_delta2Sal-2	637.007	3	637.007	precursor	35.78	301436864	775901696
EVPPQAGHDIYLTLDLK	tr|A0A0H3NIX2|A0A0H3NIX2_SALTS	PROT1691_M7_WT-2neutro	637.007	3	637.007	precursor	31.35	203892800	505502040
EVPPQAGHDIYLTLDLK	tr|A0A0H3NIX2|A0A0H3NIX2_SALTS	PROT1638_1A	637.007	3	637.341	precursor [M+1]	31.22	1703198
EVPPQAGHDIYLTLDLK	tr|A0A0H3NIX2|A0A0H3NIX2_SALTS	PROT1638_1B	637.007	3	637.341	precursor [M+1]	31.26	817760
EVPPQAGHDIYLTLDLK	tr|A0A0H3NIX2|A0A0H3NIX2_SALTS	PROT1638_1C	637.007	3	637.341	precursor [M+1]	31.58	543386
EVPPQAGHDIYLTLDLK	tr|A0A0H3NIX2|A0A0H3NIX2_SALTS	PROT1638_2A	637.007	3	637.341	precursor [M+1]	31.51	2713182
EVPPQAGHDIYLTLDLK	tr|A0A0H3NIX2|A0A0H3NIX2_SALTS	PROT1638_2B	637.007	3	637.341	precursor [M+1]	31.75	550994
EVPPQAGHDIYLTLDLK	tr|A0A0H3NIX2|A0A0H3NIX2_SALTS	PROT1638_2C	637.007	3	637.341	precursor [M+1]	31.04	1585498
EVPPQAGHDIYLTLDLK	tr|A0A0H3NIX2|A0A0H3NIX2_SALTS	PROT1638_3A	637.007	3	637.341	precursor [M+1]	31.87	1177085
EVPPQAGHDIYLTLDLK	tr|A0A0H3NIX2|A0A0H3NIX2_SALTS	PROT1638_3B	637.007	3	637.341	precursor [M+1]	31.41	1605872
EVPPQAGHDIYLTLDLK	tr|A0A0H3NIX2|A0A0H3NIX2_SALTS	PROT1638_3C	637.007	3	637.341	precursor [M+1]	31.57	1464267
EVPPQAGHDIYLTLDLK	tr|A0A0H3NIX2|A0A0H3NIX2_SALTS	M1_WT_2SALFlag	637.007	3	637.341	precursor [M+1]	30.99	10920618
EVPPQAGHDIYLTLDLK	tr|A0A0H3NIX2|A0A0H3NIX2_SALTS	M2_delta2_2SALFlag	637.007	3	637.341	precursor [M+1]	31.64	5910826
EVPPQAGHDIYLTLDLK	tr|A0A0H3NIX2|A0A0H3NIX2_SALTS	M3_delta2SAL_2SALFlag	637.007	3	637.341	precursor [M+1]	31.83	1191262
EVPPQAGHDIYLTLDLK	tr|A0A0H3NIX2|A0A0H3NIX2_SALTS	M4_WT_2	637.007	3	637.341	precursor [M+1]	30.72	325618816
EVPPQAGHDIYLTLDLK	tr|A0A0H3NIX2|A0A0H3NIX2_SALTS	M5_delta2_2	637.007	3	637.341	precursor [M+1]	31.01	13011736
EVPPQAGHDIYLTLDLK	tr|A0A0H3NIX2|A0A0H3NIX2_SALTS	M6_delta2SAL_2	637.007	3	637.341	precursor [M+1]	31.01	3353267
EVPPQAGHDIYLTLDLK	tr|A0A0H3NIX2|A0A0H3NIX2_SALTS	PROT1689_M4_WT-2	637.007	3	637.341	precursor [M+1]	31.56	293332416
EVPPQAGHDIYLTLDLK	tr|A0A0H3NIX2|A0A0H3NIX2_SALTS	PROT1689_M5_delta2-2	637.007	3	637.341	precursor [M+1]	31.57	4687124
EVPPQAGHDIYLTLDLK	tr|A0A0H3NIX2|A0A0H3NIX2_SALTS	PROT1689_M6_delta2Sal-2	637.007	3	637.341	precursor [M+1]	34.15	298956032
EVPPQAGHDIYLTLDLK	tr|A0A0H3NIX2|A0A0H3NIX2_SALTS	PROT1691_M7_WT-2neutro	637.007	3	637.341	precursor [M+1]	31.36	189729600
EVPPQAGHDIYLTLDLK	tr|A0A0H3NIX2|A0A0H3NIX2_SALTS	PROT1638_1A	637.007	3	637.676	precursor [M+2]	31.24	38390
EVPPQAGHDIYLTLDLK	tr|A0A0H3NIX2|A0A0H3NIX2_SALTS	PROT1638_1B	637.007	3	637.676	precursor [M+2]	31.02	0
EVPPQAGHDIYLTLDLK	tr|A0A0H3NIX2|A0A0H3NIX2_SALTS	PROT1638_1C	637.007	3	637.676	precursor [M+2]	31.45	94885
EVPPQAGHDIYLTLDLK	tr|A0A0H3NIX2|A0A0H3NIX2_SALTS	PROT1638_2A	637.007	3	637.676	precursor [M+2]	30.86	0
EVPPQAGHDIYLTLDLK	tr|A0A0H3NIX2|A0A0H3NIX2_SALTS	PROT1638_2B	637.007	3	637.676	precursor [M+2]	30.94	0
EVPPQAGHDIYLTLDLK	tr|A0A0H3NIX2|A0A0H3NIX2_SALTS	PROT1638_2C	637.007	3	637.676	precursor [M+2]	31.14	160659
EVPPQAGHDIYLTLDLK	tr|A0A0H3NIX2|A0A0H3NIX2_SALTS	PROT1638_3A	637.007	3	637.676	precursor [M+2]	31.41	4919
EVPPQAGHDIYLTLDLK	tr|A0A0H3NIX2|A0A0H3NIX2_SALTS	PROT1638_3B	637.007	3	637.676	precursor [M+2]	32.37	34446
EVPPQAGHDIYLTLDLK	tr|A0A0H3NIX2|A0A0H3NIX2_SALTS	PROT1638_3C	637.007	3	637.676	precursor [M+2]	31.14	0
EVPPQAGHDIYLTLDLK	tr|A0A0H3NIX2|A0A0H3NIX2_SALTS	M1_WT_2SALFlag	637.007	3	637.676	precursor [M+2]	30.96	130775
EVPPQAGHDIYLTLDLK	tr|A0A0H3NIX2|A0A0H3NIX2_SALTS	M2_delta2_2SALFlag	637.007	3	637.676	precursor [M+2]	31.36	2743259
EVPPQAGHDIYLTLDLK	tr|A0A0H3NIX2|A0A0H3NIX2_SALTS	M3_delta2SAL_2SALFlag	637.007	3	637.676	precursor [M+2]	31.84	35948
EVPPQAGHDIYLTLDLK	tr|A0A0H3NIX2|A0A0H3NIX2_SALTS	M4_WT_2	637.007	3	637.676	precursor [M+2]	30.85	197771984
EVPPQAGHDIYLTLDLK	tr|A0A0H3NIX2|A0A0H3NIX2_SALTS	M5_delta2_2	637.007	3	637.676	precursor [M+2]	31.54	295719
EVPPQAGHDIYLTLDLK	tr|A0A0H3NIX2|A0A0H3NIX2_SALTS	M6_delta2SAL_2	637.007	3	637.676	precursor [M+2]	30.77	0
EVPPQAGHDIYLTLDLK	tr|A0A0H3NIX2|A0A0H3NIX2_SALTS	PROT1689_M4_WT-2	637.007	3	637.676	precursor [M+2]	31.72	211869920
EVPPQAGHDIYLTLDLK	tr|A0A0H3NIX2|A0A0H3NIX2_SALTS	PROT1689_M5_delta2-2	637.007	3	637.676	precursor [M+2]	31.09	0
EVPPQAGHDIYLTLDLK	tr|A0A0H3NIX2|A0A0H3NIX2_SALTS	PROT1689_M6_delta2Sal-2	637.007	3	637.676	precursor [M+2]	34.47	175508800
EVPPQAGHDIYLTLDLK	tr|A0A0H3NIX2|A0A0H3NIX2_SALTS	PROT1691_M7_WT-2neutro	637.007	3	637.676	precursor [M+2]	31.35	111879640
LQQYIETLLAGSR	tr|A0A0H3NIX2|A0A0H3NIX2_SALTS	PROT1638_1A	746.412	2	746.412	precursor	34.41	451861	4921217
LQQYIETLLAGSR	tr|A0A0H3NIX2|A0A0H3NIX2_SALTS	PROT1638_1B	746.412	2	746.412	precursor	35.47	71177	844715
LQQYIETLLAGSR	tr|A0A0H3NIX2|A0A0H3NIX2_SALTS	PROT1638_1C	746.412	2	746.412	precursor	34.74	74849	1636591
LQQYIETLLAGSR	tr|A0A0H3NIX2|A0A0H3NIX2_SALTS	PROT1638_2A	746.412	2	746.412	precursor	34.77	716815	7409884
LQQYIETLLAGSR	tr|A0A0H3NIX2|A0A0H3NIX2_SALTS	PROT1638_2B	746.412	2	746.412	precursor	34.9	972348	3744390
LQQYIETLLAGSR	tr|A0A0H3NIX2|A0A0H3NIX2_SALTS	PROT1638_2C	746.412	2	746.412	precursor	34.76	2689533	8757271
LQQYIETLLAGSR	tr|A0A0H3NIX2|A0A0H3NIX2_SALTS	PROT1638_3A	746.412	2	746.412	precursor	34.42	1067689	3986776
LQQYIETLLAGSR	tr|A0A0H3NIX2|A0A0H3NIX2_SALTS	PROT1638_3B	746.412	2	746.412	precursor	35.34	509916	5497285
LQQYIETLLAGSR	tr|A0A0H3NIX2|A0A0H3NIX2_SALTS	PROT1638_3C	746.412	2	746.412	precursor	34.8	2268109	4480536
LQQYIETLLAGSR	tr|A0A0H3NIX2|A0A0H3NIX2_SALTS	M1_WT_2SALFlag	746.412	2	746.412	precursor	35.13	5956858	45342360
LQQYIETLLAGSR	tr|A0A0H3NIX2|A0A0H3NIX2_SALTS	M2_delta2_2SALFlag	746.412	2	746.412	precursor	34.97	9568582	20877960
LQQYIETLLAGSR	tr|A0A0H3NIX2|A0A0H3NIX2_SALTS	M3_delta2SAL_2SALFlag	746.412	2	746.412	precursor	34.4	3230025	7829835
LQQYIETLLAGSR	tr|A0A0H3NIX2|A0A0H3NIX2_SALTS	M4_WT_2	746.412	2	746.412	precursor	34.33	868594944	4537347264
LQQYIETLLAGSR	tr|A0A0H3NIX2|A0A0H3NIX2_SALTS	M5_delta2_2	746.412	2	746.412	precursor	35.75	4650115	59349639
LQQYIETLLAGSR	tr|A0A0H3NIX2|A0A0H3NIX2_SALTS	M6_delta2SAL_2	746.412	2	746.412	precursor	34.46	686970	611696698
LQQYIETLLAGSR	tr|A0A0H3NIX2|A0A0H3NIX2_SALTS	PROT1689_M4_WT-2	746.412	2	746.412	precursor	34.56	774358784	4980876160
LQQYIETLLAGSR	tr|A0A0H3NIX2|A0A0H3NIX2_SALTS	PROT1689_M5_delta2-2	746.412	2	746.412	precursor	34.32	673236	18116455
LQQYIETLLAGSR	tr|A0A0H3NIX2|A0A0H3NIX2_SALTS	PROT1689_M6_delta2Sal-2	746.412	2	746.412	precursor	34.94	842160960	4868804032
LQQYIETLLAGSR	tr|A0A0H3NIX2|A0A0H3NIX2_SALTS	PROT1691_M7_WT-2neutro	746.412	2	746.412	precursor	34.61	1130585984	4909619904
LQQYIETLLAGSR	tr|A0A0H3NIX2|A0A0H3NIX2_SALTS	PROT1638_1A	746.412	2	746.913	precursor [M+1]	34.45	197484
LQQYIETLLAGSR	tr|A0A0H3NIX2|A0A0H3NIX2_SALTS	PROT1638_1B	746.412	2	746.913	precursor [M+1]	34.64	416868
LQQYIETLLAGSR	tr|A0A0H3NIX2|A0A0H3NIX2_SALTS	PROT1638_1C	746.412	2	746.913	precursor [M+1]	34.75	534170
LQQYIETLLAGSR	tr|A0A0H3NIX2|A0A0H3NIX2_SALTS	PROT1638_2A	746.412	2	746.913	precursor [M+1]	34.92	706402
LQQYIETLLAGSR	tr|A0A0H3NIX2|A0A0H3NIX2_SALTS	PROT1638_2B	746.412	2	746.913	precursor [M+1]	35.33	2473101
LQQYIETLLAGSR	tr|A0A0H3NIX2|A0A0H3NIX2_SALTS	PROT1638_2C	746.412	2	746.913	precursor [M+1]	34.77	5837056
LQQYIETLLAGSR	tr|A0A0H3NIX2|A0A0H3NIX2_SALTS	PROT1638_3A	746.412	2	746.913	precursor [M+1]	34.72	529018
LQQYIETLLAGSR	tr|A0A0H3NIX2|A0A0H3NIX2_SALTS	PROT1638_3B	746.412	2	746.913	precursor [M+1]	34.27	1351329
LQQYIETLLAGSR	tr|A0A0H3NIX2|A0A0H3NIX2_SALTS	PROT1638_3C	746.412	2	746.913	precursor [M+1]	34.34	2212427
LQQYIETLLAGSR	tr|A0A0H3NIX2|A0A0H3NIX2_SALTS	M1_WT_2SALFlag	746.412	2	746.913	precursor [M+1]	35.13	4180650
LQQYIETLLAGSR	tr|A0A0H3NIX2|A0A0H3NIX2_SALTS	M2_delta2_2SALFlag	746.412	2	746.913	precursor [M+1]	34.98	6285409
LQQYIETLLAGSR	tr|A0A0H3NIX2|A0A0H3NIX2_SALTS	M3_delta2SAL_2SALFlag	746.412	2	746.913	precursor [M+1]	34.46	23449
LQQYIETLLAGSR	tr|A0A0H3NIX2|A0A0H3NIX2_SALTS	M4_WT_2	746.412	2	746.913	precursor [M+1]	34.33	681098944
LQQYIETLLAGSR	tr|A0A0H3NIX2|A0A0H3NIX2_SALTS	M5_delta2_2	746.412	2	746.913	precursor [M+1]	35.79	3902920
LQQYIETLLAGSR	tr|A0A0H3NIX2|A0A0H3NIX2_SALTS	M6_delta2SAL_2	746.412	2	746.913	precursor [M+1]	34.34	0
LQQYIETLLAGSR	tr|A0A0H3NIX2|A0A0H3NIX2_SALTS	PROT1689_M4_WT-2	746.412	2	746.913	precursor [M+1]	34.56	618184832
LQQYIETLLAGSR	tr|A0A0H3NIX2|A0A0H3NIX2_SALTS	PROT1689_M5_delta2-2	746.412	2	746.913	precursor [M+1]	34.24	594893
LQQYIETLLAGSR	tr|A0A0H3NIX2|A0A0H3NIX2_SALTS	PROT1689_M6_delta2Sal-2	746.412	2	746.913	precursor [M+1]	34.94	655567488
LQQYIETLLAGSR	tr|A0A0H3NIX2|A0A0H3NIX2_SALTS	PROT1691_M7_WT-2neutro	746.412	2	746.913	precursor [M+1]	34.61	896717632
AAVIVTDPR	tr|A0A0H3NIX2|A0A0H3NIX2_SALTS	PROT1638_1A	471.274	2	471.274	precursor	18.19	4271872	7368563
AAVIVTDPR	tr|A0A0H3NIX2|A0A0H3NIX2_SALTS	PROT1638_1B	471.274	2	471.274	precursor	19.15	356670	15930382
AAVIVTDPR	tr|A0A0H3NIX2|A0A0H3NIX2_SALTS	PROT1638_1C	471.274	2	471.274	precursor	19.15	1027572	18269755
AAVIVTDPR	tr|A0A0H3NIX2|A0A0H3NIX2_SALTS	PROT1638_2A	471.274	2	471.274	precursor	18.63	5986667	31254364
AAVIVTDPR	tr|A0A0H3NIX2|A0A0H3NIX2_SALTS	PROT1638_2B	471.274	2	471.274	precursor	20.1	298941	22878910
AAVIVTDPR	tr|A0A0H3NIX2|A0A0H3NIX2_SALTS	PROT1638_2C	471.274	2	471.274	precursor	19.27	230682	18204620
AAVIVTDPR	tr|A0A0H3NIX2|A0A0H3NIX2_SALTS	PROT1638_3A	471.274	2	471.274	precursor	18.59	2390069	28820999
AAVIVTDPR	tr|A0A0H3NIX2|A0A0H3NIX2_SALTS	PROT1638_3B	471.274	2	471.274	precursor	18.14	3636040	27456389
AAVIVTDPR	tr|A0A0H3NIX2|A0A0H3NIX2_SALTS	PROT1638_3C	471.274	2	471.274	precursor	18.29	0	38115836
AAVIVTDPR	tr|A0A0H3NIX2|A0A0H3NIX2_SALTS	M1_WT_2SALFlag	471.274	2	471.274	precursor	19.08	35204852	55012103
AAVIVTDPR	tr|A0A0H3NIX2|A0A0H3NIX2_SALTS	M2_delta2_2SALFlag	471.274	2	471.274	precursor	19.41	5023969	8714201
AAVIVTDPR	tr|A0A0H3NIX2|A0A0H3NIX2_SALTS	M3_delta2SAL_2SALFlag	471.274	2	471.274	precursor	19.34	4576361	7288773
AAVIVTDPR	tr|A0A0H3NIX2|A0A0H3NIX2_SALTS	M4_WT_2	471.274	2	471.274	precursor	18.41	2987653376	4862445984
AAVIVTDPR	tr|A0A0H3NIX2|A0A0H3NIX2_SALTS	M5_delta2_2	471.274	2	471.274	precursor	19.09	50796604	83333702
AAVIVTDPR	tr|A0A0H3NIX2|A0A0H3NIX2_SALTS	M6_delta2SAL_2	471.274	2	471.274	precursor	19.08	611009728	1003401544
AAVIVTDPR	tr|A0A0H3NIX2|A0A0H3NIX2_SALTS	PROT1689_M4_WT-2	471.274	2	471.274	precursor	18.14	3588332544	5842195168
AAVIVTDPR	tr|A0A0H3NIX2|A0A0H3NIX2_SALTS	PROT1689_M5_delta2-2	471.274	2	471.274	precursor	18.14	16848326	22172081
AAVIVTDPR	tr|A0A0H3NIX2|A0A0H3NIX2_SALTS	PROT1689_M6_delta2Sal-2	471.274	2	471.274	precursor	18.31	3371075584	5562371200
AAVIVTDPR	tr|A0A0H3NIX2|A0A0H3NIX2_SALTS	PROT1691_M7_WT-2neutro	471.274	2	471.274	precursor	18.18	2882316288	4771234944
AAVIVTDPR	tr|A0A0H3NIX2|A0A0H3NIX2_SALTS	PROT1638_1A	471.274	2	471.776	precursor [M+1]	18.51	1084416
AAVIVTDPR	tr|A0A0H3NIX2|A0A0H3NIX2_SALTS	PROT1638_1B	471.274	2	471.776	precursor [M+1]	19.38	4592876
AAVIVTDPR	tr|A0A0H3NIX2|A0A0H3NIX2_SALTS	PROT1638_1C	471.274	2	471.776	precursor [M+1]	19.48	7823311
AAVIVTDPR	tr|A0A0H3NIX2|A0A0H3NIX2_SALTS	PROT1638_2A	471.274	2	471.776	precursor [M+1]	18.76	1781045
AAVIVTDPR	tr|A0A0H3NIX2|A0A0H3NIX2_SALTS	PROT1638_2B	471.274	2	471.776	precursor [M+1]	19.9	3676519
AAVIVTDPR	tr|A0A0H3NIX2|A0A0H3NIX2_SALTS	PROT1638_2C	471.274	2	471.776	precursor [M+1]	19.7	17842
AAVIVTDPR	tr|A0A0H3NIX2|A0A0H3NIX2_SALTS	PROT1638_3A	471.274	2	471.776	precursor [M+1]	19.11	94976
AAVIVTDPR	tr|A0A0H3NIX2|A0A0H3NIX2_SALTS	PROT1638_3B	471.274	2	471.776	precursor [M+1]	18.3	158819
AAVIVTDPR	tr|A0A0H3NIX2|A0A0H3NIX2_SALTS	PROT1638_3C	471.274	2	471.776	precursor [M+1]	18.29	0
AAVIVTDPR	tr|A0A0H3NIX2|A0A0H3NIX2_SALTS	M1_WT_2SALFlag	471.274	2	471.776	precursor [M+1]	19.03	17289596
AAVIVTDPR	tr|A0A0H3NIX2|A0A0H3NIX2_SALTS	M2_delta2_2SALFlag	471.274	2	471.776	precursor [M+1]	19.4	2441445
AAVIVTDPR	tr|A0A0H3NIX2|A0A0H3NIX2_SALTS	M3_delta2SAL_2SALFlag	471.274	2	471.776	precursor [M+1]	19.32	2064532
AAVIVTDPR	tr|A0A0H3NIX2|A0A0H3NIX2_SALTS	M4_WT_2	471.274	2	471.776	precursor [M+1]	18.41	1453169920
AAVIVTDPR	tr|A0A0H3NIX2|A0A0H3NIX2_SALTS	M5_delta2_2	471.274	2	471.776	precursor [M+1]	19.07	27619636
AAVIVTDPR	tr|A0A0H3NIX2|A0A0H3NIX2_SALTS	M6_delta2SAL_2	471.274	2	471.776	precursor [M+1]	19.08	303262240
AAVIVTDPR	tr|A0A0H3NIX2|A0A0H3NIX2_SALTS	PROT1689_M4_WT-2	471.274	2	471.776	precursor [M+1]	18.14	1771728384
AAVIVTDPR	tr|A0A0H3NIX2|A0A0H3NIX2_SALTS	PROT1689_M5_delta2-2	471.274	2	471.776	precursor [M+1]	18.14	2803459
AAVIVTDPR	tr|A0A0H3NIX2|A0A0H3NIX2_SALTS	PROT1689_M6_delta2Sal-2	471.274	2	471.776	precursor [M+1]	18.31	1689885952
AAVIVTDPR	tr|A0A0H3NIX2|A0A0H3NIX2_SALTS	PROT1691_M7_WT-2neutro	471.274	2	471.776	precursor [M+1]	18.18	1466459904
AAVIVTDPR	tr|A0A0H3NIX2|A0A0H3NIX2_SALTS	PROT1638_1A	471.274	2	472.277	precursor [M+2]	18.19	2012275
AAVIVTDPR	tr|A0A0H3NIX2|A0A0H3NIX2_SALTS	PROT1638_1B	471.274	2	472.277	precursor [M+2]	18.64	10980836
AAVIVTDPR	tr|A0A0H3NIX2|A0A0H3NIX2_SALTS	PROT1638_1C	471.274	2	472.277	precursor [M+2]	19.66	9418872
AAVIVTDPR	tr|A0A0H3NIX2|A0A0H3NIX2_SALTS	PROT1638_2A	471.274	2	472.277	precursor [M+2]	18.64	23486652
AAVIVTDPR	tr|A0A0H3NIX2|A0A0H3NIX2_SALTS	PROT1638_2B	471.274	2	472.277	precursor [M+2]	18.79	18903450
AAVIVTDPR	tr|A0A0H3NIX2|A0A0H3NIX2_SALTS	PROT1638_2C	471.274	2	472.277	precursor [M+2]	18.6	17956096
AAVIVTDPR	tr|A0A0H3NIX2|A0A0H3NIX2_SALTS	PROT1638_3A	471.274	2	472.277	precursor [M+2]	18.52	26335954
AAVIVTDPR	tr|A0A0H3NIX2|A0A0H3NIX2_SALTS	PROT1638_3B	471.274	2	472.277	precursor [M+2]	18.16	23661530
AAVIVTDPR	tr|A0A0H3NIX2|A0A0H3NIX2_SALTS	PROT1638_3C	471.274	2	472.277	precursor [M+2]	18.4	38115836
AAVIVTDPR	tr|A0A0H3NIX2|A0A0H3NIX2_SALTS	M1_WT_2SALFlag	471.274	2	472.277	precursor [M+2]	19.06	2517655
AAVIVTDPR	tr|A0A0H3NIX2|A0A0H3NIX2_SALTS	M2_delta2_2SALFlag	471.274	2	472.277	precursor [M+2]	19.41	1248787
AAVIVTDPR	tr|A0A0H3NIX2|A0A0H3NIX2_SALTS	M3_delta2SAL_2SALFlag	471.274	2	472.277	precursor [M+2]	19.34	647880
AAVIVTDPR	tr|A0A0H3NIX2|A0A0H3NIX2_SALTS	M4_WT_2	471.274	2	472.277	precursor [M+2]	18.41	421622688
AAVIVTDPR	tr|A0A0H3NIX2|A0A0H3NIX2_SALTS	M5_delta2_2	471.274	2	472.277	precursor [M+2]	19.09	4917462
AAVIVTDPR	tr|A0A0H3NIX2|A0A0H3NIX2_SALTS	M6_delta2SAL_2	471.274	2	472.277	precursor [M+2]	19.1	89129576
AAVIVTDPR	tr|A0A0H3NIX2|A0A0H3NIX2_SALTS	PROT1689_M4_WT-2	471.274	2	472.277	precursor [M+2]	18.14	482134240
AAVIVTDPR	tr|A0A0H3NIX2|A0A0H3NIX2_SALTS	PROT1689_M5_delta2-2	471.274	2	472.277	precursor [M+2]	17.84	2520296
AAVIVTDPR	tr|A0A0H3NIX2|A0A0H3NIX2_SALTS	PROT1689_M6_delta2Sal-2	471.274	2	472.277	precursor [M+2]	18.31	501409664
AAVIVTDPR	tr|A0A0H3NIX2|A0A0H3NIX2_SALTS	PROT1691_M7_WT-2neutro	471.274	2	472.277	precursor [M+2]	18.18	422458752
DYSGLLNDPNTPLVNR	tr|A0A0H3NIX2|A0A0H3NIX2_SALTS	PROT1638_1A	894.45	2	894.45	precursor	32	55665	181119
DYSGLLNDPNTPLVNR	tr|A0A0H3NIX2|A0A0H3NIX2_SALTS	PROT1638_1B	894.45	2	894.45	precursor	31.59	0	126784
DYSGLLNDPNTPLVNR	tr|A0A0H3NIX2|A0A0H3NIX2_SALTS	PROT1638_1C	894.45	2	894.45	precursor	32.24	163190	169128
DYSGLLNDPNTPLVNR	tr|A0A0H3NIX2|A0A0H3NIX2_SALTS	PROT1638_2A	894.45	2	894.45	precursor	32.36	97378	165931
DYSGLLNDPNTPLVNR	tr|A0A0H3NIX2|A0A0H3NIX2_SALTS	PROT1638_2B	894.45	2	894.45	precursor	31.81	0	113835
DYSGLLNDPNTPLVNR	tr|A0A0H3NIX2|A0A0H3NIX2_SALTS	PROT1638_2C	894.45	2	894.45	precursor	32.01	48721	393559
DYSGLLNDPNTPLVNR	tr|A0A0H3NIX2|A0A0H3NIX2_SALTS	PROT1638_3A	894.45	2	894.45	precursor	31.66	0	160397
DYSGLLNDPNTPLVNR	tr|A0A0H3NIX2|A0A0H3NIX2_SALTS	PROT1638_3B	894.45	2	894.45	precursor	31.88	132551	132551
DYSGLLNDPNTPLVNR	tr|A0A0H3NIX2|A0A0H3NIX2_SALTS	PROT1638_3C	894.45	2	894.45	precursor	32.35	58772	58772
DYSGLLNDPNTPLVNR	tr|A0A0H3NIX2|A0A0H3NIX2_SALTS	M1_WT_2SALFlag	894.45	2	894.45	precursor	32.38	20285308	104293076
DYSGLLNDPNTPLVNR	tr|A0A0H3NIX2|A0A0H3NIX2_SALTS	M2_delta2_2SALFlag	894.45	2	894.45	precursor	32.34	3257031	69556225
DYSGLLNDPNTPLVNR	tr|A0A0H3NIX2|A0A0H3NIX2_SALTS	M3_delta2SAL_2SALFlag	894.45	2	894.45	precursor	32.24	4218433	20334532
DYSGLLNDPNTPLVNR	tr|A0A0H3NIX2|A0A0H3NIX2_SALTS	M4_WT_2	894.45	2	894.45	precursor	32.02	1556448768	3673669952
DYSGLLNDPNTPLVNR	tr|A0A0H3NIX2|A0A0H3NIX2_SALTS	M5_delta2_2	894.45	2	894.45	precursor	32.35	18187120	77161850
DYSGLLNDPNTPLVNR	tr|A0A0H3NIX2|A0A0H3NIX2_SALTS	M6_delta2SAL_2	894.45	2	894.45	precursor	32.37	106569376	248252848
DYSGLLNDPNTPLVNR	tr|A0A0H3NIX2|A0A0H3NIX2_SALTS	PROT1689_M4_WT-2	894.45	2	894.45	precursor	31.72	1972549120	4694739008
DYSGLLNDPNTPLVNR	tr|A0A0H3NIX2|A0A0H3NIX2_SALTS	PROT1689_M5_delta2-2	894.45	2	894.45	precursor	31.68	2091004	27952772
DYSGLLNDPNTPLVNR	tr|A0A0H3NIX2|A0A0H3NIX2_SALTS	PROT1689_M6_delta2Sal-2	894.45	2	894.45	precursor	31.76	1875794688	4482233472
DYSGLLNDPNTPLVNR	tr|A0A0H3NIX2|A0A0H3NIX2_SALTS	PROT1691_M7_WT-2neutro	894.45	2	894.45	precursor	31.72	2169021440	5260839424
DYSGLLNDPNTPLVNR	tr|A0A0H3NIX2|A0A0H3NIX2_SALTS	PROT1638_1A	894.45	2	894.951	precursor [M+1]	32	38672
DYSGLLNDPNTPLVNR	tr|A0A0H3NIX2|A0A0H3NIX2_SALTS	PROT1638_1B	894.45	2	894.951	precursor [M+1]	31.59	0
DYSGLLNDPNTPLVNR	tr|A0A0H3NIX2|A0A0H3NIX2_SALTS	PROT1638_1C	894.45	2	894.951	precursor [M+1]	31.58	5938
DYSGLLNDPNTPLVNR	tr|A0A0H3NIX2|A0A0H3NIX2_SALTS	PROT1638_2A	894.45	2	894.951	precursor [M+1]	31.97	68553
DYSGLLNDPNTPLVNR	tr|A0A0H3NIX2|A0A0H3NIX2_SALTS	PROT1638_2B	894.45	2	894.951	precursor [M+1]	32	63141
DYSGLLNDPNTPLVNR	tr|A0A0H3NIX2|A0A0H3NIX2_SALTS	PROT1638_2C	894.45	2	894.951	precursor [M+1]	31.69	168867
DYSGLLNDPNTPLVNR	tr|A0A0H3NIX2|A0A0H3NIX2_SALTS	PROT1638_3A	894.45	2	894.951	precursor [M+1]	31.89	126181
DYSGLLNDPNTPLVNR	tr|A0A0H3NIX2|A0A0H3NIX2_SALTS	PROT1638_3B	894.45	2	894.951	precursor [M+1]	31.67	0
DYSGLLNDPNTPLVNR	tr|A0A0H3NIX2|A0A0H3NIX2_SALTS	PROT1638_3C	894.45	2	894.951	precursor [M+1]	31.89	0
DYSGLLNDPNTPLVNR	tr|A0A0H3NIX2|A0A0H3NIX2_SALTS	M1_WT_2SALFlag	894.45	2	894.951	precursor [M+1]	32.32	47642052
DYSGLLNDPNTPLVNR	tr|A0A0H3NIX2|A0A0H3NIX2_SALTS	M2_delta2_2SALFlag	894.45	2	894.951	precursor [M+1]	32.2	35512552
DYSGLLNDPNTPLVNR	tr|A0A0H3NIX2|A0A0H3NIX2_SALTS	M3_delta2SAL_2SALFlag	894.45	2	894.951	precursor [M+1]	32.24	8688976
DYSGLLNDPNTPLVNR	tr|A0A0H3NIX2|A0A0H3NIX2_SALTS	M4_WT_2	894.45	2	894.951	precursor [M+1]	32.02	1409343872
DYSGLLNDPNTPLVNR	tr|A0A0H3NIX2|A0A0H3NIX2_SALTS	M5_delta2_2	894.45	2	894.951	precursor [M+1]	32.35	33739412
DYSGLLNDPNTPLVNR	tr|A0A0H3NIX2|A0A0H3NIX2_SALTS	M6_delta2SAL_2	894.45	2	894.951	precursor [M+1]	32.37	93121856
DYSGLLNDPNTPLVNR	tr|A0A0H3NIX2|A0A0H3NIX2_SALTS	PROT1689_M4_WT-2	894.45	2	894.951	precursor [M+1]	31.72	1766213504
DYSGLLNDPNTPLVNR	tr|A0A0H3NIX2|A0A0H3NIX2_SALTS	PROT1689_M5_delta2-2	894.45	2	894.951	precursor [M+1]	31.85	13469896
DYSGLLNDPNTPLVNR	tr|A0A0H3NIX2|A0A0H3NIX2_SALTS	PROT1689_M6_delta2Sal-2	894.45	2	894.951	precursor [M+1]	31.76	1724775552
DYSGLLNDPNTPLVNR	tr|A0A0H3NIX2|A0A0H3NIX2_SALTS	PROT1691_M7_WT-2neutro	894.45	2	894.951	precursor [M+1]	31.72	2014493696
DYSGLLNDPNTPLVNR	tr|A0A0H3NIX2|A0A0H3NIX2_SALTS	PROT1638_1A	894.45	2	895.453	precursor [M+2]	31.64	86782
DYSGLLNDPNTPLVNR	tr|A0A0H3NIX2|A0A0H3NIX2_SALTS	PROT1638_1B	894.45	2	895.453	precursor [M+2]	31.89	126784
DYSGLLNDPNTPLVNR	tr|A0A0H3NIX2|A0A0H3NIX2_SALTS	PROT1638_1C	894.45	2	895.453	precursor [M+2]	31.44	0
DYSGLLNDPNTPLVNR	tr|A0A0H3NIX2|A0A0H3NIX2_SALTS	PROT1638_2A	894.45	2	895.453	precursor [M+2]	31.59	0
DYSGLLNDPNTPLVNR	tr|A0A0H3NIX2|A0A0H3NIX2_SALTS	PROT1638_2B	894.45	2	895.453	precursor [M+2]	31.9	50694
DYSGLLNDPNTPLVNR	tr|A0A0H3NIX2|A0A0H3NIX2_SALTS	PROT1638_2C	894.45	2	895.453	precursor [M+2]	32.51	175971
DYSGLLNDPNTPLVNR	tr|A0A0H3NIX2|A0A0H3NIX2_SALTS	PROT1638_3A	894.45	2	895.453	precursor [M+2]	32.29	34216
DYSGLLNDPNTPLVNR	tr|A0A0H3NIX2|A0A0H3NIX2_SALTS	PROT1638_3B	894.45	2	895.453	precursor [M+2]	31.67	0
DYSGLLNDPNTPLVNR	tr|A0A0H3NIX2|A0A0H3NIX2_SALTS	PROT1638_3C	894.45	2	895.453	precursor [M+2]	31.89	0
DYSGLLNDPNTPLVNR	tr|A0A0H3NIX2|A0A0H3NIX2_SALTS	M1_WT_2SALFlag	894.45	2	895.453	precursor [M+2]	32.31	36365716
DYSGLLNDPNTPLVNR	tr|A0A0H3NIX2|A0A0H3NIX2_SALTS	M2_delta2_2SALFlag	894.45	2	895.453	precursor [M+2]	32.2	30786642
DYSGLLNDPNTPLVNR	tr|A0A0H3NIX2|A0A0H3NIX2_SALTS	M3_delta2SAL_2SALFlag	894.45	2	895.453	precursor [M+2]	32.21	7427123
DYSGLLNDPNTPLVNR	tr|A0A0H3NIX2|A0A0H3NIX2_SALTS	M4_WT_2	894.45	2	895.453	precursor [M+2]	32.02	707877312
DYSGLLNDPNTPLVNR	tr|A0A0H3NIX2|A0A0H3NIX2_SALTS	M5_delta2_2	894.45	2	895.453	precursor [M+2]	32.32	25235318
DYSGLLNDPNTPLVNR	tr|A0A0H3NIX2|A0A0H3NIX2_SALTS	M6_delta2SAL_2	894.45	2	895.453	precursor [M+2]	32.39	48561616
DYSGLLNDPNTPLVNR	tr|A0A0H3NIX2|A0A0H3NIX2_SALTS	PROT1689_M4_WT-2	894.45	2	895.453	precursor [M+2]	31.72	955976384
DYSGLLNDPNTPLVNR	tr|A0A0H3NIX2|A0A0H3NIX2_SALTS	PROT1689_M5_delta2-2	894.45	2	895.453	precursor [M+2]	31.83	12391872
DYSGLLNDPNTPLVNR	tr|A0A0H3NIX2|A0A0H3NIX2_SALTS	PROT1689_M6_delta2Sal-2	894.45	2	895.453	precursor [M+2]	31.76	881663232
DYSGLLNDPNTPLVNR	tr|A0A0H3NIX2|A0A0H3NIX2_SALTS	PROT1691_M7_WT-2neutro	894.45	2	895.453	precursor [M+2]	31.72	1077324288
ALMILINDGVVK	tr|A0A0H3NIX2|A0A0H3NIX2_SALTS	PROT1638_1A	643.381	2	643.381	precursor	34.41	743570	752241
ALMILINDGVVK	tr|A0A0H3NIX2|A0A0H3NIX2_SALTS	PROT1638_1B	643.381	2	643.381	precursor	34.52	350248	350248
ALMILINDGVVK	tr|A0A0H3NIX2|A0A0H3NIX2_SALTS	PROT1638_1C	643.381	2	643.381	precursor	34.58	175627	175627
ALMILINDGVVK	tr|A0A0H3NIX2|A0A0H3NIX2_SALTS	PROT1638_2A	643.381	2	643.381	precursor	33.76	435211	492499
ALMILINDGVVK	tr|A0A0H3NIX2|A0A0H3NIX2_SALTS	PROT1638_2B	643.381	2	643.381	precursor	33.65	7889	12837
ALMILINDGVVK	tr|A0A0H3NIX2|A0A0H3NIX2_SALTS	PROT1638_2C	643.381	2	643.381	precursor	33.52	0	4924
ALMILINDGVVK	tr|A0A0H3NIX2|A0A0H3NIX2_SALTS	PROT1638_3A	643.381	2	643.381	precursor	34.57	308131	308131
ALMILINDGVVK	tr|A0A0H3NIX2|A0A0H3NIX2_SALTS	PROT1638_3B	643.381	2	643.381	precursor	34.23	6388115	7223616
ALMILINDGVVK	tr|A0A0H3NIX2|A0A0H3NIX2_SALTS	PROT1638_3C	643.381	2	643.381	precursor	34.12	521812	617190
ALMILINDGVVK	tr|A0A0H3NIX2|A0A0H3NIX2_SALTS	M1_WT_2SALFlag	643.381	2	643.381	precursor	33.53	3867553	10032530
ALMILINDGVVK	tr|A0A0H3NIX2|A0A0H3NIX2_SALTS	M2_delta2_2SALFlag	643.381	2	643.381	precursor	34.39	0	772491
ALMILINDGVVK	tr|A0A0H3NIX2|A0A0H3NIX2_SALTS	M3_delta2SAL_2SALFlag	643.381	2	643.381	precursor	34.37	424468	2222709
ALMILINDGVVK	tr|A0A0H3NIX2|A0A0H3NIX2_SALTS	M4_WT_2	643.381	2	643.381	precursor	34.06	378411040	786176008
ALMILINDGVVK	tr|A0A0H3NIX2|A0A0H3NIX2_SALTS	M5_delta2_2	643.381	2	643.381	precursor	33.68	2049238	3992147
ALMILINDGVVK	tr|A0A0H3NIX2|A0A0H3NIX2_SALTS	M6_delta2SAL_2	643.381	2	643.381	precursor	33.88	303541	739745
ALMILINDGVVK	tr|A0A0H3NIX2|A0A0H3NIX2_SALTS	PROT1689_M4_WT-2	643.381	2	643.381	precursor	34.1	124091272	250980200
ALMILINDGVVK	tr|A0A0H3NIX2|A0A0H3NIX2_SALTS	PROT1689_M5_delta2-2	643.381	2	643.381	precursor	33.52	0	64047
ALMILINDGVVK	tr|A0A0H3NIX2|A0A0H3NIX2_SALTS	PROT1689_M6_delta2Sal-2	643.381	2	643.381	precursor	34.38	116640832	234615208
ALMILINDGVVK	tr|A0A0H3NIX2|A0A0H3NIX2_SALTS	PROT1691_M7_WT-2neutro	643.381	2	643.381	precursor	34.14	168510544	336825680
ALMILINDGVVK	tr|A0A0H3NIX2|A0A0H3NIX2_SALTS	PROT1638_1A	643.381	2	643.883	precursor [M+1]	34.06	8671
ALMILINDGVVK	tr|A0A0H3NIX2|A0A0H3NIX2_SALTS	PROT1638_1B	643.381	2	643.883	precursor [M+1]	33.45	0
ALMILINDGVVK	tr|A0A0H3NIX2|A0A0H3NIX2_SALTS	PROT1638_1C	643.381	2	643.883	precursor [M+1]	33.52	0
ALMILINDGVVK	tr|A0A0H3NIX2|A0A0H3NIX2_SALTS	PROT1638_2A	643.381	2	643.883	precursor [M+1]	33.67	46539
ALMILINDGVVK	tr|A0A0H3NIX2|A0A0H3NIX2_SALTS	PROT1638_2B	643.381	2	643.883	precursor [M+1]	33.78	4948
ALMILINDGVVK	tr|A0A0H3NIX2|A0A0H3NIX2_SALTS	PROT1638_2C	643.381	2	643.883	precursor [M+1]	33.52	0
ALMILINDGVVK	tr|A0A0H3NIX2|A0A0H3NIX2_SALTS	PROT1638_3A	643.381	2	643.883	precursor [M+1]	33.63	0
ALMILINDGVVK	tr|A0A0H3NIX2|A0A0H3NIX2_SALTS	PROT1638_3B	643.381	2	643.883	precursor [M+1]	33.48	323778
ALMILINDGVVK	tr|A0A0H3NIX2|A0A0H3NIX2_SALTS	PROT1638_3C	643.381	2	643.883	precursor [M+1]	33.84	95378
ALMILINDGVVK	tr|A0A0H3NIX2|A0A0H3NIX2_SALTS	M1_WT_2SALFlag	643.381	2	643.883	precursor [M+1]	33.73	4426486
ALMILINDGVVK	tr|A0A0H3NIX2|A0A0H3NIX2_SALTS	M2_delta2_2SALFlag	643.381	2	643.883	precursor [M+1]	34.47	537350
ALMILINDGVVK	tr|A0A0H3NIX2|A0A0H3NIX2_SALTS	M3_delta2SAL_2SALFlag	643.381	2	643.883	precursor [M+1]	34.37	992663
ALMILINDGVVK	tr|A0A0H3NIX2|A0A0H3NIX2_SALTS	M4_WT_2	643.381	2	643.883	precursor [M+1]	34.07	283993184
ALMILINDGVVK	tr|A0A0H3NIX2|A0A0H3NIX2_SALTS	M5_delta2_2	643.381	2	643.883	precursor [M+1]	33.68	1498853
ALMILINDGVVK	tr|A0A0H3NIX2|A0A0H3NIX2_SALTS	M6_delta2SAL_2	643.381	2	643.883	precursor [M+1]	33.88	306842
ALMILINDGVVK	tr|A0A0H3NIX2|A0A0H3NIX2_SALTS	PROT1689_M4_WT-2	643.381	2	643.883	precursor [M+1]	34.1	88476872
ALMILINDGVVK	tr|A0A0H3NIX2|A0A0H3NIX2_SALTS	PROT1689_M5_delta2-2	643.381	2	643.883	precursor [M+1]	34.12	64047
ALMILINDGVVK	tr|A0A0H3NIX2|A0A0H3NIX2_SALTS	PROT1689_M6_delta2Sal-2	643.381	2	643.883	precursor [M+1]	34.38	81818568
ALMILINDGVVK	tr|A0A0H3NIX2|A0A0H3NIX2_SALTS	PROT1691_M7_WT-2neutro	643.381	2	643.883	precursor [M+1]	34.14	118129488
ALMILINDGVVK	tr|A0A0H3NIX2|A0A0H3NIX2_SALTS	PROT1638_1A	643.381	2	644.383	precursor [M+2]	33.41	0
ALMILINDGVVK	tr|A0A0H3NIX2|A0A0H3NIX2_SALTS	PROT1638_1B	643.381	2	644.383	precursor [M+2]	33.45	0
ALMILINDGVVK	tr|A0A0H3NIX2|A0A0H3NIX2_SALTS	PROT1638_1C	643.381	2	644.383	precursor [M+2]	33.52	0
ALMILINDGVVK	tr|A0A0H3NIX2|A0A0H3NIX2_SALTS	PROT1638_2A	643.381	2	644.383	precursor [M+2]	33.85	10749
ALMILINDGVVK	tr|A0A0H3NIX2|A0A0H3NIX2_SALTS	PROT1638_2B	643.381	2	644.383	precursor [M+2]	33.45	0
ALMILINDGVVK	tr|A0A0H3NIX2|A0A0H3NIX2_SALTS	PROT1638_2C	643.381	2	644.383	precursor [M+2]	33.62	4924
ALMILINDGVVK	tr|A0A0H3NIX2|A0A0H3NIX2_SALTS	PROT1638_3A	643.381	2	644.383	precursor [M+2]	33.63	0
ALMILINDGVVK	tr|A0A0H3NIX2|A0A0H3NIX2_SALTS	PROT1638_3B	643.381	2	644.383	precursor [M+2]	33.63	511723
ALMILINDGVVK	tr|A0A0H3NIX2|A0A0H3NIX2_SALTS	PROT1638_3C	643.381	2	644.383	precursor [M+2]	33.67	0
ALMILINDGVVK	tr|A0A0H3NIX2|A0A0H3NIX2_SALTS	M1_WT_2SALFlag	643.381	2	644.383	precursor [M+2]	33.72	1738491
ALMILINDGVVK	tr|A0A0H3NIX2|A0A0H3NIX2_SALTS	M2_delta2_2SALFlag	643.381	2	644.383	precursor [M+2]	34.46	235141
ALMILINDGVVK	tr|A0A0H3NIX2|A0A0H3NIX2_SALTS	M3_delta2SAL_2SALFlag	643.381	2	644.383	precursor [M+2]	34.42	805578
ALMILINDGVVK	tr|A0A0H3NIX2|A0A0H3NIX2_SALTS	M4_WT_2	643.381	2	644.383	precursor [M+2]	34.06	123771784
ALMILINDGVVK	tr|A0A0H3NIX2|A0A0H3NIX2_SALTS	M5_delta2_2	643.381	2	644.383	precursor [M+2]	33.63	444056
ALMILINDGVVK	tr|A0A0H3NIX2|A0A0H3NIX2_SALTS	M6_delta2SAL_2	643.381	2	644.383	precursor [M+2]	33.88	129362
ALMILINDGVVK	tr|A0A0H3NIX2|A0A0H3NIX2_SALTS	PROT1689_M4_WT-2	643.381	2	644.383	precursor [M+2]	34.1	38412056
ALMILINDGVVK	tr|A0A0H3NIX2|A0A0H3NIX2_SALTS	PROT1689_M5_delta2-2	643.381	2	644.383	precursor [M+2]	33.52	0
ALMILINDGVVK	tr|A0A0H3NIX2|A0A0H3NIX2_SALTS	PROT1689_M6_delta2Sal-2	643.381	2	644.383	precursor [M+2]	34.38	36155808
ALMILINDGVVK	tr|A0A0H3NIX2|A0A0H3NIX2_SALTS	PROT1691_M7_WT-2neutro	643.381	2	644.383	precursor [M+2]	34.14	50185648
YFASAPYK	tr|A0A0H3NIX2|A0A0H3NIX2_SALTS	PROT1638_1A	473.737	2	473.737	precursor	19.16	8721078	10034383
YFASAPYK	tr|A0A0H3NIX2|A0A0H3NIX2_SALTS	PROT1638_1B	473.737	2	473.737	precursor	20.03	15836588	19382247
YFASAPYK	tr|A0A0H3NIX2|A0A0H3NIX2_SALTS	PROT1638_1C	473.737	2	473.737	precursor	19.74	6598776	10144485
YFASAPYK	tr|A0A0H3NIX2|A0A0H3NIX2_SALTS	PROT1638_2A	473.737	2	473.737	precursor	19.6	7991085	11954760
YFASAPYK	tr|A0A0H3NIX2|A0A0H3NIX2_SALTS	PROT1638_2B	473.737	2	473.737	precursor	18.63	7249440	12370329
YFASAPYK	tr|A0A0H3NIX2|A0A0H3NIX2_SALTS	PROT1638_2C	473.737	2	473.737	precursor	18.71	4764502	6849719
YFASAPYK	tr|A0A0H3NIX2|A0A0H3NIX2_SALTS	PROT1638_3A	473.737	2	473.737	precursor	18.94	8731569	15817950
YFASAPYK	tr|A0A0H3NIX2|A0A0H3NIX2_SALTS	PROT1638_3B	473.737	2	473.737	precursor	19.66	4681675	6950760
YFASAPYK	tr|A0A0H3NIX2|A0A0H3NIX2_SALTS	PROT1638_3C	473.737	2	473.737	precursor	20.07	2565995	3474939
YFASAPYK	tr|A0A0H3NIX2|A0A0H3NIX2_SALTS	M1_WT_2SALFlag	473.737	2	473.737	precursor	18.78	6895042	13643899
YFASAPYK	tr|A0A0H3NIX2|A0A0H3NIX2_SALTS	M2_delta2_2SALFlag	473.737	2	473.737	precursor	18.72	7607347	13112501
YFASAPYK	tr|A0A0H3NIX2|A0A0H3NIX2_SALTS	M3_delta2SAL_2SALFlag	473.737	2	473.737	precursor	19.48	44099660	77421307
YFASAPYK	tr|A0A0H3NIX2|A0A0H3NIX2_SALTS	M4_WT_2	473.737	2	473.737	precursor	19.13	626881600	1015623976
YFASAPYK	tr|A0A0H3NIX2|A0A0H3NIX2_SALTS	M5_delta2_2	473.737	2	473.737	precursor	19.72	45402796	76782650
YFASAPYK	tr|A0A0H3NIX2|A0A0H3NIX2_SALTS	M6_delta2SAL_2	473.737	2	473.737	precursor	20.58	10846304	20195628
YFASAPYK	tr|A0A0H3NIX2|A0A0H3NIX2_SALTS	PROT1689_M4_WT-2	473.737	2	473.737	precursor	19.56	394344832	615084404
YFASAPYK	tr|A0A0H3NIX2|A0A0H3NIX2_SALTS	PROT1689_M5_delta2-2	473.737	2	473.737	precursor	18.92	28090790	46547707
YFASAPYK	tr|A0A0H3NIX2|A0A0H3NIX2_SALTS	PROT1689_M6_delta2Sal-2	473.737	2	473.737	precursor	20.87	676407488	1085682744
YFASAPYK	tr|A0A0H3NIX2|A0A0H3NIX2_SALTS	PROT1691_M7_WT-2neutro	473.737	2	473.737	precursor	19.46	72026992	112352328
YFASAPYK	tr|A0A0H3NIX2|A0A0H3NIX2_SALTS	PROT1638_1A	473.737	2	474.239	precursor [M+1]	19.25	762943
YFASAPYK	tr|A0A0H3NIX2|A0A0H3NIX2_SALTS	PROT1638_1B	473.737	2	474.239	precursor [M+1]	19.09	2962534
YFASAPYK	tr|A0A0H3NIX2|A0A0H3NIX2_SALTS	PROT1638_1C	473.737	2	474.239	precursor [M+1]	19.38	3451612
YFASAPYK	tr|A0A0H3NIX2|A0A0H3NIX2_SALTS	PROT1638_2A	473.737	2	474.239	precursor [M+1]	19.44	3230980
YFASAPYK	tr|A0A0H3NIX2|A0A0H3NIX2_SALTS	PROT1638_2B	473.737	2	474.239	precursor [M+1]	18.57	5015190
YFASAPYK	tr|A0A0H3NIX2|A0A0H3NIX2_SALTS	PROT1638_2C	473.737	2	474.239	precursor [M+1]	18.78	1839247
YFASAPYK	tr|A0A0H3NIX2|A0A0H3NIX2_SALTS	PROT1638_3A	473.737	2	474.239	precursor [M+1]	19.11	6836387
YFASAPYK	tr|A0A0H3NIX2|A0A0H3NIX2_SALTS	PROT1638_3B	473.737	2	474.239	precursor [M+1]	19.2	2118941
YFASAPYK	tr|A0A0H3NIX2|A0A0H3NIX2_SALTS	PROT1638_3C	473.737	2	474.239	precursor [M+1]	18.99	758281
YFASAPYK	tr|A0A0H3NIX2|A0A0H3NIX2_SALTS	M1_WT_2SALFlag	473.737	2	474.239	precursor [M+1]	19.36	4355774
YFASAPYK	tr|A0A0H3NIX2|A0A0H3NIX2_SALTS	M2_delta2_2SALFlag	473.737	2	474.239	precursor [M+1]	18.28	4116468
YFASAPYK	tr|A0A0H3NIX2|A0A0H3NIX2_SALTS	M3_delta2SAL_2SALFlag	473.737	2	474.239	precursor [M+1]	19.5	22148196
YFASAPYK	tr|A0A0H3NIX2|A0A0H3NIX2_SALTS	M4_WT_2	473.737	2	474.239	precursor [M+1]	19.13	309559008
YFASAPYK	tr|A0A0H3NIX2|A0A0H3NIX2_SALTS	M5_delta2_2	473.737	2	474.239	precursor [M+1]	19.7	24000764
YFASAPYK	tr|A0A0H3NIX2|A0A0H3NIX2_SALTS	M6_delta2SAL_2	473.737	2	474.239	precursor [M+1]	20.58	7106027
YFASAPYK	tr|A0A0H3NIX2|A0A0H3NIX2_SALTS	PROT1689_M4_WT-2	473.737	2	474.239	precursor [M+1]	19.82	195176576
YFASAPYK	tr|A0A0H3NIX2|A0A0H3NIX2_SALTS	PROT1689_M5_delta2-2	473.737	2	474.239	precursor [M+1]	18.87	15672139
YFASAPYK	tr|A0A0H3NIX2|A0A0H3NIX2_SALTS	PROT1689_M6_delta2Sal-2	473.737	2	474.239	precursor [M+1]	19.99	338990848
YFASAPYK	tr|A0A0H3NIX2|A0A0H3NIX2_SALTS	PROT1691_M7_WT-2neutro	473.737	2	474.239	precursor [M+1]	19.46	31514416
YFASAPYK	tr|A0A0H3NIX2|A0A0H3NIX2_SALTS	PROT1638_1A	473.737	2	474.74	precursor [M+2]	19.16	550362
YFASAPYK	tr|A0A0H3NIX2|A0A0H3NIX2_SALTS	PROT1638_1B	473.737	2	474.74	precursor [M+2]	19.82	583125
YFASAPYK	tr|A0A0H3NIX2|A0A0H3NIX2_SALTS	PROT1638_1C	473.737	2	474.74	precursor [M+2]	19.81	94097
YFASAPYK	tr|A0A0H3NIX2|A0A0H3NIX2_SALTS	PROT1638_2A	473.737	2	474.74	precursor [M+2]	19.36	732695
YFASAPYK	tr|A0A0H3NIX2|A0A0H3NIX2_SALTS	PROT1638_2B	473.737	2	474.74	precursor [M+2]	19.7	105699
YFASAPYK	tr|A0A0H3NIX2|A0A0H3NIX2_SALTS	PROT1638_2C	473.737	2	474.74	precursor [M+2]	19.66	245970
YFASAPYK	tr|A0A0H3NIX2|A0A0H3NIX2_SALTS	PROT1638_3A	473.737	2	474.74	precursor [M+2]	20.17	249994
YFASAPYK	tr|A0A0H3NIX2|A0A0H3NIX2_SALTS	PROT1638_3B	473.737	2	474.74	precursor [M+2]	19.65	150144
YFASAPYK	tr|A0A0H3NIX2|A0A0H3NIX2_SALTS	PROT1638_3C	473.737	2	474.74	precursor [M+2]	19.8	150663
YFASAPYK	tr|A0A0H3NIX2|A0A0H3NIX2_SALTS	M1_WT_2SALFlag	473.737	2	474.74	precursor [M+2]	19.39	2393083
YFASAPYK	tr|A0A0H3NIX2|A0A0H3NIX2_SALTS	M2_delta2_2SALFlag	473.737	2	474.74	precursor [M+2]	18.37	1388686
YFASAPYK	tr|A0A0H3NIX2|A0A0H3NIX2_SALTS	M3_delta2SAL_2SALFlag	473.737	2	474.74	precursor [M+2]	19.47	11173451
YFASAPYK	tr|A0A0H3NIX2|A0A0H3NIX2_SALTS	M4_WT_2	473.737	2	474.74	precursor [M+2]	19.17	79183368
YFASAPYK	tr|A0A0H3NIX2|A0A0H3NIX2_SALTS	M5_delta2_2	473.737	2	474.74	precursor [M+2]	19.7	7379090
YFASAPYK	tr|A0A0H3NIX2|A0A0H3NIX2_SALTS	M6_delta2SAL_2	473.737	2	474.74	precursor [M+2]	20.54	2243297
YFASAPYK	tr|A0A0H3NIX2|A0A0H3NIX2_SALTS	PROT1689_M4_WT-2	473.737	2	474.74	precursor [M+2]	19.3	25562996
YFASAPYK	tr|A0A0H3NIX2|A0A0H3NIX2_SALTS	PROT1689_M5_delta2-2	473.737	2	474.74	precursor [M+2]	19.46	2784778
YFASAPYK	tr|A0A0H3NIX2|A0A0H3NIX2_SALTS	PROT1689_M6_delta2Sal-2	473.737	2	474.74	precursor [M+2]	20.65	70284408
YFASAPYK	tr|A0A0H3NIX2|A0A0H3NIX2_SALTS	PROT1691_M7_WT-2neutro	473.737	2	474.74	precursor [M+2]	19.46	8810920
SGTAQVFGLK	tr|A0A0H3NIX2|A0A0H3NIX2_SALTS	PROT1638_1A	504.28	2	504.28	precursor	22.48	39850428	57067105
SGTAQVFGLK	tr|A0A0H3NIX2|A0A0H3NIX2_SALTS	PROT1638_1B	504.28	2	504.28	precursor	22.57	2937499	11527580
SGTAQVFGLK	tr|A0A0H3NIX2|A0A0H3NIX2_SALTS	PROT1638_1C	504.28	2	504.28	precursor	22.67	3381531	14616792
SGTAQVFGLK	tr|A0A0H3NIX2|A0A0H3NIX2_SALTS	PROT1638_2A	504.28	2	504.28	precursor	23.04	40322520	55314167
SGTAQVFGLK	tr|A0A0H3NIX2|A0A0H3NIX2_SALTS	PROT1638_2B	504.28	2	504.28	precursor	22.41	2336133	19600147
SGTAQVFGLK	tr|A0A0H3NIX2|A0A0H3NIX2_SALTS	PROT1638_2C	504.28	2	504.28	precursor	22.98	859479	15142663
SGTAQVFGLK	tr|A0A0H3NIX2|A0A0H3NIX2_SALTS	PROT1638_3A	504.28	2	504.28	precursor	22.82	28595470	49984718
SGTAQVFGLK	tr|A0A0H3NIX2|A0A0H3NIX2_SALTS	PROT1638_3B	504.28	2	504.28	precursor	22.81	8546859	16828958
SGTAQVFGLK	tr|A0A0H3NIX2|A0A0H3NIX2_SALTS	PROT1638_3C	504.28	2	504.28	precursor	22.84	4046954	14739332
SGTAQVFGLK	tr|A0A0H3NIX2|A0A0H3NIX2_SALTS	M1_WT_2SALFlag	504.28	2	504.28	precursor	22.68	5588899	9153073
SGTAQVFGLK	tr|A0A0H3NIX2|A0A0H3NIX2_SALTS	M2_delta2_2SALFlag	504.28	2	504.28	precursor	22.45	50076576	79040326
SGTAQVFGLK	tr|A0A0H3NIX2|A0A0H3NIX2_SALTS	M3_delta2SAL_2SALFlag	504.28	2	504.28	precursor	23.05	16169613	26139986
SGTAQVFGLK	tr|A0A0H3NIX2|A0A0H3NIX2_SALTS	M4_WT_2	504.28	2	504.28	precursor	22.52	848173184	1436733472
SGTAQVFGLK	tr|A0A0H3NIX2|A0A0H3NIX2_SALTS	M5_delta2_2	504.28	2	504.28	precursor	23.75	8356435	13299084
SGTAQVFGLK	tr|A0A0H3NIX2|A0A0H3NIX2_SALTS	M6_delta2SAL_2	504.28	2	504.28	precursor	23.98	190131744	323087196
SGTAQVFGLK	tr|A0A0H3NIX2|A0A0H3NIX2_SALTS	PROT1689_M4_WT-2	504.28	2	504.28	precursor	22.77	1149645696	2016667424
SGTAQVFGLK	tr|A0A0H3NIX2|A0A0H3NIX2_SALTS	PROT1689_M5_delta2-2	504.28	2	504.28	precursor	23.29	27028732	63734272
SGTAQVFGLK	tr|A0A0H3NIX2|A0A0H3NIX2_SALTS	PROT1689_M6_delta2Sal-2	504.28	2	504.28	precursor	22.96	2011886336	3454347712
SGTAQVFGLK	tr|A0A0H3NIX2|A0A0H3NIX2_SALTS	PROT1691_M7_WT-2neutro	504.28	2	504.28	precursor	22.81	1232142976	2086752768
SGTAQVFGLK	tr|A0A0H3NIX2|A0A0H3NIX2_SALTS	PROT1638_1A	504.28	2	504.781	precursor [M+1]	22.64	14124869
SGTAQVFGLK	tr|A0A0H3NIX2|A0A0H3NIX2_SALTS	PROT1638_1B	504.28	2	504.781	precursor [M+1]	22.69	5398613
SGTAQVFGLK	tr|A0A0H3NIX2|A0A0H3NIX2_SALTS	PROT1638_1C	504.28	2	504.781	precursor [M+1]	22.79	8120434
SGTAQVFGLK	tr|A0A0H3NIX2|A0A0H3NIX2_SALTS	PROT1638_2A	504.28	2	504.781	precursor [M+1]	23.27	6387483
SGTAQVFGLK	tr|A0A0H3NIX2|A0A0H3NIX2_SALTS	PROT1638_2B	504.28	2	504.781	precursor [M+1]	22.5	4928188
SGTAQVFGLK	tr|A0A0H3NIX2|A0A0H3NIX2_SALTS	PROT1638_2C	504.28	2	504.781	precursor [M+1]	22.49	1666260
SGTAQVFGLK	tr|A0A0H3NIX2|A0A0H3NIX2_SALTS	PROT1638_3A	504.28	2	504.781	precursor [M+1]	22.66	11155995
SGTAQVFGLK	tr|A0A0H3NIX2|A0A0H3NIX2_SALTS	PROT1638_3B	504.28	2	504.781	precursor [M+1]	23.03	5474474
SGTAQVFGLK	tr|A0A0H3NIX2|A0A0H3NIX2_SALTS	PROT1638_3C	504.28	2	504.781	precursor [M+1]	23.47	5188752
SGTAQVFGLK	tr|A0A0H3NIX2|A0A0H3NIX2_SALTS	M1_WT_2SALFlag	504.28	2	504.781	precursor [M+1]	22.53	323183
SGTAQVFGLK	tr|A0A0H3NIX2|A0A0H3NIX2_SALTS	M2_delta2_2SALFlag	504.28	2	504.781	precursor [M+1]	22.45	21273624
SGTAQVFGLK	tr|A0A0H3NIX2|A0A0H3NIX2_SALTS	M3_delta2SAL_2SALFlag	504.28	2	504.781	precursor [M+1]	23.05	5425061
SGTAQVFGLK	tr|A0A0H3NIX2|A0A0H3NIX2_SALTS	M4_WT_2	504.28	2	504.781	precursor [M+1]	22.52	449934656
SGTAQVFGLK	tr|A0A0H3NIX2|A0A0H3NIX2_SALTS	M5_delta2_2	504.28	2	504.781	precursor [M+1]	23.74	3298202
SGTAQVFGLK	tr|A0A0H3NIX2|A0A0H3NIX2_SALTS	M6_delta2SAL_2	504.28	2	504.781	precursor [M+1]	24	100501728
SGTAQVFGLK	tr|A0A0H3NIX2|A0A0H3NIX2_SALTS	PROT1689_M4_WT-2	504.28	2	504.781	precursor [M+1]	22.76	648769856
SGTAQVFGLK	tr|A0A0H3NIX2|A0A0H3NIX2_SALTS	PROT1689_M5_delta2-2	504.28	2	504.781	precursor [M+1]	23.04	19136804
SGTAQVFGLK	tr|A0A0H3NIX2|A0A0H3NIX2_SALTS	PROT1689_M6_delta2Sal-2	504.28	2	504.781	precursor [M+1]	22.96	1101352704
SGTAQVFGLK	tr|A0A0H3NIX2|A0A0H3NIX2_SALTS	PROT1691_M7_WT-2neutro	504.28	2	504.781	precursor [M+1]	22.81	649184768
SGTAQVFGLK	tr|A0A0H3NIX2|A0A0H3NIX2_SALTS	PROT1638_1A	504.28	2	505.282	precursor [M+2]	22.64	3091808
SGTAQVFGLK	tr|A0A0H3NIX2|A0A0H3NIX2_SALTS	PROT1638_1B	504.28	2	505.282	precursor [M+2]	22.68	3191468
SGTAQVFGLK	tr|A0A0H3NIX2|A0A0H3NIX2_SALTS	PROT1638_1C	504.28	2	505.282	precursor [M+2]	22.79	3114827
SGTAQVFGLK	tr|A0A0H3NIX2|A0A0H3NIX2_SALTS	PROT1638_2A	504.28	2	505.282	precursor [M+2]	22.53	8604164
SGTAQVFGLK	tr|A0A0H3NIX2|A0A0H3NIX2_SALTS	PROT1638_2B	504.28	2	505.282	precursor [M+2]	22.87	12335826
SGTAQVFGLK	tr|A0A0H3NIX2|A0A0H3NIX2_SALTS	PROT1638_2C	504.28	2	505.282	precursor [M+2]	23.02	12616924
SGTAQVFGLK	tr|A0A0H3NIX2|A0A0H3NIX2_SALTS	PROT1638_3A	504.28	2	505.282	precursor [M+2]	22.29	10233253
SGTAQVFGLK	tr|A0A0H3NIX2|A0A0H3NIX2_SALTS	PROT1638_3B	504.28	2	505.282	precursor [M+2]	23.02	2807625
SGTAQVFGLK	tr|A0A0H3NIX2|A0A0H3NIX2_SALTS	PROT1638_3C	504.28	2	505.282	precursor [M+2]	22.5	5503626
SGTAQVFGLK	tr|A0A0H3NIX2|A0A0H3NIX2_SALTS	M1_WT_2SALFlag	504.28	2	505.282	precursor [M+2]	22.82	3240991
SGTAQVFGLK	tr|A0A0H3NIX2|A0A0H3NIX2_SALTS	M2_delta2_2SALFlag	504.28	2	505.282	precursor [M+2]	22.22	7690126
SGTAQVFGLK	tr|A0A0H3NIX2|A0A0H3NIX2_SALTS	M3_delta2SAL_2SALFlag	504.28	2	505.282	precursor [M+2]	22.6	4545312
SGTAQVFGLK	tr|A0A0H3NIX2|A0A0H3NIX2_SALTS	M4_WT_2	504.28	2	505.282	precursor [M+2]	22.52	138625632
SGTAQVFGLK	tr|A0A0H3NIX2|A0A0H3NIX2_SALTS	M5_delta2_2	504.28	2	505.282	precursor [M+2]	22.87	1644447
SGTAQVFGLK	tr|A0A0H3NIX2|A0A0H3NIX2_SALTS	M6_delta2SAL_2	504.28	2	505.282	precursor [M+2]	23.98	32453724
SGTAQVFGLK	tr|A0A0H3NIX2|A0A0H3NIX2_SALTS	PROT1689_M4_WT-2	504.28	2	505.282	precursor [M+2]	22.77	218251872
SGTAQVFGLK	tr|A0A0H3NIX2|A0A0H3NIX2_SALTS	PROT1689_M5_delta2-2	504.28	2	505.282	precursor [M+2]	22.98	17568736
SGTAQVFGLK	tr|A0A0H3NIX2|A0A0H3NIX2_SALTS	PROT1689_M6_delta2Sal-2	504.28	2	505.282	precursor [M+2]	22.96	341108672
SGTAQVFGLK	tr|A0A0H3NIX2|A0A0H3NIX2_SALTS	PROT1691_M7_WT-2neutro	504.28	2	505.282	precursor [M+2]	22.81	205425024

## Sheet: Supplementary Data Supp. Fig.2
Optical density values (OD600)
LB - pH 7.0				LB - pH 4.6				PCN pH 7.4				PCN pH 4.6
Time	WT	DmrdA	DPBP2SAL	Time	WT	DmrdA	DPBP2SAL	Time	WT	DmrdA	DPBP2SAL	Time	WT	DmrdA	DPBP2SAL
0	0.0185389	0.0117389	0.0167389	0	0.0144569	0.0121569	0.0130569	0	0.00529524	0.0113952	0.00619524	0	0.00618123	0.00638123	0.00668123
0.166539	0.0196389	0.0119389	0.0176389	0.166539	0.0144569	0.0116569	0.0122569	0.166539	0.00499524	0.0111952	0.00619524	0.166539	0.00618123	0.00588123	0.00678123
0.333201	0.0205389	0.0120389	0.0182389	0.333201	0.0157569	0.0113569	0.0119569	0.333201	0.00609524	0.0118952	0.00609524	0.333201	0.00608123	0.00588123	0.00678123
0.499863	0.0221389	0.0125389	0.0198389	0.499863	0.0154569	0.0114569	0.0120569	0.499863	0.00709524	0.0128952	0.00629524	0.499863	0.00638123	0.00628123	0.00738123
0.666528	0.0247389	0.0140389	0.0218389	0.666528	0.0161569	0.0114569	0.0119569	0.666528	0.00719524	0.0138952	0.00669524	0.666528	0.00708123	0.00718123	0.00858123
0.833189	0.0286389	0.0155389	0.0245389	0.833189	0.0165569	0.0118569	0.0125569	0.833189	0.00739524	0.0148952	0.00729524	0.833189	0.00738123	0.00758123	0.00898123
0.999851	0.0335389	0.0171389	0.0286389	0.999851	0.0176569	0.0121569	0.0127569	0.999851	0.00769524	0.0157952	0.00809524	0.999851	0.00748123	0.00768123	0.00978123
1.16651	0.0464389	0.0187389	0.0334389	1.16651	0.0191569	0.0124569	0.0134569	1.16651	0.00919524	0.0170952	0.00869524	1.16651	0.00798123	0.00808123	0.0103812
1.33317	0.0475389	0.0203389	0.0398389	1.33317	0.0205569	0.0131569	0.0149569	1.33317	0.00919524	0.0178952	0.00919524	1.33317	0.00798123	0.00848123	0.0110812
1.49984	0.0562389	0.0228389	0.0469389	1.49984	0.0230569	0.0139569	0.0166569	1.49984	0.0102952	0.0195952	0.0103952	1.49984	0.00828123	0.00898123	0.0118812
1.6665	0.0687389	0.0254389	0.0566389	1.6665	0.0258569	0.0143569	0.0185569	1.6665	0.0106952	0.0210952	0.0111952	1.6665	0.00878123	0.00958123	0.0129812
1.83316	0.0819389	0.0291389	0.0681389	1.83316	0.0296569	0.0157569	0.0214569	1.83316	0.0122952	0.0232952	0.0124952	1.83316	0.00938123	0.0101812	0.0137812
1.99982	0.0988389	0.0324389	0.0813389	1.99982	0.0340569	0.0167569	0.0241569	1.99982	0.0128952	0.0251952	0.0131952	1.99982	0.00978123	0.0108812	0.0150812
2.16648	0.120139	0.0373389	0.0939389	2.16648	0.0400569	0.0177569	0.0283569	2.16648	0.0145952	0.0281952	0.0143952	2.16648	0.0103812	0.0115812	0.0163812
2.33314	0.142739	0.0431389	0.114939	2.33314	0.0469569	0.0192569	0.0331569	2.33314	0.0151952	0.0312952	0.0157952	2.33314	0.0110812	0.0123812	0.0176812
2.4998	0.165139	0.0498389	0.141939	2.4998	0.0553569	0.0207569	0.0389569	2.4998	0.0169952	0.0351952	0.0173952	2.4998	0.0122812	0.0131812	0.0191812
2.66646	0.190339	0.0574389	0.162739	2.66646	0.0669569	0.0227569	0.0458569	2.66646	0.0194952	0.0393952	0.0193952	2.66646	0.0128812	0.0139812	0.0200812
2.83312	0.195939	0.0643389	0.177639	2.83312	0.0788569	0.0248569	0.0543569	2.83312	0.0207952	0.0446952	0.0211952	2.83312	0.0136812	0.0151812	0.0218812
2.99978	0.212539	0.0719389	0.193239	2.99978	0.0909569	0.0279569	0.0668569	2.99978	0.0229952	0.0510952	0.0238952	2.99978	0.0148812	0.0161812	0.0232812
3.16644	0.228139	0.0790389	0.197739	3.16644	0.113257	0.0316569	0.0807569	3.16644	0.0255952	0.0574952	0.0263952	3.16644	0.0177812	0.0169812	0.0250812
3.33311	0.241739	0.0870389	0.219339	3.33311	0.125857	0.0357569	0.0883569	3.33311	0.0281952	0.0652952	0.0290952	3.33311	0.0170812	0.0183812	0.0267812
3.49977	0.251739	0.0949389	0.234339	3.49977	0.144257	0.0414569	0.104357	3.49977	0.0312952	0.0742952	0.0328952	3.49977	0.0187812	0.0190812	0.0281812
3.66643	0.263839	0.101639	0.250739	3.66643	0.163357	0.0471569	0.122557	3.66643	0.0347952	0.0846952	0.0371952	3.66643	0.0191812	0.0205812	0.0299812
3.83308	0.287539	0.108039	0.268039	3.83308	0.177457	0.0554569	0.144457	3.83308	0.0385952	0.0967952	0.0414952	3.83308	0.0201812	0.0216812	0.0319812
3.99975	0.303539	0.113439	0.278739	3.99975	0.191257	0.0642569	0.158157	3.99975	0.0435952	0.109295	0.0461952	3.99975	0.0217812	0.0227812	0.0337812
4.16641	0.318239	0.118739	0.290539	4.16641	0.204757	0.0751569	0.173157	4.16641	0.0491952	0.122395	0.0511952	4.16641	0.0230812	0.0241812	0.0358812
4.33307	0.335539	0.123639	0.302839	4.33307	0.219557	0.0882569	0.184557	4.33307	0.0549952	0.137195	0.0575952	4.33307	0.0246812	0.0252812	0.0377812
4.49973	0.347939	0.127239	0.316539	4.49973	0.234057	0.100357	0.198157	4.49973	0.0619952	0.150295	0.0650952	4.49973	0.0379812	0.0268812	0.0398812
4.66639	0.366839	0.132839	0.324739	4.66639	0.245057	0.114057	0.212457	4.66639	0.0694952	0.165395	0.0726952	4.66639	0.0346812	0.0286812	0.0418812
4.83305	0.377239	0.136339	0.351839	4.83305	0.251957	0.129057	0.225357	4.83305	0.0747952	0.179395	0.0789952	4.83305	0.0332812	0.0296812	0.0441812
4.99972	0.373039	0.141539	0.354539	4.99972	0.261657	0.145657	0.234757	4.99972	0.0827952	0.194095	0.0880952	4.99972	0.0311812	0.0315812	0.0461812
5.16638	0.390339	0.145639	0.359839	5.16638	0.273357	0.161457	0.246057	5.16638	0.0910952	0.208095	0.0968952	5.16638	0.0421812	0.0329812	0.0477812
5.33304	0.393739	0.151939	0.378739	5.33304	0.285457	0.176357	0.262257	5.33304	0.0991952	0.224495	0.106395	5.33304	0.0350812	0.0346812	0.0500812
5.4997	0.400339	0.157639	0.377939	5.4997	0.308957	0.193657	0.282757	5.4997	0.107395	0.235895	0.112795	5.4997	0.0367812	0.0362812	0.0520812
5.66637	0.410339	0.162739	0.383439	5.66637	0.305057	0.210857	0.292857	5.66637	0.118195	0.254395	0.120495	5.66637	0.0685812	0.0377812	0.0539812
5.83302	0.418539	0.167239	0.393539	5.83302	0.307057	0.223357	0.316457	5.83302	0.123795	0.264495	0.129895	5.83302	0.0409812	0.0392812	0.0563812
5.99969	0.417539	0.171139	0.405039	5.99969	0.307157	0.232857	0.314157	5.99969	0.137095	0.280695	0.147195	5.99969	0.0412812	0.0409812	0.0576812
6.16635	0.428339	0.175539	0.403339	6.16635	0.314457	0.242157	0.325757	6.16635	0.149095	0.296495	0.166795	6.16635	0.0445812	0.0425812	0.0597812
6.33301	0.442039	0.178739	0.420739	6.33301	0.312857	0.251357	0.334957	6.33301	0.162595	0.307095	0.181795	6.33301	0.0544812	0.0446812	0.0614812
6.49967	0.447739	0.181639	0.429539	6.49967	0.317157	0.262957	0.334957	6.49967	0.172395	0.320895	0.187495	6.49967	0.0499812	0.0464812	0.0629812
6.66633	0.452439	0.186739	0.432939	6.66633	0.312557	0.293157	0.343857	6.66633	0.174295	0.332495	0.186495	6.66633	0.0496812	0.0480812	0.0640812
6.833	0.470439	0.192239	0.436839	6.833	0.320457	0.302757	0.347057	6.833	0.185695	0.342595	0.200395	6.833	0.0497812	0.0495812	0.0657812
6.99966	0.473039	0.197539	0.445339	6.99966	0.318557	0.317957	0.349557	6.99966	0.196395	0.356095	0.214795	6.99966	0.0513812	0.0511812	0.0677812
7.16632	0.483139	0.206239	0.453239	7.16632	0.326157	0.333257	0.353557	7.16632	0.209895	0.364495	0.232795	7.16632	0.0548812	0.0530812	0.0684812
7.33298	0.489039	0.214439	0.468139	7.33298	0.326157	0.343257	0.354357	7.33298	0.225295	0.379595	0.247495	7.33298	0.0553812	0.0544812	0.0694812
7.49964	0.498339	0.222439	0.478839	7.49964	0.327257	0.355157	0.357857	7.49964	0.241295	0.390995	0.272295	7.49964	0.0573812	0.0562812	0.0701812
7.6663	0.507139	0.232239	0.481839	7.6663	0.334757	0.362657	0.361757	7.6663	0.259695	0.403495	0.301395	7.6663	0.0589812	0.0577812	0.0713812
7.83297	0.513239	0.240739	0.496039	7.83297	0.332657	0.368657	0.360757	7.83297	0.272695	0.415595	0.315895	7.83297	0.0595812	0.0593812	0.0725812
7.99963	0.529239	0.251539	0.506539	7.99963	0.340957	0.376057	0.364757	7.99963	0.291695	0.434495	0.372095	7.99963	0.0611812	0.0613812	0.0748812
8.16629	0.535839	0.261639	0.511239	8.16629	0.341057	0.382857	0.359257	8.16629	0.305595	0.438695	0.408195	8.16629	0.0619812	0.0628812	0.0747812
8.33295	0.545739	0.272039	0.526539	8.33295	0.346257	0.392057	0.358757	8.33295	0.330595	0.455095	0.459795	8.33295	0.0629812	0.0649812	0.0757812
8.49962	0.554839	0.280239	0.534539	8.49962	0.350557	0.406657	0.365257	8.49962	0.364395	0.460495	0.487695	8.49962	0.0644812	0.0655812	0.0765812
8.66628	0.563939	0.291039	0.543539	8.66628	0.350657	0.412557	0.368157	8.66628	0.376795	0.457595	0.498595	8.66628	0.0654812	0.0669812	0.0773812
8.83294	0.574639	0.300539	0.555239	8.83294	0.351757	0.419457	0.368457	8.83294	0.420695	0.468095	0.527695	8.83294	0.0668812	0.0683812	0.0782812
8.9996	0.578839	0.310139	0.568239	8.9996	0.354857	0.427257	0.371057	8.9996	0.430995	0.469395	0.522495	8.9996	0.0679812	0.0691812	0.0791812
9.16626	0.588339	0.321139	0.568639	9.16626	0.361057	0.427857	0.367957	9.16626	0.453295	0.471095	0.531095	9.16626	0.0687812	0.0700812	0.0792812
9.33291	0.602739	0.330039	0.583639	9.33291	0.360657	0.437957	0.378557	9.33291	0.477195	0.471895	0.527895	9.33291	0.0697812	0.0702812	0.0802812
9.49958	0.603939	0.341439	0.587439	9.49958	0.363957	0.436257	0.364357	9.49958	0.468895	0.475795	0.513595	9.49958	0.0703812	0.0714812	0.0802812
9.66624	0.615639	0.351539	0.599339	9.66624	0.367957	0.443857	0.374957	9.66624	0.488295	0.471595	0.519395	9.66624	0.0708812	0.0720812	0.0810812
9.8329	0.622839	0.359339	0.607339	9.8329	0.372657	0.452457	0.380957	9.8329	0.505795	0.476895	0.536795	9.8329	0.0712812	0.0725812	0.0810812
9.99957	0.632239	0.368839	0.614939	9.99957	0.371757	0.442057	0.376957	9.99957	0.502795	0.478595	0.521695	9.99957	0.0718812	0.0731812	0.0816812
10.1662	0.639139	0.377639	0.620839	10.1662	0.380557	0.454657	0.390657	10.1662	0.516195	0.481395	0.532895	10.1662	0.0719812	0.0739812	0.0813812
10.3329	0.644239	0.388139	0.631739	10.3329	0.382057	0.450257	0.382157	10.3329	0.510395	0.490995	0.535095	10.3329	0.0725812	0.0740812	0.0818812
10.4995	0.651339	0.398339	0.639739	10.4995	0.391257	0.452657	0.386957	10.4995	0.502295	0.493995	0.538395	10.4995	0.0732812	0.0749812	0.0822812
10.6662	0.660139	0.404739	0.644439	10.6662	0.388257	0.452457	0.388257	10.6662	0.517395	0.510095	0.546295	10.6662	0.0732812	0.0750812	0.0821812
10.8329	0.668139	0.412739	0.655039	10.8329	0.394657	0.454357	0.390757	10.8329	0.506195	0.501995	0.545795	10.8329	0.0737812	0.0758812	0.0820812
10.9995	0.672339	0.419339	0.659739	10.9995	0.398157	0.454857	0.395157	10.9995	0.513395	0.514995	0.549495	10.9995	0.0736812	0.0776812	0.0824812
11.1662	0.686739	0.429339	0.670239	11.1662	0.405657	0.467157	0.405457	11.1662	0.517495	0.521595	0.551495	11.1662	0.0739812	0.0770812	0.0822812
11.3329	0.689939	0.436739	0.677539	11.3329	0.406857	0.459457	0.401057	11.3329	0.516895	0.522995	0.545195	11.3329	0.0744812	0.0776812	0.0825812
11.4995	0.697539	0.444039	0.690339	11.4995	0.412657	0.467657	0.409757	11.4995	0.516995	0.527395	0.538595	11.4995	0.0742812	0.0778812	0.0820812
11.6662	0.701839	0.448639	0.695439	11.6662	0.417057	0.469057	0.409657	11.6662	0.514895	0.530695	0.538295	11.6662	0.0745812	0.0784812	0.0823812
11.8328	0.711339	0.456539	0.706539	11.8328	0.421057	0.465657	0.409657	11.8328	0.513795	0.523395	0.532595	11.8328	0.0745812	0.0793812	0.0822812
11.9995	0.721239	0.463939	0.718339	11.9995	0.424057	0.477657	0.419957	11.9995	0.510095	0.522795	0.534195	11.9995	0.0743812	0.0794812	0.0819812
12.1662	0.724139	0.469139	0.733639	12.1662	0.430957	0.476557	0.420357	12.1662	0.517595	0.525495	0.543095	12.1662	0.0744812	0.0802812	0.0821812
12.3328	0.732939	0.480139	0.743639	12.3328	0.435657	0.479657	0.425557	12.3328	0.516695	0.523395	0.542395	12.3328	0.0742812	0.0803812	0.0823812
12.4995	0.742739	0.486939	0.754739	12.4995	0.440357	0.476357	0.427557	12.4995	0.516495	0.523895	0.535295	12.4995	0.0744812	0.0805812	0.0820812
12.6661	0.745339	0.492439	0.766639	12.6661	0.440357	0.479357	0.428457	12.6661	0.514195	0.520195	0.536795	12.6661	0.0745812	0.0814812	0.0819812
12.8328	0.760639	0.502039	0.775939	12.8328	0.447057	0.479957	0.428957	12.8328	0.518295	0.520595	0.536495	12.8328	0.0746812	0.0812812	0.0816812
12.9995	0.768039	0.511939	0.788439	12.9995	0.454757	0.487557	0.435757	12.9995	0.521095	0.522695	0.539295	12.9995	0.0745812	0.0816812	0.0817812
13.1661	0.767939	0.514339	0.796439	13.1661	0.459357	0.490657	0.440957	13.1661	0.525695	0.520295	0.548995	13.1661	0.0742812	0.0825812	0.0817812
13.3328	0.773539	0.522039	0.808839	13.3328	0.466057	0.500257	0.448057	13.3328	0.520195	0.510095	0.546895	13.3328	0.0742812	0.0830812	0.0816812
13.4994	0.786639	0.529439	0.820739	13.4994	0.466257	0.498857	0.447557	13.4994	0.526895	0.507495	0.551195	13.4994	0.0736812	0.0830812	0.0813812
13.6661	0.796239	0.538539	0.834439	13.6661	0.473657	0.508157	0.456057	13.6661	0.526595	0.504795	0.557995	13.6661	0.0739812	0.0834812	0.0813812
13.8328	0.802939	0.545139	0.846639	13.8328	0.478057	0.512357	0.457557	13.8328	0.530295	0.498495	0.553395	13.8328	0.0736812	0.0836812	0.0810812
13.9994	0.811439	0.548339	0.861539	13.9994	0.482857	0.529557	0.467957	13.9994	0.532795	0.493495	0.552195	13.9994	0.0734812	0.0833812	0.0805812
14.1661	0.821939	0.555639	0.870739	14.1661	0.487057	0.527657	0.471657	14.1661	0.532095	0.498595	0.556095	14.1661	0.0738812	0.0841812	0.0808812
14.3327	0.822239	0.559139	0.878839	14.3327	0.496057	0.537057	0.480457	14.3327	0.532395	0.493595	0.553795	14.3327	0.0734812	0.0840812	0.0806812
14.4994	0.836239	0.564939	0.895039	14.4994	0.503157	0.550057	0.482057	14.4994	0.532695	0.491795	0.553995	14.4994	0.0736812	0.0843812	0.0801812
14.6661	0.846639	0.574139	0.902239	14.6661	0.501257	0.550657	0.482257	14.6661	0.526295	0.486295	0.550895	14.6661	0.0734812	0.0840812	0.0799812
14.8327	0.846739	0.572939	0.902139	14.8327	0.505957	0.557157	0.487457	14.8327	0.525595	0.492495	0.551995	14.8327	0.0737812	0.0842812	0.0795812
14.9994	0.852739	0.581639	0.906439	14.9994	0.509657	0.565157	0.496257	14.9994	0.524695	0.496395	0.552195	14.9994	0.0734812	0.0842812	0.0793812
15.1661	0.863639	0.588239	0.914939	15.1661	0.516257	0.571757	0.501657	15.1661	0.517595	0.493095	0.546695	15.1661	0.0731812	0.0845812	0.0790812
15.3327	0.867639	0.588439	0.923339	15.3327	0.522057	0.582657	0.506157	15.3327	0.517595	0.488795	0.542995	15.3327	0.0731812	0.0836812	0.0780812
15.4994	0.871039	0.597139	0.927239	15.4994	0.529157	0.593757	0.515157	15.4994	0.519295	0.481495	0.544795	15.4994	0.0730812	0.0839812	0.0781812
15.666	0.882239	0.600639	0.941639	15.666	0.531557	0.599857	0.519957	15.666	0.521695	0.481395	0.545295	15.666	0.0733812	0.0841812	0.0780812
15.8327	0.892439	0.608339	0.945839	15.8327	0.539357	0.608957	0.525757	15.8327	0.522995	0.492395	0.551295	15.8327	0.0731812	0.0839812	0.0779812
15.9994	0.887939	0.608239	0.949339	15.9994	0.543157	0.611357	0.531257	15.9994	0.525695	0.487195	0.551995	15.9994	0.0727812	0.0840812	0.0773812
16.166	0.898439	0.616939	0.952439	16.166	0.548957	0.625057	0.537657	16.166	0.525295	0.486295	0.551495	16.166	0.0729812	0.0840812	0.0766812
16.3327	0.906039	0.615839	0.954939	16.3327	0.555357	0.634657	0.540857	16.3327	0.528495	0.495295	0.554895	16.3327	0.0731812	0.0838812	0.0763812
16.4994	0.918239	0.621239	0.962539	16.4994	0.561357	0.644257	0.547757	16.4994	0.528695	0.498595	0.556895	16.4994	0.0732812	0.0838812	0.0763812
16.666	0.924139	0.628139	0.965439	16.666	0.569957	0.652157	0.551257	16.666	0.531895	0.488795	0.556395	16.666	0.0729812	0.0834812	0.0757812
16.8327	0.930939	0.631339	0.969439	16.8327	0.576557	0.675557	0.560557	16.8327	0.530395	0.494095	0.558395	16.8327	0.0726812	0.0830812	0.0748812
16.9993	0.946239	0.635039	0.974639	16.9993	0.579157	0.680957	0.565957	16.9993	0.534995	0.499595	0.561095	16.9993	0.0732812	0.0831812	0.0747812
17.166	0.941039	0.639639	0.973539	17.166	0.584657	0.694357	0.568257	17.166	0.537395	0.506295	0.562595	17.166	0.0728812	0.0828812	0.0745812
17.3327	0.939239	0.644039	0.978839	17.3327	0.592357	0.717557	0.576257	17.3327	0.537795	0.496095	0.563295	17.3327	0.0729812	0.0831812	0.0741812
17.4993	0.940139	0.644739	0.977039	17.4993	0.599557	0.729757	0.581757	17.4993	0.537195	0.495195	0.565995	17.4993	0.0728812	0.0828812	0.0740812
17.666	0.950039	0.649739	0.982239	17.666	0.604357	0.744057	0.586457	17.666	0.540695	0.500295	0.569195	17.666	0.0729812	0.0826812	0.0737812
17.8326	0.947739	0.647839	0.983139	17.8326	0.611057	0.771457	0.595757	17.8326	0.539995	0.500295	0.570495	17.8326	0.0733812	0.0834812	0.0740812
17.9993	0.941139	0.649039	0.978039	17.9993	0.615357	0.780557	0.599557	17.9993	0.543495	0.511595	0.571795	17.9993	0.0732812	0.0822812	0.0731812
18.166	0.938939	0.652439	0.980639	18.166	0.620057	0.800257	0.601657	18.166	0.544295	0.501695	0.569795	18.166	0.0732812	0.0827812	0.0732812
18.3326	0.953839	0.654539	0.986939	18.3326	0.629457	0.826257	0.608757	18.3326	0.546395	0.506195	0.575395	18.3326	0.0731812	0.0830812	0.0731812
18.4993	0.928139	0.655139	0.989839	18.4993	0.637457	0.841057	0.612657	18.4993	0.545995	0.500395	0.575895	18.4993	0.0734812	0.0833812	0.0733812
18.6659	0.954639	0.660939	0.987139	18.6659	0.640057	0.853957	0.618257	18.6659	0.548395	0.502495	0.578195	18.6659	0.0732812	0.0832812	0.0731812
18.8326	0.953939	0.663239	0.986439	18.8326	0.645057	0.868457	0.620257	18.8326	0.551895	0.507695	0.577295	18.8326	0.0732812	0.0827812	0.0731812
18.9993	0.925639	0.665839	0.980939	18.9993	0.650057	0.877557	0.627957	18.9993	0.553895	0.516995	0.581395	18.9993	0.0731812	0.0823812	0.0731812
19.1659	0.924539	0.670039	0.978739	19.1659	0.656457	0.892357	0.632357	19.1659	0.553995	0.511395	0.579795	19.1659	0.0736812	0.0830812	0.0731812
19.3326	0.924139	0.670839	0.970939	19.3326	0.661757	0.899557	0.636257	19.3326	0.557395	0.517395	0.582695	19.3326	0.0734812	0.0828812	0.0733812
19.4993	0.900839	0.674439	0.975039	19.4993	0.669657	0.913957	0.644357	19.4993	0.558095	0.519795	0.584295	19.4993	0.0737812	0.0823812	0.0733812
19.6659	0.904739	0.672339	0.974439	19.6659	0.674357	0.934157	0.651657	19.6659	0.557295	0.525595	0.586895	19.6659	0.0733812	0.0819812	0.0735812

## Sheet: Suppl. Data Supp. Fig.7-RodA
Peptide Sequence	Protein Name	Replicate Name	Precursor Mz	Precursor Charge	Product Mz	Fragment Ion	Retention Time	Area	Total Area
WLDLGIVR	tr|A0A0H3N9F3|A0A0H3N9F3_SALTS	PROT1638_1A	486.287	2	486.287	precursor	0	0	0		Replicate Name	WLDLGIVR	IAVPLMVAR	IAVPLMoxVAR	VMMLLDPETDPLGAGYHIIQSK	sum	sum-fused-ABC	percentage
WLDLGIVR	tr|A0A0H3N9F3|A0A0H3N9F3_SALTS	PROT1638_1B	486.287	2	486.287	precursor	0	0	0		PROT1638_1A	0	1036864	14431080	0	15467944	22588432	0.763664
WLDLGIVR	tr|A0A0H3N9F3|A0A0H3N9F3_SALTS	PROT1638_1C	486.287	2	486.287	precursor	0	0	0		PROT1638_1B	0	0	3060365	0	3060365		0.151093
WLDLGIVR	tr|A0A0H3N9F3|A0A0H3N9F3_SALTS	PROT1638_2A	486.287	2	486.287	precursor	0	0	0		PROT1638_1C	0	0	3778229	281894	4060123		0.200451
WLDLGIVR	tr|A0A0H3N9F3|A0A0H3N9F3_SALTS	PROT1638_2B	486.287	2	486.287	precursor	0	0	0		PROT1638_2A	0	943198	14192463	0	15135661	30627035	0.747259
WLDLGIVR	tr|A0A0H3N9F3|A0A0H3N9F3_SALTS	PROT1638_2C	486.287	2	486.287	precursor	0	0	0		PROT1638_2B	0	0	3205082	28405	3233487		0.15964
WLDLGIVR	tr|A0A0H3N9F3|A0A0H3N9F3_SALTS	PROT1638_3A	486.287	2	486.287	precursor	33.62	1071750	1389167		PROT1638_2C	0	490959	5541784	6225144	12257887		0.605181
WLDLGIVR	tr|A0A0H3N9F3|A0A0H3N9F3_SALTS	PROT1638_3B	486.287	2	486.287	precursor	0	0	0		PROT1638_3A	1389167	4570272	65925170	0	71884609	102734948	3.549
WLDLGIVR	tr|A0A0H3N9F3|A0A0H3N9F3_SALTS	PROT1638_3C	486.287	2	486.287	precursor	0	0	0		PROT1638_3B	0	6302933	20461881	0	26764814		1.3214
WLDLGIVR	tr|A0A0H3N9F3|A0A0H3N9F3_SALTS	M1_WT_2SALFlag	486.287	2	486.287	precursor	35.62	23290172	36482865		PROT1638_3C	0	835937	2899625	349963	4085525		0.201706
WLDLGIVR	tr|A0A0H3N9F3|A0A0H3N9F3_SALTS	M2_delta2_2SALFlag	486.287	2	486.287	precursor	35.43	77482640	126118514		M1_WT_2SALFlag	36482865	55089710	65973516	10402973	167949064		8.29178
WLDLGIVR	tr|A0A0H3N9F3|A0A0H3N9F3_SALTS	M3_delta2SAL_2SALFlag	486.287	2	486.287	precursor	0	0	0		M2_delta2_2SALFlag	126118514	102881304	157150032	13928711	400078561		19.7522
WLDLGIVR	tr|A0A0H3N9F3|A0A0H3N9F3_SALTS	M4_WT_2	486.287	2	486.287	precursor	34.12	401700640	690437268		M3_delta2SAL_2SALFlag	0	0	17294150	12263403	29557553		1.45928
WLDLGIVR	tr|A0A0H3N9F3|A0A0H3N9F3_SALTS	M5_delta2_2	486.287	2	486.287	precursor	35.65	1285660	2572595		M4_WT_2	690437268	446100444	548456728	340495176	2025489616		100
WLDLGIVR	tr|A0A0H3N9F3|A0A0H3N9F3_SALTS	M6_delta2SAL_2	486.287	2	486.287	precursor	0	0	0		M5_delta2_2	2572595	2680491	7823568	0	13076654		0.645605
WLDLGIVR	tr|A0A0H3N9F3|A0A0H3N9F3_SALTS	PROT1689_M4_WT-2	486.287	2	486.287	precursor	31.51	145567280	275732388		M6_delta2SAL_2	0	21415388	30541098	0	51956486		2.56513
WLDLGIVR	tr|A0A0H3N9F3|A0A0H3N9F3_SALTS	PROT1689_M5_delta2-2	486.287	2	486.287	precursor	0	0	0		PROT1689_M4_WT-2	275732388	183926044	1145179192	58984076	1663821700		82.1442
WLDLGIVR	tr|A0A0H3N9F3|A0A0H3N9F3_SALTS	PROT1689_M6_delta2Sal-2	486.287	2	486.287	precursor	34.47	5597563	8851569		PROT1689_M5_delta2-2	0	860261	22655066	0	23515327		1.16097
WLDLGIVR	tr|A0A0H3N9F3|A0A0H3N9F3_SALTS	PROT1691_M7_WT-2neutro	486.287	2	486.287	precursor	34.33	168571008	277241582		PROT1689_M6_delta2Sal-2	8851569	111150748	883933296	7428081	1011363694		49.9318
WLDLGIVR	tr|A0A0H3N9F3|A0A0H3N9F3_SALTS	PROT1638_1A	486.287	2	486.789	precursor [M+1]	0	0			PROT1691_M7_WT-2neutro	277241582	118083364	1011868128	99974162	1507167236		74.41
WLDLGIVR	tr|A0A0H3N9F3|A0A0H3N9F3_SALTS	PROT1638_1B	486.287	2	486.789	precursor [M+1]	0	0
WLDLGIVR	tr|A0A0H3N9F3|A0A0H3N9F3_SALTS	PROT1638_1C	486.287	2	486.789	precursor [M+1]	0	0
WLDLGIVR	tr|A0A0H3N9F3|A0A0H3N9F3_SALTS	PROT1638_2A	486.287	2	486.789	precursor [M+1]	0	0
WLDLGIVR	tr|A0A0H3N9F3|A0A0H3N9F3_SALTS	PROT1638_2B	486.287	2	486.789	precursor [M+1]	0	0
WLDLGIVR	tr|A0A0H3N9F3|A0A0H3N9F3_SALTS	PROT1638_2C	486.287	2	486.789	precursor [M+1]	0	0
WLDLGIVR	tr|A0A0H3N9F3|A0A0H3N9F3_SALTS	PROT1638_3A	486.287	2	486.789	precursor [M+1]	34.16	128482
WLDLGIVR	tr|A0A0H3N9F3|A0A0H3N9F3_SALTS	PROT1638_3B	486.287	2	486.789	precursor [M+1]	0	0
WLDLGIVR	tr|A0A0H3N9F3|A0A0H3N9F3_SALTS	PROT1638_3C	486.287	2	486.789	precursor [M+1]	0	0
WLDLGIVR	tr|A0A0H3N9F3|A0A0H3N9F3_SALTS	M1_WT_2SALFlag	486.287	2	486.789	precursor [M+1]	35.64	12445571
WLDLGIVR	tr|A0A0H3N9F3|A0A0H3N9F3_SALTS	M2_delta2_2SALFlag	486.287	2	486.789	precursor [M+1]	35.43	41635264
WLDLGIVR	tr|A0A0H3N9F3|A0A0H3N9F3_SALTS	M3_delta2SAL_2SALFlag	486.287	2	486.789	precursor [M+1]	0	0
WLDLGIVR	tr|A0A0H3N9F3|A0A0H3N9F3_SALTS	M4_WT_2	486.287	2	486.789	precursor [M+1]	34.12	232860656
WLDLGIVR	tr|A0A0H3N9F3|A0A0H3N9F3_SALTS	M5_delta2_2	486.287	2	486.789	precursor [M+1]	35.41	769651
WLDLGIVR	tr|A0A0H3N9F3|A0A0H3N9F3_SALTS	M6_delta2SAL_2	486.287	2	486.789	precursor [M+1]	0	0
WLDLGIVR	tr|A0A0H3N9F3|A0A0H3N9F3_SALTS	PROT1689_M4_WT-2	486.287	2	486.789	precursor [M+1]	31.49	79083312
WLDLGIVR	tr|A0A0H3N9F3|A0A0H3N9F3_SALTS	PROT1689_M5_delta2-2	486.287	2	486.789	precursor [M+1]	0	0
WLDLGIVR	tr|A0A0H3N9F3|A0A0H3N9F3_SALTS	PROT1689_M6_delta2Sal-2	486.287	2	486.789	precursor [M+1]	34.44	2883283
WLDLGIVR	tr|A0A0H3N9F3|A0A0H3N9F3_SALTS	PROT1691_M7_WT-2neutro	486.287	2	486.789	precursor [M+1]	34.42	83950768
WLDLGIVR	tr|A0A0H3N9F3|A0A0H3N9F3_SALTS	PROT1638_1A	486.287	2	487.29	precursor [M+2]	0	0
WLDLGIVR	tr|A0A0H3N9F3|A0A0H3N9F3_SALTS	PROT1638_1B	486.287	2	487.29	precursor [M+2]	0	0
WLDLGIVR	tr|A0A0H3N9F3|A0A0H3N9F3_SALTS	PROT1638_1C	486.287	2	487.29	precursor [M+2]	0	0
WLDLGIVR	tr|A0A0H3N9F3|A0A0H3N9F3_SALTS	PROT1638_2A	486.287	2	487.29	precursor [M+2]	0	0
WLDLGIVR	tr|A0A0H3N9F3|A0A0H3N9F3_SALTS	PROT1638_2B	486.287	2	487.29	precursor [M+2]	0	0
WLDLGIVR	tr|A0A0H3N9F3|A0A0H3N9F3_SALTS	PROT1638_2C	486.287	2	487.29	precursor [M+2]	0	0
WLDLGIVR	tr|A0A0H3N9F3|A0A0H3N9F3_SALTS	PROT1638_3A	486.287	2	487.29	precursor [M+2]	34.15	188935
WLDLGIVR	tr|A0A0H3N9F3|A0A0H3N9F3_SALTS	PROT1638_3B	486.287	2	487.29	precursor [M+2]	0	0
WLDLGIVR	tr|A0A0H3N9F3|A0A0H3N9F3_SALTS	PROT1638_3C	486.287	2	487.29	precursor [M+2]	0	0
WLDLGIVR	tr|A0A0H3N9F3|A0A0H3N9F3_SALTS	M1_WT_2SALFlag	486.287	2	487.29	precursor [M+2]	35.84	747122
WLDLGIVR	tr|A0A0H3N9F3|A0A0H3N9F3_SALTS	M2_delta2_2SALFlag	486.287	2	487.29	precursor [M+2]	35.48	7000610
WLDLGIVR	tr|A0A0H3N9F3|A0A0H3N9F3_SALTS	M3_delta2SAL_2SALFlag	486.287	2	487.29	precursor [M+2]	0	0
WLDLGIVR	tr|A0A0H3N9F3|A0A0H3N9F3_SALTS	M4_WT_2	486.287	2	487.29	precursor [M+2]	34.14	55875972
WLDLGIVR	tr|A0A0H3N9F3|A0A0H3N9F3_SALTS	M5_delta2_2	486.287	2	487.29	precursor [M+2]	35.41	517284
WLDLGIVR	tr|A0A0H3N9F3|A0A0H3N9F3_SALTS	M6_delta2SAL_2	486.287	2	487.29	precursor [M+2]	0	0
WLDLGIVR	tr|A0A0H3N9F3|A0A0H3N9F3_SALTS	PROT1689_M4_WT-2	486.287	2	487.29	precursor [M+2]	31.51	51081796
WLDLGIVR	tr|A0A0H3N9F3|A0A0H3N9F3_SALTS	PROT1689_M5_delta2-2	486.287	2	487.29	precursor [M+2]	0	0
WLDLGIVR	tr|A0A0H3N9F3|A0A0H3N9F3_SALTS	PROT1689_M6_delta2Sal-2	486.287	2	487.29	precursor [M+2]	34.37	370723
WLDLGIVR	tr|A0A0H3N9F3|A0A0H3N9F3_SALTS	PROT1691_M7_WT-2neutro	486.287	2	487.29	precursor [M+2]	34.38	24719806
IAVPLMVAR	tr|A0A0H3N9F3|A0A0H3N9F3_SALTS	PROT1638_1A	485.299	2	485.299	precursor	28.22	1036282	1036864
IAVPLMVAR	tr|A0A0H3N9F3|A0A0H3N9F3_SALTS	PROT1638_1B	485.299	2	485.299	precursor	0	0	0
IAVPLMVAR	tr|A0A0H3N9F3|A0A0H3N9F3_SALTS	PROT1638_1C	485.299	2	485.299	precursor	0	0	0
IAVPLMVAR	tr|A0A0H3N9F3|A0A0H3N9F3_SALTS	PROT1638_2A	485.299	2	485.299	precursor	28.26	503593	943198
IAVPLMVAR	tr|A0A0H3N9F3|A0A0H3N9F3_SALTS	PROT1638_2B	485.299	2	485.299	precursor	0	0	0
IAVPLMVAR	tr|A0A0H3N9F3|A0A0H3N9F3_SALTS	PROT1638_2C	485.299	2	485.299	precursor	28.3	426952	490959
IAVPLMVAR	tr|A0A0H3N9F3|A0A0H3N9F3_SALTS	PROT1638_3A	485.299	2	485.299	precursor	28.21	4344194	4570272
IAVPLMVAR	tr|A0A0H3N9F3|A0A0H3N9F3_SALTS	PROT1638_3B	485.299	2	485.299	precursor	27.91	6173010	6302933
IAVPLMVAR	tr|A0A0H3N9F3|A0A0H3N9F3_SALTS	PROT1638_3C	485.299	2	485.299	precursor	28.25	808594	835937
IAVPLMVAR	tr|A0A0H3N9F3|A0A0H3N9F3_SALTS	M1_WT_2SALFlag	485.299	2	485.299	precursor	29.73	32796102	55089710
IAVPLMVAR	tr|A0A0H3N9F3|A0A0H3N9F3_SALTS	M2_delta2_2SALFlag	485.299	2	485.299	precursor	29.48	62692640	102881304
IAVPLMVAR	tr|A0A0H3N9F3|A0A0H3N9F3_SALTS	M3_delta2SAL_2SALFlag	485.299	2	485.299	precursor	0	0	0
IAVPLMVAR	tr|A0A0H3N9F3|A0A0H3N9F3_SALTS	M4_WT_2	485.299	2	485.299	precursor	28.71	270454816	446100444
IAVPLMVAR	tr|A0A0H3N9F3|A0A0H3N9F3_SALTS	M5_delta2_2	485.299	2	485.299	precursor	30	2455072	2680491
IAVPLMVAR	tr|A0A0H3N9F3|A0A0H3N9F3_SALTS	M6_delta2SAL_2	485.299	2	485.299	precursor	30	13070222	21415388
IAVPLMVAR	tr|A0A0H3N9F3|A0A0H3N9F3_SALTS	PROT1689_M4_WT-2	485.299	2	485.299	precursor	28.41	107420896	183926044
IAVPLMVAR	tr|A0A0H3N9F3|A0A0H3N9F3_SALTS	PROT1689_M5_delta2-2	485.299	2	485.299	precursor	28.98	794498	860261
IAVPLMVAR	tr|A0A0H3N9F3|A0A0H3N9F3_SALTS	PROT1689_M6_delta2Sal-2	485.299	2	485.299	precursor	28.5	63644636	111150748
IAVPLMVAR	tr|A0A0H3N9F3|A0A0H3N9F3_SALTS	PROT1691_M7_WT-2neutro	485.299	2	485.299	precursor	28.45	66086292	118083364
IAVPLMVAR	tr|A0A0H3N9F3|A0A0H3N9F3_SALTS	PROT1638_1A	485.299	2	485.801	precursor [M+1]	27.66	0
IAVPLMVAR	tr|A0A0H3N9F3|A0A0H3N9F3_SALTS	PROT1638_1B	485.299	2	485.801	precursor [M+1]	0	0
IAVPLMVAR	tr|A0A0H3N9F3|A0A0H3N9F3_SALTS	PROT1638_1C	485.299	2	485.801	precursor [M+1]	0	0
IAVPLMVAR	tr|A0A0H3N9F3|A0A0H3N9F3_SALTS	PROT1638_2A	485.299	2	485.801	precursor [M+1]	28.05	371672
IAVPLMVAR	tr|A0A0H3N9F3|A0A0H3N9F3_SALTS	PROT1638_2B	485.299	2	485.801	precursor [M+1]	0	0
IAVPLMVAR	tr|A0A0H3N9F3|A0A0H3N9F3_SALTS	PROT1638_2C	485.299	2	485.801	precursor [M+1]	28.69	27394
IAVPLMVAR	tr|A0A0H3N9F3|A0A0H3N9F3_SALTS	PROT1638_3A	485.299	2	485.801	precursor [M+1]	27.72	200799
IAVPLMVAR	tr|A0A0H3N9F3|A0A0H3N9F3_SALTS	PROT1638_3B	485.299	2	485.801	precursor [M+1]	27.79	44998
IAVPLMVAR	tr|A0A0H3N9F3|A0A0H3N9F3_SALTS	PROT1638_3C	485.299	2	485.801	precursor [M+1]	28.08	19550
IAVPLMVAR	tr|A0A0H3N9F3|A0A0H3N9F3_SALTS	M1_WT_2SALFlag	485.299	2	485.801	precursor [M+1]	29.66	16396112
IAVPLMVAR	tr|A0A0H3N9F3|A0A0H3N9F3_SALTS	M2_delta2_2SALFlag	485.299	2	485.801	precursor [M+1]	29.47	29376472
IAVPLMVAR	tr|A0A0H3N9F3|A0A0H3N9F3_SALTS	M3_delta2SAL_2SALFlag	485.299	2	485.801	precursor [M+1]	0	0
IAVPLMVAR	tr|A0A0H3N9F3|A0A0H3N9F3_SALTS	M4_WT_2	485.299	2	485.801	precursor [M+1]	28.71	132553384
IAVPLMVAR	tr|A0A0H3N9F3|A0A0H3N9F3_SALTS	M5_delta2_2	485.299	2	485.801	precursor [M+1]	30.17	116832
IAVPLMVAR	tr|A0A0H3N9F3|A0A0H3N9F3_SALTS	M6_delta2SAL_2	485.299	2	485.801	precursor [M+1]	29.73	6010547
IAVPLMVAR	tr|A0A0H3N9F3|A0A0H3N9F3_SALTS	PROT1689_M4_WT-2	485.299	2	485.801	precursor [M+1]	28.41	56739288
IAVPLMVAR	tr|A0A0H3N9F3|A0A0H3N9F3_SALTS	PROT1689_M5_delta2-2	485.299	2	485.801	precursor [M+1]	28.84	51650
IAVPLMVAR	tr|A0A0H3N9F3|A0A0H3N9F3_SALTS	PROT1689_M6_delta2Sal-2	485.299	2	485.801	precursor [M+1]	28.59	36686640
IAVPLMVAR	tr|A0A0H3N9F3|A0A0H3N9F3_SALTS	PROT1691_M7_WT-2neutro	485.299	2	485.801	precursor [M+1]	28.44	38182440
IAVPLMVAR	tr|A0A0H3N9F3|A0A0H3N9F3_SALTS	PROT1638_1A	485.299	2	486.301	precursor [M+2]	27.66	582
IAVPLMVAR	tr|A0A0H3N9F3|A0A0H3N9F3_SALTS	PROT1638_1B	485.299	2	486.301	precursor [M+2]	0	0
IAVPLMVAR	tr|A0A0H3N9F3|A0A0H3N9F3_SALTS	PROT1638_1C	485.299	2	486.301	precursor [M+2]	0	0
IAVPLMVAR	tr|A0A0H3N9F3|A0A0H3N9F3_SALTS	PROT1638_2A	485.299	2	486.301	precursor [M+2]	27.89	67933
IAVPLMVAR	tr|A0A0H3N9F3|A0A0H3N9F3_SALTS	PROT1638_2B	485.299	2	486.301	precursor [M+2]	0	0
IAVPLMVAR	tr|A0A0H3N9F3|A0A0H3N9F3_SALTS	PROT1638_2C	485.299	2	486.301	precursor [M+2]	28.36	36613
IAVPLMVAR	tr|A0A0H3N9F3|A0A0H3N9F3_SALTS	PROT1638_3A	485.299	2	486.301	precursor [M+2]	27.79	25279
IAVPLMVAR	tr|A0A0H3N9F3|A0A0H3N9F3_SALTS	PROT1638_3B	485.299	2	486.301	precursor [M+2]	27.8	84925
IAVPLMVAR	tr|A0A0H3N9F3|A0A0H3N9F3_SALTS	PROT1638_3C	485.299	2	486.301	precursor [M+2]	28.2	7793
IAVPLMVAR	tr|A0A0H3N9F3|A0A0H3N9F3_SALTS	M1_WT_2SALFlag	485.299	2	486.301	precursor [M+2]	29.66	5897496
IAVPLMVAR	tr|A0A0H3N9F3|A0A0H3N9F3_SALTS	M2_delta2_2SALFlag	485.299	2	486.301	precursor [M+2]	29.47	10812192
IAVPLMVAR	tr|A0A0H3N9F3|A0A0H3N9F3_SALTS	M3_delta2SAL_2SALFlag	485.299	2	486.301	precursor [M+2]	0	0
IAVPLMVAR	tr|A0A0H3N9F3|A0A0H3N9F3_SALTS	M4_WT_2	485.299	2	486.301	precursor [M+2]	28.7	43092244
IAVPLMVAR	tr|A0A0H3N9F3|A0A0H3N9F3_SALTS	M5_delta2_2	485.299	2	486.301	precursor [M+2]	29.92	108587
IAVPLMVAR	tr|A0A0H3N9F3|A0A0H3N9F3_SALTS	M6_delta2SAL_2	485.299	2	486.301	precursor [M+2]	29.98	2334619
IAVPLMVAR	tr|A0A0H3N9F3|A0A0H3N9F3_SALTS	PROT1689_M4_WT-2	485.299	2	486.301	precursor [M+2]	28.36	19765860
IAVPLMVAR	tr|A0A0H3N9F3|A0A0H3N9F3_SALTS	PROT1689_M5_delta2-2	485.299	2	486.301	precursor [M+2]	29.07	14113
IAVPLMVAR	tr|A0A0H3N9F3|A0A0H3N9F3_SALTS	PROT1689_M6_delta2Sal-2	485.299	2	486.301	precursor [M+2]	28.61	10819472
IAVPLMVAR	tr|A0A0H3N9F3|A0A0H3N9F3_SALTS	PROT1691_M7_WT-2neutro	485.299	2	486.301	precursor [M+2]	28.41	13814632
IAVPLMVAR	tr|A0A0H3N9F3|A0A0H3N9F3_SALTS	PROT1638_1A	493.297	2	493.297	precursor	22.74	8025244	14431080
IAVPLMVAR	tr|A0A0H3N9F3|A0A0H3N9F3_SALTS	PROT1638_1B	493.297	2	493.297	precursor	22.52	2275438	3060365
IAVPLMVAR	tr|A0A0H3N9F3|A0A0H3N9F3_SALTS	PROT1638_1C	493.297	2	493.297	precursor	22.58	3086097	3778229
IAVPLMVAR	tr|A0A0H3N9F3|A0A0H3N9F3_SALTS	PROT1638_2A	493.297	2	493.297	precursor	22.62	7536079	14192463
IAVPLMVAR	tr|A0A0H3N9F3|A0A0H3N9F3_SALTS	PROT1638_2B	493.297	2	493.297	precursor	22.81	1645187	3205082
IAVPLMVAR	tr|A0A0H3N9F3|A0A0H3N9F3_SALTS	PROT1638_2C	493.297	2	493.297	precursor	23.68	3881290	5541784
IAVPLMVAR	tr|A0A0H3N9F3|A0A0H3N9F3_SALTS	PROT1638_3A	493.297	2	493.297	precursor	22.82	21181386	65925170
IAVPLMVAR	tr|A0A0H3N9F3|A0A0H3N9F3_SALTS	PROT1638_3B	493.297	2	493.297	precursor	21.44	12371655	20461881
IAVPLMVAR	tr|A0A0H3N9F3|A0A0H3N9F3_SALTS	PROT1638_3C	493.297	2	493.297	precursor	22.8	2140224	2899625
IAVPLMVAR	tr|A0A0H3N9F3|A0A0H3N9F3_SALTS	M1_WT_2SALFlag	493.297	2	493.297	precursor	25.72	38162048	65973516
IAVPLMVAR	tr|A0A0H3N9F3|A0A0H3N9F3_SALTS	M2_delta2_2SALFlag	493.297	2	493.297	precursor	25.56	87152104	157150032
IAVPLMVAR	tr|A0A0H3N9F3|A0A0H3N9F3_SALTS	M3_delta2SAL_2SALFlag	493.297	2	493.297	precursor	25.8	13336741	17294150
IAVPLMVAR	tr|A0A0H3N9F3|A0A0H3N9F3_SALTS	M4_WT_2	493.297	2	493.297	precursor	24.93	307960736	548456728
IAVPLMVAR	tr|A0A0H3N9F3|A0A0H3N9F3_SALTS	M5_delta2_2	493.297	2	493.297	precursor	25.98	4677434	7823568
IAVPLMVAR	tr|A0A0H3N9F3|A0A0H3N9F3_SALTS	M6_delta2SAL_2	493.297	2	493.297	precursor	25.78	17562474	30541098
IAVPLMVAR	tr|A0A0H3N9F3|A0A0H3N9F3_SALTS	PROT1689_M4_WT-2	493.297	2	493.297	precursor	24.66	698444288	1145179192
IAVPLMVAR	tr|A0A0H3N9F3|A0A0H3N9F3_SALTS	PROT1689_M5_delta2-2	493.297	2	493.297	precursor	24.69	9414387	22655066
IAVPLMVAR	tr|A0A0H3N9F3|A0A0H3N9F3_SALTS	PROT1689_M6_delta2Sal-2	493.297	2	493.297	precursor	24.83	525921216	883933296
IAVPLMVAR	tr|A0A0H3N9F3|A0A0H3N9F3_SALTS	PROT1691_M7_WT-2neutro	493.297	2	493.297	precursor	24.77	607900096	1011868128
IAVPLMVAR	tr|A0A0H3N9F3|A0A0H3N9F3_SALTS	PROT1638_1A	493.297	2	493.798	precursor [M+1]	22.73	4735212
IAVPLMVAR	tr|A0A0H3N9F3|A0A0H3N9F3_SALTS	PROT1638_1B	493.297	2	493.798	precursor [M+1]	22.48	777483
IAVPLMVAR	tr|A0A0H3N9F3|A0A0H3N9F3_SALTS	PROT1638_1C	493.297	2	493.798	precursor [M+1]	22.58	692132
IAVPLMVAR	tr|A0A0H3N9F3|A0A0H3N9F3_SALTS	PROT1638_2A	493.297	2	493.798	precursor [M+1]	22.62	5635542
IAVPLMVAR	tr|A0A0H3N9F3|A0A0H3N9F3_SALTS	PROT1638_2B	493.297	2	493.798	precursor [M+1]	22.81	1293469
IAVPLMVAR	tr|A0A0H3N9F3|A0A0H3N9F3_SALTS	PROT1638_2C	493.297	2	493.798	precursor [M+1]	23.59	127165
IAVPLMVAR	tr|A0A0H3N9F3|A0A0H3N9F3_SALTS	PROT1638_3A	493.297	2	493.798	precursor [M+1]	22.96	24150154
IAVPLMVAR	tr|A0A0H3N9F3|A0A0H3N9F3_SALTS	PROT1638_3B	493.297	2	493.798	precursor [M+1]	21.38	3511002
IAVPLMVAR	tr|A0A0H3N9F3|A0A0H3N9F3_SALTS	PROT1638_3C	493.297	2	493.798	precursor [M+1]	22.75	751566
IAVPLMVAR	tr|A0A0H3N9F3|A0A0H3N9F3_SALTS	M1_WT_2SALFlag	493.297	2	493.798	precursor [M+1]	25.71	16128556
IAVPLMVAR	tr|A0A0H3N9F3|A0A0H3N9F3_SALTS	M2_delta2_2SALFlag	493.297	2	493.798	precursor [M+1]	25.56	43519576
IAVPLMVAR	tr|A0A0H3N9F3|A0A0H3N9F3_SALTS	M3_delta2SAL_2SALFlag	493.297	2	493.798	precursor [M+1]	25.83	1785151
IAVPLMVAR	tr|A0A0H3N9F3|A0A0H3N9F3_SALTS	M4_WT_2	493.297	2	493.798	precursor [M+1]	24.94	149488592
IAVPLMVAR	tr|A0A0H3N9F3|A0A0H3N9F3_SALTS	M5_delta2_2	493.297	2	493.798	precursor [M+1]	25.89	1009381
IAVPLMVAR	tr|A0A0H3N9F3|A0A0H3N9F3_SALTS	M6_delta2SAL_2	493.297	2	493.798	precursor [M+1]	25.77	8540166
IAVPLMVAR	tr|A0A0H3N9F3|A0A0H3N9F3_SALTS	PROT1689_M4_WT-2	493.297	2	493.798	precursor [M+1]	24.66	326713024
IAVPLMVAR	tr|A0A0H3N9F3|A0A0H3N9F3_SALTS	PROT1689_M5_delta2-2	493.297	2	493.798	precursor [M+1]	24.68	11138633
IAVPLMVAR	tr|A0A0H3N9F3|A0A0H3N9F3_SALTS	PROT1689_M6_delta2Sal-2	493.297	2	493.798	precursor [M+1]	24.83	265109712
IAVPLMVAR	tr|A0A0H3N9F3|A0A0H3N9F3_SALTS	PROT1691_M7_WT-2neutro	493.297	2	493.798	precursor [M+1]	24.77	296861760
IAVPLMVAR	tr|A0A0H3N9F3|A0A0H3N9F3_SALTS	PROT1638_1A	493.297	2	494.299	precursor [M+2]	22.88	1670624
IAVPLMVAR	tr|A0A0H3N9F3|A0A0H3N9F3_SALTS	PROT1638_1B	493.297	2	494.299	precursor [M+2]	22.46	7444
IAVPLMVAR	tr|A0A0H3N9F3|A0A0H3N9F3_SALTS	PROT1638_1C	493.297	2	494.299	precursor [M+2]	22.45	0
IAVPLMVAR	tr|A0A0H3N9F3|A0A0H3N9F3_SALTS	PROT1638_2A	493.297	2	494.299	precursor [M+2]	22.63	1020842
IAVPLMVAR	tr|A0A0H3N9F3|A0A0H3N9F3_SALTS	PROT1638_2B	493.297	2	494.299	precursor [M+2]	22.81	266426
IAVPLMVAR	tr|A0A0H3N9F3|A0A0H3N9F3_SALTS	PROT1638_2C	493.297	2	494.299	precursor [M+2]	23.56	1533329
IAVPLMVAR	tr|A0A0H3N9F3|A0A0H3N9F3_SALTS	PROT1638_3A	493.297	2	494.299	precursor [M+2]	23.39	20593630
IAVPLMVAR	tr|A0A0H3N9F3|A0A0H3N9F3_SALTS	PROT1638_3B	493.297	2	494.299	precursor [M+2]	21.49	4579224
IAVPLMVAR	tr|A0A0H3N9F3|A0A0H3N9F3_SALTS	PROT1638_3C	493.297	2	494.299	precursor [M+2]	22.73	7835
IAVPLMVAR	tr|A0A0H3N9F3|A0A0H3N9F3_SALTS	M1_WT_2SALFlag	493.297	2	494.299	precursor [M+2]	25.72	11682912
IAVPLMVAR	tr|A0A0H3N9F3|A0A0H3N9F3_SALTS	M2_delta2_2SALFlag	493.297	2	494.299	precursor [M+2]	25.66	26478352
IAVPLMVAR	tr|A0A0H3N9F3|A0A0H3N9F3_SALTS	M3_delta2SAL_2SALFlag	493.297	2	494.299	precursor [M+2]	25.67	2172258
IAVPLMVAR	tr|A0A0H3N9F3|A0A0H3N9F3_SALTS	M4_WT_2	493.297	2	494.299	precursor [M+2]	25.14	91007400
IAVPLMVAR	tr|A0A0H3N9F3|A0A0H3N9F3_SALTS	M5_delta2_2	493.297	2	494.299	precursor [M+2]	25.87	2136753
IAVPLMVAR	tr|A0A0H3N9F3|A0A0H3N9F3_SALTS	M6_delta2SAL_2	493.297	2	494.299	precursor [M+2]	25.8	4438458
IAVPLMVAR	tr|A0A0H3N9F3|A0A0H3N9F3_SALTS	PROT1689_M4_WT-2	493.297	2	494.299	precursor [M+2]	24.69	120021880
IAVPLMVAR	tr|A0A0H3N9F3|A0A0H3N9F3_SALTS	PROT1689_M5_delta2-2	493.297	2	494.299	precursor [M+2]	24.69	2102046
IAVPLMVAR	tr|A0A0H3N9F3|A0A0H3N9F3_SALTS	PROT1689_M6_delta2Sal-2	493.297	2	494.299	precursor [M+2]	24.83	92902368
IAVPLMVAR	tr|A0A0H3N9F3|A0A0H3N9F3_SALTS	PROT1691_M7_WT-2neutro	493.297	2	494.299	precursor [M+2]	24.71	107106272
VMMLLDPETDPLGAGYHIIQSK	tr|A0A0H3N9F3|A0A0H3N9F3_SALTS	PROT1638_1A	810.08	3	810.08	precursor	0	0	0
VMMLLDPETDPLGAGYHIIQSK	tr|A0A0H3N9F3|A0A0H3N9F3_SALTS	PROT1638_1B	810.08	3	810.08	precursor	0	0	0
VMMLLDPETDPLGAGYHIIQSK	tr|A0A0H3N9F3|A0A0H3N9F3_SALTS	PROT1638_1C	810.08	3	810.08	precursor	40.75	95410	281894
VMMLLDPETDPLGAGYHIIQSK	tr|A0A0H3N9F3|A0A0H3N9F3_SALTS	PROT1638_2A	810.08	3	810.08	precursor	0	0	0
VMMLLDPETDPLGAGYHIIQSK	tr|A0A0H3N9F3|A0A0H3N9F3_SALTS	PROT1638_2B	810.08	3	810.08	precursor	40.53	13362	28405
VMMLLDPETDPLGAGYHIIQSK	tr|A0A0H3N9F3|A0A0H3N9F3_SALTS	PROT1638_2C	810.08	3	810.08	precursor	41.03	3295032	6225144
VMMLLDPETDPLGAGYHIIQSK	tr|A0A0H3N9F3|A0A0H3N9F3_SALTS	PROT1638_3A	810.08	3	810.08	precursor	0	0	0
VMMLLDPETDPLGAGYHIIQSK	tr|A0A0H3N9F3|A0A0H3N9F3_SALTS	PROT1638_3B	810.08	3	810.08	precursor	0	0	0
VMMLLDPETDPLGAGYHIIQSK	tr|A0A0H3N9F3|A0A0H3N9F3_SALTS	PROT1638_3C	810.08	3	810.08	precursor	40.86	78063	349963
VMMLLDPETDPLGAGYHIIQSK	tr|A0A0H3N9F3|A0A0H3N9F3_SALTS	M1_WT_2SALFlag	810.08	3	810.08	precursor	40.57	3226821	10402973
VMMLLDPETDPLGAGYHIIQSK	tr|A0A0H3N9F3|A0A0H3N9F3_SALTS	M2_delta2_2SALFlag	810.08	3	810.08	precursor	39.6	6014808	13928711
VMMLLDPETDPLGAGYHIIQSK	tr|A0A0H3N9F3|A0A0H3N9F3_SALTS	M3_delta2SAL_2SALFlag	810.08	3	810.08	precursor	39.37	7844773	12263403
VMMLLDPETDPLGAGYHIIQSK	tr|A0A0H3N9F3|A0A0H3N9F3_SALTS	M4_WT_2	810.08	3	810.08	precursor	39.41	99919048	340495176
VMMLLDPETDPLGAGYHIIQSK	tr|A0A0H3N9F3|A0A0H3N9F3_SALTS	M5_delta2_2	810.08	3	810.08	precursor	0	0	0
VMMLLDPETDPLGAGYHIIQSK	tr|A0A0H3N9F3|A0A0H3N9F3_SALTS	M6_delta2SAL_2	810.08	3	810.08	precursor	0	0	0
VMMLLDPETDPLGAGYHIIQSK	tr|A0A0H3N9F3|A0A0H3N9F3_SALTS	PROT1689_M4_WT-2	810.08	3	810.08	precursor	40.19	19524354	58984076
VMMLLDPETDPLGAGYHIIQSK	tr|A0A0H3N9F3|A0A0H3N9F3_SALTS	PROT1689_M5_delta2-2	810.08	3	810.08	precursor	0	0	0
VMMLLDPETDPLGAGYHIIQSK	tr|A0A0H3N9F3|A0A0H3N9F3_SALTS	PROT1689_M6_delta2Sal-2	810.08	3	810.08	precursor	40.38	2091753	7428081
VMMLLDPETDPLGAGYHIIQSK	tr|A0A0H3N9F3|A0A0H3N9F3_SALTS	PROT1691_M7_WT-2neutro	810.08	3	810.08	precursor	40.03	31939440	99974162
VMMLLDPETDPLGAGYHIIQSK	tr|A0A0H3N9F3|A0A0H3N9F3_SALTS	PROT1638_1A	810.08	3	810.414	precursor [M+1]	0	0
VMMLLDPETDPLGAGYHIIQSK	tr|A0A0H3N9F3|A0A0H3N9F3_SALTS	PROT1638_1B	810.08	3	810.414	precursor [M+1]	0	0
VMMLLDPETDPLGAGYHIIQSK	tr|A0A0H3N9F3|A0A0H3N9F3_SALTS	PROT1638_1C	810.08	3	810.414	precursor [M+1]	41.38	163259
VMMLLDPETDPLGAGYHIIQSK	tr|A0A0H3N9F3|A0A0H3N9F3_SALTS	PROT1638_2A	810.08	3	810.414	precursor [M+1]	0	0
VMMLLDPETDPLGAGYHIIQSK	tr|A0A0H3N9F3|A0A0H3N9F3_SALTS	PROT1638_2B	810.08	3	810.414	precursor [M+1]	40.37	5677
VMMLLDPETDPLGAGYHIIQSK	tr|A0A0H3N9F3|A0A0H3N9F3_SALTS	PROT1638_2C	810.08	3	810.414	precursor [M+1]	40.97	747299
VMMLLDPETDPLGAGYHIIQSK	tr|A0A0H3N9F3|A0A0H3N9F3_SALTS	PROT1638_3A	810.08	3	810.414	precursor [M+1]	0	0
VMMLLDPETDPLGAGYHIIQSK	tr|A0A0H3N9F3|A0A0H3N9F3_SALTS	PROT1638_3B	810.08	3	810.414	precursor [M+1]	0	0
VMMLLDPETDPLGAGYHIIQSK	tr|A0A0H3N9F3|A0A0H3N9F3_SALTS	PROT1638_3C	810.08	3	810.414	precursor [M+1]	40.98	60865
VMMLLDPETDPLGAGYHIIQSK	tr|A0A0H3N9F3|A0A0H3N9F3_SALTS	M1_WT_2SALFlag	810.08	3	810.414	precursor [M+1]	40.58	4241809
VMMLLDPETDPLGAGYHIIQSK	tr|A0A0H3N9F3|A0A0H3N9F3_SALTS	M2_delta2_2SALFlag	810.08	3	810.414	precursor [M+1]	39.6	3093134
VMMLLDPETDPLGAGYHIIQSK	tr|A0A0H3N9F3|A0A0H3N9F3_SALTS	M3_delta2SAL_2SALFlag	810.08	3	810.414	precursor [M+1]	39.42	3063847
VMMLLDPETDPLGAGYHIIQSK	tr|A0A0H3N9F3|A0A0H3N9F3_SALTS	M4_WT_2	810.08	3	810.414	precursor [M+1]	39.29	136695584
VMMLLDPETDPLGAGYHIIQSK	tr|A0A0H3N9F3|A0A0H3N9F3_SALTS	M5_delta2_2	810.08	3	810.414	precursor [M+1]	0	0
VMMLLDPETDPLGAGYHIIQSK	tr|A0A0H3N9F3|A0A0H3N9F3_SALTS	M6_delta2SAL_2	810.08	3	810.414	precursor [M+1]	0	0
VMMLLDPETDPLGAGYHIIQSK	tr|A0A0H3N9F3|A0A0H3N9F3_SALTS	PROT1689_M4_WT-2	810.08	3	810.414	precursor [M+1]	40.24	20646314
VMMLLDPETDPLGAGYHIIQSK	tr|A0A0H3N9F3|A0A0H3N9F3_SALTS	PROT1689_M5_delta2-2	810.08	3	810.414	precursor [M+1]	0	0
VMMLLDPETDPLGAGYHIIQSK	tr|A0A0H3N9F3|A0A0H3N9F3_SALTS	PROT1689_M6_delta2Sal-2	810.08	3	810.414	precursor [M+1]	40.44	4207393
VMMLLDPETDPLGAGYHIIQSK	tr|A0A0H3N9F3|A0A0H3N9F3_SALTS	PROT1691_M7_WT-2neutro	810.08	3	810.414	precursor [M+1]	40.09	39410084
VMMLLDPETDPLGAGYHIIQSK	tr|A0A0H3N9F3|A0A0H3N9F3_SALTS	PROT1638_1A	810.08	3	810.748	precursor [M+2]	0	0
VMMLLDPETDPLGAGYHIIQSK	tr|A0A0H3N9F3|A0A0H3N9F3_SALTS	PROT1638_1B	810.08	3	810.748	precursor [M+2]	0	0
VMMLLDPETDPLGAGYHIIQSK	tr|A0A0H3N9F3|A0A0H3N9F3_SALTS	PROT1638_1C	810.08	3	810.748	precursor [M+2]	41.3	23225
VMMLLDPETDPLGAGYHIIQSK	tr|A0A0H3N9F3|A0A0H3N9F3_SALTS	PROT1638_2A	810.08	3	810.748	precursor [M+2]	0	0
VMMLLDPETDPLGAGYHIIQSK	tr|A0A0H3N9F3|A0A0H3N9F3_SALTS	PROT1638_2B	810.08	3	810.748	precursor [M+2]	40.72	9366
VMMLLDPETDPLGAGYHIIQSK	tr|A0A0H3N9F3|A0A0H3N9F3_SALTS	PROT1638_2C	810.08	3	810.748	precursor [M+2]	40.76	2182813
VMMLLDPETDPLGAGYHIIQSK	tr|A0A0H3N9F3|A0A0H3N9F3_SALTS	PROT1638_3A	810.08	3	810.748	precursor [M+2]	0	0
VMMLLDPETDPLGAGYHIIQSK	tr|A0A0H3N9F3|A0A0H3N9F3_SALTS	PROT1638_3B	810.08	3	810.748	precursor [M+2]	0	0
VMMLLDPETDPLGAGYHIIQSK	tr|A0A0H3N9F3|A0A0H3N9F3_SALTS	PROT1638_3C	810.08	3	810.748	precursor [M+2]	40.54	211035
VMMLLDPETDPLGAGYHIIQSK	tr|A0A0H3N9F3|A0A0H3N9F3_SALTS	M1_WT_2SALFlag	810.08	3	810.748	precursor [M+2]	40.58	2934343
VMMLLDPETDPLGAGYHIIQSK	tr|A0A0H3N9F3|A0A0H3N9F3_SALTS	M2_delta2_2SALFlag	810.08	3	810.748	precursor [M+2]	39.48	4820769
VMMLLDPETDPLGAGYHIIQSK	tr|A0A0H3N9F3|A0A0H3N9F3_SALTS	M3_delta2SAL_2SALFlag	810.08	3	810.748	precursor [M+2]	39.39	1354783
VMMLLDPETDPLGAGYHIIQSK	tr|A0A0H3N9F3|A0A0H3N9F3_SALTS	M4_WT_2	810.08	3	810.748	precursor [M+2]	39.4	103880544
VMMLLDPETDPLGAGYHIIQSK	tr|A0A0H3N9F3|A0A0H3N9F3_SALTS	M5_delta2_2	810.08	3	810.748	precursor [M+2]	0	0
VMMLLDPETDPLGAGYHIIQSK	tr|A0A0H3N9F3|A0A0H3N9F3_SALTS	M6_delta2SAL_2	810.08	3	810.748	precursor [M+2]	0	0
VMMLLDPETDPLGAGYHIIQSK	tr|A0A0H3N9F3|A0A0H3N9F3_SALTS	PROT1689_M4_WT-2	810.08	3	810.748	precursor [M+2]	40.24	18813408
VMMLLDPETDPLGAGYHIIQSK	tr|A0A0H3N9F3|A0A0H3N9F3_SALTS	PROT1689_M5_delta2-2	810.08	3	810.748	precursor [M+2]	0	0
VMMLLDPETDPLGAGYHIIQSK	tr|A0A0H3N9F3|A0A0H3N9F3_SALTS	PROT1689_M6_delta2Sal-2	810.08	3	810.748	precursor [M+2]	40.61	1128935
VMMLLDPETDPLGAGYHIIQSK	tr|A0A0H3N9F3|A0A0H3N9F3_SALTS	PROT1691_M7_WT-2neutro	810.08	3	810.748	precursor [M+2]	40.09	28624638

## Sheet: Suppl. Data Supp. Fig.7-RodZ
Peptide Sequence	Protein Name	Replicate Name	Precursor Mz	Precursor Charge	Product Mz	Fragment Ion	Retention Time	Area	Total Area
EQLGLSQQAVAER	tr|A0A0H3NEC9|A0A0H3NEC9_SALTS	PROT1638_1A	714.876	2	714.876	precursor	19.25	12227275	24565645		Replicate Name	EQLGLSQQAVAER	DIEEDKAPSDLASTFLR	LVHVPEEELLPGLEK	AQQEEITTMADQSTAELNADK	sum		percentage
EQLGLSQQAVAER	tr|A0A0H3NEC9|A0A0H3NEC9_SALTS	PROT1638_1B	714.876	2	714.876	precursor	19.25	5915235	11265068		PROT1638_1A	24565645	0	0	0	24565645	42027734	4.11489
EQLGLSQQAVAER	tr|A0A0H3NEC9|A0A0H3NEC9_SALTS	PROT1638_1C	714.876	2	714.876	precursor	19.43	3004269	6197021		PROT1638_1B	11265068	0	0	0	11265068		1.88697
EQLGLSQQAVAER	tr|A0A0H3NEC9|A0A0H3NEC9_SALTS	PROT1638_2A	714.876	2	714.876	precursor	19.52	13239736	25236972		PROT1638_1C	6197021	0	0	0	6197021		1.03804
EQLGLSQQAVAER	tr|A0A0H3NEC9|A0A0H3NEC9_SALTS	PROT1638_2B	714.876	2	714.876	precursor	19.72	6384375	9241808		PROT1638_2A	25236972	4218786	0	0	29455758	44922536	4.93401
EQLGLSQQAVAER	tr|A0A0H3NEC9|A0A0H3NEC9_SALTS	PROT1638_2C	714.876	2	714.876	precursor	19.82	2603113	4520333		PROT1638_2B	9241808	146090	0	0	9387898		1.57253
EQLGLSQQAVAER	tr|A0A0H3NEC9|A0A0H3NEC9_SALTS	PROT1638_3A	714.876	2	714.876	precursor	19.27	37758724	69876078		PROT1638_2C	4520333	1558547	0	0	6078880		1.01825
EQLGLSQQAVAER	tr|A0A0H3NEC9|A0A0H3NEC9_SALTS	PROT1638_3B	714.876	2	714.876	precursor	19.51	16738606	32499001		PROT1638_3A	69876078	0	0	0	69876078	158058525	11.7047
EQLGLSQQAVAER	tr|A0A0H3NEC9|A0A0H3NEC9_SALTS	PROT1638_3C	714.876	2	714.876	precursor	19.55	6153270	10813563		PROT1638_3B	32499001	16412169	17686151	0	66597321		11.1554
EQLGLSQQAVAER	tr|A0A0H3NEC9|A0A0H3NEC9_SALTS	M1_WT_2SALFlag	714.876	2	714.876	precursor	22.04	13538314	24923846		PROT1638_3C	10813563	10771563	0	0	21585126		3.61564
EQLGLSQQAVAER	tr|A0A0H3NEC9|A0A0H3NEC9_SALTS	M2_delta2_2SALFlag	714.876	2	714.876	precursor	21.9	47467476	98066980		M1_WT_2SALFlag	24923846	7420471	7203077	10231056	49778450		8.33819
EQLGLSQQAVAER	tr|A0A0H3NEC9|A0A0H3NEC9_SALTS	M3_delta2SAL_2SALFlag	714.876	2	714.876	precursor	21.87	5669358	10865364		M2_delta2_2SALFlag	98066980	130237314	65560325	137750932	431615551		72.2982
EQLGLSQQAVAER	tr|A0A0H3NEC9|A0A0H3NEC9_SALTS	M4_WT_2	714.876	2	714.876	precursor	21.33	20725326	36564572		M3_delta2SAL_2SALFlag	10865364	20738684	0	0	31604048		5.29387
EQLGLSQQAVAER	tr|A0A0H3NEC9|A0A0H3NEC9_SALTS	M5_delta2_2	714.876	2	714.876	precursor	0	0	0		M4_WT_2	36564572	64146548	14424694	0	115135814		19.2859
EQLGLSQQAVAER	tr|A0A0H3NEC9|A0A0H3NEC9_SALTS	M6_delta2SAL_2	714.876	2	714.876	precursor	22.12	4681372	8472036		M5_delta2_2	0	1102758	0	517588	1620346		0.271418
EQLGLSQQAVAER	tr|A0A0H3NEC9|A0A0H3NEC9_SALTS	PROT1689_M4_WT-2	714.876	2	714.876	precursor	21.28	76581024	150839202		M6_delta2SAL_2	8472036	382651	0	1346669	10201356		1.70879
EQLGLSQQAVAER	tr|A0A0H3NEC9|A0A0H3NEC9_SALTS	PROT1689_M5_delta2-2	714.876	2	714.876	precursor	0	0	0		PROT1689_M4_WT-2	150839202	111266964	127930994	0	390037160		65.3335
EQLGLSQQAVAER	tr|A0A0H3NEC9|A0A0H3NEC9_SALTS	PROT1689_M6_delta2Sal-2	714.876	2	714.876	precursor	21.39	49203664	93462701		PROT1689_M5_delta2-2	0	0	0	0	0		0
EQLGLSQQAVAER	tr|A0A0H3NEC9|A0A0H3NEC9_SALTS	PROT1691_M7_WT-2neutro	714.876	2	714.876	precursor	21.36	100475648	199616426		PROT1689_M6_delta2Sal-2	93462701	24734055	0	0	118196756		19.7987
EQLGLSQQAVAER	tr|A0A0H3NEC9|A0A0H3NEC9_SALTS	PROT1638_1A	714.876	2	715.377	precursor [M+1]	19.25	8880636			PROT1691_M7_WT-2neutro	199616426	198361031	199016240	0	596993697		100
EQLGLSQQAVAER	tr|A0A0H3NEC9|A0A0H3NEC9_SALTS	PROT1638_1B	714.876	2	715.377	precursor [M+1]	19.26	3848088
EQLGLSQQAVAER	tr|A0A0H3NEC9|A0A0H3NEC9_SALTS	PROT1638_1C	714.876	2	715.377	precursor [M+1]	19.44	2526313
EQLGLSQQAVAER	tr|A0A0H3NEC9|A0A0H3NEC9_SALTS	PROT1638_2A	714.876	2	715.377	precursor [M+1]	19.52	8906397
EQLGLSQQAVAER	tr|A0A0H3NEC9|A0A0H3NEC9_SALTS	PROT1638_2B	714.876	2	715.377	precursor [M+1]	19.71	2470054
EQLGLSQQAVAER	tr|A0A0H3NEC9|A0A0H3NEC9_SALTS	PROT1638_2C	714.876	2	715.377	precursor [M+1]	19.78	1726560
EQLGLSQQAVAER	tr|A0A0H3NEC9|A0A0H3NEC9_SALTS	PROT1638_3A	714.876	2	715.377	precursor [M+1]	19.28	23709956
EQLGLSQQAVAER	tr|A0A0H3NEC9|A0A0H3NEC9_SALTS	PROT1638_3B	714.876	2	715.377	precursor [M+1]	19.48	11622628
EQLGLSQQAVAER	tr|A0A0H3NEC9|A0A0H3NEC9_SALTS	PROT1638_3C	714.876	2	715.377	precursor [M+1]	19.51	3164274
EQLGLSQQAVAER	tr|A0A0H3NEC9|A0A0H3NEC9_SALTS	M1_WT_2SALFlag	714.876	2	715.377	precursor [M+1]	22.04	8430541
EQLGLSQQAVAER	tr|A0A0H3NEC9|A0A0H3NEC9_SALTS	M2_delta2_2SALFlag	714.876	2	715.377	precursor [M+1]	21.9	35602500
EQLGLSQQAVAER	tr|A0A0H3NEC9|A0A0H3NEC9_SALTS	M3_delta2SAL_2SALFlag	714.876	2	715.377	precursor [M+1]	21.88	4345867
EQLGLSQQAVAER	tr|A0A0H3NEC9|A0A0H3NEC9_SALTS	M4_WT_2	714.876	2	715.377	precursor [M+1]	21.31	14134919
EQLGLSQQAVAER	tr|A0A0H3NEC9|A0A0H3NEC9_SALTS	M5_delta2_2	714.876	2	715.377	precursor [M+1]	0	0
EQLGLSQQAVAER	tr|A0A0H3NEC9|A0A0H3NEC9_SALTS	M6_delta2SAL_2	714.876	2	715.377	precursor [M+1]	22.14	2964153
EQLGLSQQAVAER	tr|A0A0H3NEC9|A0A0H3NEC9_SALTS	PROT1689_M4_WT-2	714.876	2	715.377	precursor [M+1]	21.28	53222236
EQLGLSQQAVAER	tr|A0A0H3NEC9|A0A0H3NEC9_SALTS	PROT1689_M5_delta2-2	714.876	2	715.377	precursor [M+1]	0	0
EQLGLSQQAVAER	tr|A0A0H3NEC9|A0A0H3NEC9_SALTS	PROT1689_M6_delta2Sal-2	714.876	2	715.377	precursor [M+1]	21.39	31592516
EQLGLSQQAVAER	tr|A0A0H3NEC9|A0A0H3NEC9_SALTS	PROT1691_M7_WT-2neutro	714.876	2	715.377	precursor [M+1]	21.36	70852616
EQLGLSQQAVAER	tr|A0A0H3NEC9|A0A0H3NEC9_SALTS	PROT1638_1A	714.876	2	715.878	precursor [M+2]	19.26	3457734
EQLGLSQQAVAER	tr|A0A0H3NEC9|A0A0H3NEC9_SALTS	PROT1638_1B	714.876	2	715.878	precursor [M+2]	19.29	1501745
EQLGLSQQAVAER	tr|A0A0H3NEC9|A0A0H3NEC9_SALTS	PROT1638_1C	714.876	2	715.878	precursor [M+2]	19.44	666439
EQLGLSQQAVAER	tr|A0A0H3NEC9|A0A0H3NEC9_SALTS	PROT1638_2A	714.876	2	715.878	precursor [M+2]	19.55	3090839
EQLGLSQQAVAER	tr|A0A0H3NEC9|A0A0H3NEC9_SALTS	PROT1638_2B	714.876	2	715.878	precursor [M+2]	19.71	387379
EQLGLSQQAVAER	tr|A0A0H3NEC9|A0A0H3NEC9_SALTS	PROT1638_2C	714.876	2	715.878	precursor [M+2]	19.8	190660
EQLGLSQQAVAER	tr|A0A0H3NEC9|A0A0H3NEC9_SALTS	PROT1638_3A	714.876	2	715.878	precursor [M+2]	19.31	8407398
EQLGLSQQAVAER	tr|A0A0H3NEC9|A0A0H3NEC9_SALTS	PROT1638_3B	714.876	2	715.878	precursor [M+2]	19.49	4137767
EQLGLSQQAVAER	tr|A0A0H3NEC9|A0A0H3NEC9_SALTS	PROT1638_3C	714.876	2	715.878	precursor [M+2]	19.5	1496019
EQLGLSQQAVAER	tr|A0A0H3NEC9|A0A0H3NEC9_SALTS	M1_WT_2SALFlag	714.876	2	715.878	precursor [M+2]	22.04	2954991
EQLGLSQQAVAER	tr|A0A0H3NEC9|A0A0H3NEC9_SALTS	M2_delta2_2SALFlag	714.876	2	715.878	precursor [M+2]	21.9	14997004
EQLGLSQQAVAER	tr|A0A0H3NEC9|A0A0H3NEC9_SALTS	M3_delta2SAL_2SALFlag	714.876	2	715.878	precursor [M+2]	21.88	850139
EQLGLSQQAVAER	tr|A0A0H3NEC9|A0A0H3NEC9_SALTS	M4_WT_2	714.876	2	715.878	precursor [M+2]	21.33	1704327
EQLGLSQQAVAER	tr|A0A0H3NEC9|A0A0H3NEC9_SALTS	M5_delta2_2	714.876	2	715.878	precursor [M+2]	0	0
EQLGLSQQAVAER	tr|A0A0H3NEC9|A0A0H3NEC9_SALTS	M6_delta2SAL_2	714.876	2	715.878	precursor [M+2]	22.15	826511
EQLGLSQQAVAER	tr|A0A0H3NEC9|A0A0H3NEC9_SALTS	PROT1689_M4_WT-2	714.876	2	715.878	precursor [M+2]	21.28	21035942
EQLGLSQQAVAER	tr|A0A0H3NEC9|A0A0H3NEC9_SALTS	PROT1689_M5_delta2-2	714.876	2	715.878	precursor [M+2]	0	0
EQLGLSQQAVAER	tr|A0A0H3NEC9|A0A0H3NEC9_SALTS	PROT1689_M6_delta2Sal-2	714.876	2	715.878	precursor [M+2]	21.4	12666521
EQLGLSQQAVAER	tr|A0A0H3NEC9|A0A0H3NEC9_SALTS	PROT1691_M7_WT-2neutro	714.876	2	715.878	precursor [M+2]	21.36	28288162
DIEEDKAPSDLASTFLR	tr|A0A0H3NEC9|A0A0H3NEC9_SALTS	PROT1638_1A	636.318	3	636.318	precursor	0	0	0
DIEEDKAPSDLASTFLR	tr|A0A0H3NEC9|A0A0H3NEC9_SALTS	PROT1638_1B	636.318	3	636.318	precursor	0	0	0
DIEEDKAPSDLASTFLR	tr|A0A0H3NEC9|A0A0H3NEC9_SALTS	PROT1638_1C	636.318	3	636.318	precursor	0	0	0
DIEEDKAPSDLASTFLR	tr|A0A0H3NEC9|A0A0H3NEC9_SALTS	PROT1638_2A	636.318	3	636.318	precursor	31.86	2760010	4218786
DIEEDKAPSDLASTFLR	tr|A0A0H3NEC9|A0A0H3NEC9_SALTS	PROT1638_2B	636.318	3	636.318	precursor	32.33	124172	146090
DIEEDKAPSDLASTFLR	tr|A0A0H3NEC9|A0A0H3NEC9_SALTS	PROT1638_2C	636.318	3	636.318	precursor	32.43	846064	1558547
DIEEDKAPSDLASTFLR	tr|A0A0H3NEC9|A0A0H3NEC9_SALTS	PROT1638_3A	636.318	3	636.318	precursor	0	0	0
DIEEDKAPSDLASTFLR	tr|A0A0H3NEC9|A0A0H3NEC9_SALTS	PROT1638_3B	636.318	3	636.318	precursor	31.62	10546504	16412169
DIEEDKAPSDLASTFLR	tr|A0A0H3NEC9|A0A0H3NEC9_SALTS	PROT1638_3C	636.318	3	636.318	precursor	31.86	6210933	10771563
DIEEDKAPSDLASTFLR	tr|A0A0H3NEC9|A0A0H3NEC9_SALTS	M1_WT_2SALFlag	636.318	3	636.318	precursor	33.23	4464929	7420471
DIEEDKAPSDLASTFLR	tr|A0A0H3NEC9|A0A0H3NEC9_SALTS	M2_delta2_2SALFlag	636.318	3	636.318	precursor	33.09	48612648	130237314
DIEEDKAPSDLASTFLR	tr|A0A0H3NEC9|A0A0H3NEC9_SALTS	M3_delta2SAL_2SALFlag	636.318	3	636.318	precursor	33	2430280	20738684
DIEEDKAPSDLASTFLR	tr|A0A0H3NEC9|A0A0H3NEC9_SALTS	M4_WT_2	636.318	3	636.318	precursor	32.53	12585394	64146548
DIEEDKAPSDLASTFLR	tr|A0A0H3NEC9|A0A0H3NEC9_SALTS	M5_delta2_2	636.318	3	636.318	precursor	33.18	434545	1102758
DIEEDKAPSDLASTFLR	tr|A0A0H3NEC9|A0A0H3NEC9_SALTS	M6_delta2SAL_2	636.318	3	636.318	precursor	33.31	319226	382651
DIEEDKAPSDLASTFLR	tr|A0A0H3NEC9|A0A0H3NEC9_SALTS	PROT1689_M4_WT-2	636.318	3	636.318	precursor	32.26	51932492	111266964
DIEEDKAPSDLASTFLR	tr|A0A0H3NEC9|A0A0H3NEC9_SALTS	PROT1689_M5_delta2-2	636.318	3	636.318	precursor	0	0	0
DIEEDKAPSDLASTFLR	tr|A0A0H3NEC9|A0A0H3NEC9_SALTS	PROT1689_M6_delta2Sal-2	636.318	3	636.318	precursor	32.61	17748872	24734055
DIEEDKAPSDLASTFLR	tr|A0A0H3NEC9|A0A0H3NEC9_SALTS	PROT1691_M7_WT-2neutro	636.318	3	636.318	precursor	32.2	105987744	198361031
DIEEDKAPSDLASTFLR	tr|A0A0H3NEC9|A0A0H3NEC9_SALTS	PROT1638_1A	636.318	3	636.652	precursor [M+1]	0	0
DIEEDKAPSDLASTFLR	tr|A0A0H3NEC9|A0A0H3NEC9_SALTS	PROT1638_1B	636.318	3	636.652	precursor [M+1]	0	0
DIEEDKAPSDLASTFLR	tr|A0A0H3NEC9|A0A0H3NEC9_SALTS	PROT1638_1C	636.318	3	636.652	precursor [M+1]	0	0
DIEEDKAPSDLASTFLR	tr|A0A0H3NEC9|A0A0H3NEC9_SALTS	PROT1638_2A	636.318	3	636.652	precursor [M+1]	31.96	1293973
DIEEDKAPSDLASTFLR	tr|A0A0H3NEC9|A0A0H3NEC9_SALTS	PROT1638_2B	636.318	3	636.652	precursor [M+1]	32.24	21918
DIEEDKAPSDLASTFLR	tr|A0A0H3NEC9|A0A0H3NEC9_SALTS	PROT1638_2C	636.318	3	636.652	precursor [M+1]	32.4	614729
DIEEDKAPSDLASTFLR	tr|A0A0H3NEC9|A0A0H3NEC9_SALTS	PROT1638_3A	636.318	3	636.652	precursor [M+1]	0	0
DIEEDKAPSDLASTFLR	tr|A0A0H3NEC9|A0A0H3NEC9_SALTS	PROT1638_3B	636.318	3	636.652	precursor [M+1]	31.68	2467148
DIEEDKAPSDLASTFLR	tr|A0A0H3NEC9|A0A0H3NEC9_SALTS	PROT1638_3C	636.318	3	636.652	precursor [M+1]	31.94	3742933
DIEEDKAPSDLASTFLR	tr|A0A0H3NEC9|A0A0H3NEC9_SALTS	M1_WT_2SALFlag	636.318	3	636.652	precursor [M+1]	33.22	2610608
DIEEDKAPSDLASTFLR	tr|A0A0H3NEC9|A0A0H3NEC9_SALTS	M2_delta2_2SALFlag	636.318	3	636.652	precursor [M+1]	33.09	50789244
DIEEDKAPSDLASTFLR	tr|A0A0H3NEC9|A0A0H3NEC9_SALTS	M3_delta2SAL_2SALFlag	636.318	3	636.652	precursor [M+1]	32.99	8788776
DIEEDKAPSDLASTFLR	tr|A0A0H3NEC9|A0A0H3NEC9_SALTS	M4_WT_2	636.318	3	636.652	precursor [M+1]	32.51	16759194
DIEEDKAPSDLASTFLR	tr|A0A0H3NEC9|A0A0H3NEC9_SALTS	M5_delta2_2	636.318	3	636.652	precursor [M+1]	33.24	452044
DIEEDKAPSDLASTFLR	tr|A0A0H3NEC9|A0A0H3NEC9_SALTS	M6_delta2SAL_2	636.318	3	636.652	precursor [M+1]	33.33	63425
DIEEDKAPSDLASTFLR	tr|A0A0H3NEC9|A0A0H3NEC9_SALTS	PROT1689_M4_WT-2	636.318	3	636.652	precursor [M+1]	32.26	49685632
DIEEDKAPSDLASTFLR	tr|A0A0H3NEC9|A0A0H3NEC9_SALTS	PROT1689_M5_delta2-2	636.318	3	636.652	precursor [M+1]	0	0
DIEEDKAPSDLASTFLR	tr|A0A0H3NEC9|A0A0H3NEC9_SALTS	PROT1689_M6_delta2Sal-2	636.318	3	636.652	precursor [M+1]	32.44	5991292
DIEEDKAPSDLASTFLR	tr|A0A0H3NEC9|A0A0H3NEC9_SALTS	PROT1691_M7_WT-2neutro	636.318	3	636.652	precursor [M+1]	32.2	83557168
DIEEDKAPSDLASTFLR	tr|A0A0H3NEC9|A0A0H3NEC9_SALTS	PROT1638_1A	636.318	3	636.986	precursor [M+2]	0	0
DIEEDKAPSDLASTFLR	tr|A0A0H3NEC9|A0A0H3NEC9_SALTS	PROT1638_1B	636.318	3	636.986	precursor [M+2]	0	0
DIEEDKAPSDLASTFLR	tr|A0A0H3NEC9|A0A0H3NEC9_SALTS	PROT1638_1C	636.318	3	636.986	precursor [M+2]	0	0
DIEEDKAPSDLASTFLR	tr|A0A0H3NEC9|A0A0H3NEC9_SALTS	PROT1638_2A	636.318	3	636.986	precursor [M+2]	31.94	164803
DIEEDKAPSDLASTFLR	tr|A0A0H3NEC9|A0A0H3NEC9_SALTS	PROT1638_2B	636.318	3	636.986	precursor [M+2]	31.66	0
DIEEDKAPSDLASTFLR	tr|A0A0H3NEC9|A0A0H3NEC9_SALTS	PROT1638_2C	636.318	3	636.986	precursor [M+2]	32.47	97754
DIEEDKAPSDLASTFLR	tr|A0A0H3NEC9|A0A0H3NEC9_SALTS	PROT1638_3A	636.318	3	636.986	precursor [M+2]	0	0
DIEEDKAPSDLASTFLR	tr|A0A0H3NEC9|A0A0H3NEC9_SALTS	PROT1638_3B	636.318	3	636.986	precursor [M+2]	32.07	3398517
DIEEDKAPSDLASTFLR	tr|A0A0H3NEC9|A0A0H3NEC9_SALTS	PROT1638_3C	636.318	3	636.986	precursor [M+2]	32.29	817697
DIEEDKAPSDLASTFLR	tr|A0A0H3NEC9|A0A0H3NEC9_SALTS	M1_WT_2SALFlag	636.318	3	636.986	precursor [M+2]	33.21	344934
DIEEDKAPSDLASTFLR	tr|A0A0H3NEC9|A0A0H3NEC9_SALTS	M2_delta2_2SALFlag	636.318	3	636.986	precursor [M+2]	33.09	30835422
DIEEDKAPSDLASTFLR	tr|A0A0H3NEC9|A0A0H3NEC9_SALTS	M3_delta2SAL_2SALFlag	636.318	3	636.986	precursor [M+2]	33.03	9519628
DIEEDKAPSDLASTFLR	tr|A0A0H3NEC9|A0A0H3NEC9_SALTS	M4_WT_2	636.318	3	636.986	precursor [M+2]	32.49	34801960
DIEEDKAPSDLASTFLR	tr|A0A0H3NEC9|A0A0H3NEC9_SALTS	M5_delta2_2	636.318	3	636.986	precursor [M+2]	33.17	216169
DIEEDKAPSDLASTFLR	tr|A0A0H3NEC9|A0A0H3NEC9_SALTS	M6_delta2SAL_2	636.318	3	636.986	precursor [M+2]	33.31	0
DIEEDKAPSDLASTFLR	tr|A0A0H3NEC9|A0A0H3NEC9_SALTS	PROT1689_M4_WT-2	636.318	3	636.986	precursor [M+2]	32.26	9648840
DIEEDKAPSDLASTFLR	tr|A0A0H3NEC9|A0A0H3NEC9_SALTS	PROT1689_M5_delta2-2	636.318	3	636.986	precursor [M+2]	0	0
DIEEDKAPSDLASTFLR	tr|A0A0H3NEC9|A0A0H3NEC9_SALTS	PROT1689_M6_delta2Sal-2	636.318	3	636.986	precursor [M+2]	32.89	993891
DIEEDKAPSDLASTFLR	tr|A0A0H3NEC9|A0A0H3NEC9_SALTS	PROT1691_M7_WT-2neutro	636.318	3	636.986	precursor [M+2]	32.26	8816119
LVHVPEEELLPGLEK	tr|A0A0H3NEC9|A0A0H3NEC9_SALTS	PROT1638_1A	567.986	3	567.986	precursor	0	0	0
LVHVPEEELLPGLEK	tr|A0A0H3NEC9|A0A0H3NEC9_SALTS	PROT1638_1B	567.986	3	567.986	precursor	0	0	0
LVHVPEEELLPGLEK	tr|A0A0H3NEC9|A0A0H3NEC9_SALTS	PROT1638_1C	567.986	3	567.986	precursor	0	0	0
LVHVPEEELLPGLEK	tr|A0A0H3NEC9|A0A0H3NEC9_SALTS	PROT1638_2A	567.986	3	567.986	precursor	0	0	0
LVHVPEEELLPGLEK	tr|A0A0H3NEC9|A0A0H3NEC9_SALTS	PROT1638_2B	567.986	3	567.986	precursor	0	0	0
LVHVPEEELLPGLEK	tr|A0A0H3NEC9|A0A0H3NEC9_SALTS	PROT1638_2C	567.986	3	567.986	precursor	0	0	0
LVHVPEEELLPGLEK	tr|A0A0H3NEC9|A0A0H3NEC9_SALTS	PROT1638_3A	567.986	3	567.986	precursor	0	0	0
LVHVPEEELLPGLEK	tr|A0A0H3NEC9|A0A0H3NEC9_SALTS	PROT1638_3B	567.986	3	567.986	precursor	30.78	8015760	17686151
LVHVPEEELLPGLEK	tr|A0A0H3NEC9|A0A0H3NEC9_SALTS	PROT1638_3C	567.986	3	567.986	precursor	0	0	0
LVHVPEEELLPGLEK	tr|A0A0H3NEC9|A0A0H3NEC9_SALTS	M1_WT_2SALFlag	567.986	3	567.986	precursor	33.24	3069850	7203077
LVHVPEEELLPGLEK	tr|A0A0H3NEC9|A0A0H3NEC9_SALTS	M2_delta2_2SALFlag	567.986	3	567.986	precursor	32.82	24770118	65560325
LVHVPEEELLPGLEK	tr|A0A0H3NEC9|A0A0H3NEC9_SALTS	M3_delta2SAL_2SALFlag	567.986	3	567.986	precursor	0	0	0
LVHVPEEELLPGLEK	tr|A0A0H3NEC9|A0A0H3NEC9_SALTS	M4_WT_2	567.986	3	567.986	precursor	31.95	5768813	14424694
LVHVPEEELLPGLEK	tr|A0A0H3NEC9|A0A0H3NEC9_SALTS	M5_delta2_2	567.986	3	567.986	precursor	0	0	0
LVHVPEEELLPGLEK	tr|A0A0H3NEC9|A0A0H3NEC9_SALTS	M6_delta2SAL_2	567.986	3	567.986	precursor	0	0	0
LVHVPEEELLPGLEK	tr|A0A0H3NEC9|A0A0H3NEC9_SALTS	PROT1689_M4_WT-2	567.986	3	567.986	precursor	31.45	25355866	127930994
LVHVPEEELLPGLEK	tr|A0A0H3NEC9|A0A0H3NEC9_SALTS	PROT1689_M5_delta2-2	567.986	3	567.986	precursor	0	0	0
LVHVPEEELLPGLEK	tr|A0A0H3NEC9|A0A0H3NEC9_SALTS	PROT1689_M6_delta2Sal-2	567.986	3	567.986	precursor	0	0	0
LVHVPEEELLPGLEK	tr|A0A0H3NEC9|A0A0H3NEC9_SALTS	PROT1691_M7_WT-2neutro	567.986	3	567.986	precursor	31.48	68741048	199016240
LVHVPEEELLPGLEK	tr|A0A0H3NEC9|A0A0H3NEC9_SALTS	PROT1638_1A	567.986	3	568.32	precursor [M+1]	0	0
LVHVPEEELLPGLEK	tr|A0A0H3NEC9|A0A0H3NEC9_SALTS	PROT1638_1B	567.986	3	568.32	precursor [M+1]	0	0
LVHVPEEELLPGLEK	tr|A0A0H3NEC9|A0A0H3NEC9_SALTS	PROT1638_1C	567.986	3	568.32	precursor [M+1]	0	0
LVHVPEEELLPGLEK	tr|A0A0H3NEC9|A0A0H3NEC9_SALTS	PROT1638_2A	567.986	3	568.32	precursor [M+1]	0	0
LVHVPEEELLPGLEK	tr|A0A0H3NEC9|A0A0H3NEC9_SALTS	PROT1638_2B	567.986	3	568.32	precursor [M+1]	0	0
LVHVPEEELLPGLEK	tr|A0A0H3NEC9|A0A0H3NEC9_SALTS	PROT1638_2C	567.986	3	568.32	precursor [M+1]	0	0
LVHVPEEELLPGLEK	tr|A0A0H3NEC9|A0A0H3NEC9_SALTS	PROT1638_3A	567.986	3	568.32	precursor [M+1]	0	0
LVHVPEEELLPGLEK	tr|A0A0H3NEC9|A0A0H3NEC9_SALTS	PROT1638_3B	567.986	3	568.32	precursor [M+1]	30.78	6530123
LVHVPEEELLPGLEK	tr|A0A0H3NEC9|A0A0H3NEC9_SALTS	PROT1638_3C	567.986	3	568.32	precursor [M+1]	0	0
LVHVPEEELLPGLEK	tr|A0A0H3NEC9|A0A0H3NEC9_SALTS	M1_WT_2SALFlag	567.986	3	568.32	precursor [M+1]	33.27	2905915
LVHVPEEELLPGLEK	tr|A0A0H3NEC9|A0A0H3NEC9_SALTS	M2_delta2_2SALFlag	567.986	3	568.32	precursor [M+1]	32.81	28354672
LVHVPEEELLPGLEK	tr|A0A0H3NEC9|A0A0H3NEC9_SALTS	M3_delta2SAL_2SALFlag	567.986	3	568.32	precursor [M+1]	0	0
LVHVPEEELLPGLEK	tr|A0A0H3NEC9|A0A0H3NEC9_SALTS	M4_WT_2	567.986	3	568.32	precursor [M+1]	31.85	6315415
LVHVPEEELLPGLEK	tr|A0A0H3NEC9|A0A0H3NEC9_SALTS	M5_delta2_2	567.986	3	568.32	precursor [M+1]	0	0
LVHVPEEELLPGLEK	tr|A0A0H3NEC9|A0A0H3NEC9_SALTS	M6_delta2SAL_2	567.986	3	568.32	precursor [M+1]	0	0
LVHVPEEELLPGLEK	tr|A0A0H3NEC9|A0A0H3NEC9_SALTS	PROT1689_M4_WT-2	567.986	3	568.32	precursor [M+1]	31.46	57311256
LVHVPEEELLPGLEK	tr|A0A0H3NEC9|A0A0H3NEC9_SALTS	PROT1689_M5_delta2-2	567.986	3	568.32	precursor [M+1]	0	0
LVHVPEEELLPGLEK	tr|A0A0H3NEC9|A0A0H3NEC9_SALTS	PROT1689_M6_delta2Sal-2	567.986	3	568.32	precursor [M+1]	0	0
LVHVPEEELLPGLEK	tr|A0A0H3NEC9|A0A0H3NEC9_SALTS	PROT1691_M7_WT-2neutro	567.986	3	568.32	precursor [M+1]	31.48	79536448
LVHVPEEELLPGLEK	tr|A0A0H3NEC9|A0A0H3NEC9_SALTS	PROT1638_1A	567.986	3	568.654	precursor [M+2]	0	0
LVHVPEEELLPGLEK	tr|A0A0H3NEC9|A0A0H3NEC9_SALTS	PROT1638_1B	567.986	3	568.654	precursor [M+2]	0	0
LVHVPEEELLPGLEK	tr|A0A0H3NEC9|A0A0H3NEC9_SALTS	PROT1638_1C	567.986	3	568.654	precursor [M+2]	0	0
LVHVPEEELLPGLEK	tr|A0A0H3NEC9|A0A0H3NEC9_SALTS	PROT1638_2A	567.986	3	568.654	precursor [M+2]	0	0
LVHVPEEELLPGLEK	tr|A0A0H3NEC9|A0A0H3NEC9_SALTS	PROT1638_2B	567.986	3	568.654	precursor [M+2]	0	0
LVHVPEEELLPGLEK	tr|A0A0H3NEC9|A0A0H3NEC9_SALTS	PROT1638_2C	567.986	3	568.654	precursor [M+2]	0	0
LVHVPEEELLPGLEK	tr|A0A0H3NEC9|A0A0H3NEC9_SALTS	PROT1638_3A	567.986	3	568.654	precursor [M+2]	0	0
LVHVPEEELLPGLEK	tr|A0A0H3NEC9|A0A0H3NEC9_SALTS	PROT1638_3B	567.986	3	568.654	precursor [M+2]	30.77	3140268
LVHVPEEELLPGLEK	tr|A0A0H3NEC9|A0A0H3NEC9_SALTS	PROT1638_3C	567.986	3	568.654	precursor [M+2]	0	0
LVHVPEEELLPGLEK	tr|A0A0H3NEC9|A0A0H3NEC9_SALTS	M1_WT_2SALFlag	567.986	3	568.654	precursor [M+2]	33.24	1227312
LVHVPEEELLPGLEK	tr|A0A0H3NEC9|A0A0H3NEC9_SALTS	M2_delta2_2SALFlag	567.986	3	568.654	precursor [M+2]	32.81	12435535
LVHVPEEELLPGLEK	tr|A0A0H3NEC9|A0A0H3NEC9_SALTS	M3_delta2SAL_2SALFlag	567.986	3	568.654	precursor [M+2]	0	0
LVHVPEEELLPGLEK	tr|A0A0H3NEC9|A0A0H3NEC9_SALTS	M4_WT_2	567.986	3	568.654	precursor [M+2]	31.9	2340466
LVHVPEEELLPGLEK	tr|A0A0H3NEC9|A0A0H3NEC9_SALTS	M5_delta2_2	567.986	3	568.654	precursor [M+2]	0	0
LVHVPEEELLPGLEK	tr|A0A0H3NEC9|A0A0H3NEC9_SALTS	M6_delta2SAL_2	567.986	3	568.654	precursor [M+2]	0	0
LVHVPEEELLPGLEK	tr|A0A0H3NEC9|A0A0H3NEC9_SALTS	PROT1689_M4_WT-2	567.986	3	568.654	precursor [M+2]	31.44	45263872
LVHVPEEELLPGLEK	tr|A0A0H3NEC9|A0A0H3NEC9_SALTS	PROT1689_M5_delta2-2	567.986	3	568.654	precursor [M+2]	0	0
LVHVPEEELLPGLEK	tr|A0A0H3NEC9|A0A0H3NEC9_SALTS	PROT1689_M6_delta2Sal-2	567.986	3	568.654	precursor [M+2]	0	0
LVHVPEEELLPGLEK	tr|A0A0H3NEC9|A0A0H3NEC9_SALTS	PROT1691_M7_WT-2neutro	567.986	3	568.654	precursor [M+2]	31.49	50738744
AQQEEITTMADQSTAELNADK	tr|A0A0H3NEC9|A0A0H3NEC9_SALTS	PROT1638_1A	765.353	3	765.353	precursor	0	0	0
AQQEEITTMADQSTAELNADK	tr|A0A0H3NEC9|A0A0H3NEC9_SALTS	PROT1638_1B	765.353	3	765.353	precursor	0	0	0
AQQEEITTMADQSTAELNADK	tr|A0A0H3NEC9|A0A0H3NEC9_SALTS	PROT1638_1C	765.353	3	765.353	precursor	0	0	0
AQQEEITTMADQSTAELNADK	tr|A0A0H3NEC9|A0A0H3NEC9_SALTS	PROT1638_2A	765.353	3	765.353	precursor	0	0	0
AQQEEITTMADQSTAELNADK	tr|A0A0H3NEC9|A0A0H3NEC9_SALTS	PROT1638_2B	765.353	3	765.353	precursor	0	0	0
AQQEEITTMADQSTAELNADK	tr|A0A0H3NEC9|A0A0H3NEC9_SALTS	PROT1638_2C	765.353	3	765.353	precursor	0	0	0
AQQEEITTMADQSTAELNADK	tr|A0A0H3NEC9|A0A0H3NEC9_SALTS	PROT1638_3A	765.353	3	765.353	precursor	0	0	0
AQQEEITTMADQSTAELNADK	tr|A0A0H3NEC9|A0A0H3NEC9_SALTS	PROT1638_3B	765.353	3	765.353	precursor	0	0	0
AQQEEITTMADQSTAELNADK	tr|A0A0H3NEC9|A0A0H3NEC9_SALTS	PROT1638_3C	765.353	3	765.353	precursor	0	0	0
AQQEEITTMADQSTAELNADK	tr|A0A0H3NEC9|A0A0H3NEC9_SALTS	M1_WT_2SALFlag	765.353	3	765.353	precursor	27.65	5606217	10231056
AQQEEITTMADQSTAELNADK	tr|A0A0H3NEC9|A0A0H3NEC9_SALTS	M2_delta2_2SALFlag	765.353	3	765.353	precursor	27.15	46436196	137750932
AQQEEITTMADQSTAELNADK	tr|A0A0H3NEC9|A0A0H3NEC9_SALTS	M3_delta2SAL_2SALFlag	765.353	3	765.353	precursor	0	0	0
AQQEEITTMADQSTAELNADK	tr|A0A0H3NEC9|A0A0H3NEC9_SALTS	M4_WT_2	765.353	3	765.353	precursor	0	0	0
AQQEEITTMADQSTAELNADK	tr|A0A0H3NEC9|A0A0H3NEC9_SALTS	M5_delta2_2	765.353	3	765.353	precursor	27.23	485255	517588
AQQEEITTMADQSTAELNADK	tr|A0A0H3NEC9|A0A0H3NEC9_SALTS	M6_delta2SAL_2	765.353	3	765.353	precursor	27.32	493447	1346669
AQQEEITTMADQSTAELNADK	tr|A0A0H3NEC9|A0A0H3NEC9_SALTS	PROT1689_M4_WT-2	765.353	3	765.353	precursor	0	0	0
AQQEEITTMADQSTAELNADK	tr|A0A0H3NEC9|A0A0H3NEC9_SALTS	PROT1689_M5_delta2-2	765.353	3	765.353	precursor	0	0	0
AQQEEITTMADQSTAELNADK	tr|A0A0H3NEC9|A0A0H3NEC9_SALTS	PROT1689_M6_delta2Sal-2	765.353	3	765.353	precursor	0	0	0
AQQEEITTMADQSTAELNADK	tr|A0A0H3NEC9|A0A0H3NEC9_SALTS	PROT1691_M7_WT-2neutro	765.353	3	765.353	precursor	0	0	0
AQQEEITTMADQSTAELNADK	tr|A0A0H3NEC9|A0A0H3NEC9_SALTS	PROT1638_1A	765.353	3	765.688	precursor [M+1]	0	0
AQQEEITTMADQSTAELNADK	tr|A0A0H3NEC9|A0A0H3NEC9_SALTS	PROT1638_1B	765.353	3	765.688	precursor [M+1]	0	0
AQQEEITTMADQSTAELNADK	tr|A0A0H3NEC9|A0A0H3NEC9_SALTS	PROT1638_1C	765.353	3	765.688	precursor [M+1]	0	0
AQQEEITTMADQSTAELNADK	tr|A0A0H3NEC9|A0A0H3NEC9_SALTS	PROT1638_2A	765.353	3	765.688	precursor [M+1]	0	0
AQQEEITTMADQSTAELNADK	tr|A0A0H3NEC9|A0A0H3NEC9_SALTS	PROT1638_2B	765.353	3	765.688	precursor [M+1]	0	0
AQQEEITTMADQSTAELNADK	tr|A0A0H3NEC9|A0A0H3NEC9_SALTS	PROT1638_2C	765.353	3	765.688	precursor [M+1]	0	0
AQQEEITTMADQSTAELNADK	tr|A0A0H3NEC9|A0A0H3NEC9_SALTS	PROT1638_3A	765.353	3	765.688	precursor [M+1]	0	0
AQQEEITTMADQSTAELNADK	tr|A0A0H3NEC9|A0A0H3NEC9_SALTS	PROT1638_3B	765.353	3	765.688	precursor [M+1]	0	0
AQQEEITTMADQSTAELNADK	tr|A0A0H3NEC9|A0A0H3NEC9_SALTS	PROT1638_3C	765.353	3	765.688	precursor [M+1]	0	0
AQQEEITTMADQSTAELNADK	tr|A0A0H3NEC9|A0A0H3NEC9_SALTS	M1_WT_2SALFlag	765.353	3	765.688	precursor [M+1]	27.23	3395848
AQQEEITTMADQSTAELNADK	tr|A0A0H3NEC9|A0A0H3NEC9_SALTS	M2_delta2_2SALFlag	765.353	3	765.688	precursor [M+1]	27.15	54016004
AQQEEITTMADQSTAELNADK	tr|A0A0H3NEC9|A0A0H3NEC9_SALTS	M3_delta2SAL_2SALFlag	765.353	3	765.688	precursor [M+1]	0	0
AQQEEITTMADQSTAELNADK	tr|A0A0H3NEC9|A0A0H3NEC9_SALTS	M4_WT_2	765.353	3	765.688	precursor [M+1]	0	0
AQQEEITTMADQSTAELNADK	tr|A0A0H3NEC9|A0A0H3NEC9_SALTS	M5_delta2_2	765.353	3	765.688	precursor [M+1]	27.01	0
AQQEEITTMADQSTAELNADK	tr|A0A0H3NEC9|A0A0H3NEC9_SALTS	M6_delta2SAL_2	765.353	3	765.688	precursor [M+1]	27.33	406820
AQQEEITTMADQSTAELNADK	tr|A0A0H3NEC9|A0A0H3NEC9_SALTS	PROT1689_M4_WT-2	765.353	3	765.688	precursor [M+1]	0	0
AQQEEITTMADQSTAELNADK	tr|A0A0H3NEC9|A0A0H3NEC9_SALTS	PROT1689_M5_delta2-2	765.353	3	765.688	precursor [M+1]	0	0
AQQEEITTMADQSTAELNADK	tr|A0A0H3NEC9|A0A0H3NEC9_SALTS	PROT1689_M6_delta2Sal-2	765.353	3	765.688	precursor [M+1]	0	0
AQQEEITTMADQSTAELNADK	tr|A0A0H3NEC9|A0A0H3NEC9_SALTS	PROT1691_M7_WT-2neutro	765.353	3	765.688	precursor [M+1]	0	0
AQQEEITTMADQSTAELNADK	tr|A0A0H3NEC9|A0A0H3NEC9_SALTS	PROT1638_1A	765.353	3	766.022	precursor [M+2]	0	0
AQQEEITTMADQSTAELNADK	tr|A0A0H3NEC9|A0A0H3NEC9_SALTS	PROT1638_1B	765.353	3	766.022	precursor [M+2]	0	0
AQQEEITTMADQSTAELNADK	tr|A0A0H3NEC9|A0A0H3NEC9_SALTS	PROT1638_1C	765.353	3	766.022	precursor [M+2]	0	0
AQQEEITTMADQSTAELNADK	tr|A0A0H3NEC9|A0A0H3NEC9_SALTS	PROT1638_2A	765.353	3	766.022	precursor [M+2]	0	0
AQQEEITTMADQSTAELNADK	tr|A0A0H3NEC9|A0A0H3NEC9_SALTS	PROT1638_2B	765.353	3	766.022	precursor [M+2]	0	0
AQQEEITTMADQSTAELNADK	tr|A0A0H3NEC9|A0A0H3NEC9_SALTS	PROT1638_2C	765.353	3	766.022	precursor [M+2]	0	0
AQQEEITTMADQSTAELNADK	tr|A0A0H3NEC9|A0A0H3NEC9_SALTS	PROT1638_3A	765.353	3	766.022	precursor [M+2]	0	0
AQQEEITTMADQSTAELNADK	tr|A0A0H3NEC9|A0A0H3NEC9_SALTS	PROT1638_3B	765.353	3	766.022	precursor [M+2]	0	0
AQQEEITTMADQSTAELNADK	tr|A0A0H3NEC9|A0A0H3NEC9_SALTS	PROT1638_3C	765.353	3	766.022	precursor [M+2]	0	0
AQQEEITTMADQSTAELNADK	tr|A0A0H3NEC9|A0A0H3NEC9_SALTS	M1_WT_2SALFlag	765.353	3	766.022	precursor [M+2]	27.31	1228991
AQQEEITTMADQSTAELNADK	tr|A0A0H3NEC9|A0A0H3NEC9_SALTS	M2_delta2_2SALFlag	765.353	3	766.022	precursor [M+2]	27.15	37298732
AQQEEITTMADQSTAELNADK	tr|A0A0H3NEC9|A0A0H3NEC9_SALTS	M3_delta2SAL_2SALFlag	765.353	3	766.022	precursor [M+2]	0	0
AQQEEITTMADQSTAELNADK	tr|A0A0H3NEC9|A0A0H3NEC9_SALTS	M4_WT_2	765.353	3	766.022	precursor [M+2]	0	0
AQQEEITTMADQSTAELNADK	tr|A0A0H3NEC9|A0A0H3NEC9_SALTS	M5_delta2_2	765.353	3	766.022	precursor [M+2]	27.09	32333
AQQEEITTMADQSTAELNADK	tr|A0A0H3NEC9|A0A0H3NEC9_SALTS	M6_delta2SAL_2	765.353	3	766.022	precursor [M+2]	27.34	446402
AQQEEITTMADQSTAELNADK	tr|A0A0H3NEC9|A0A0H3NEC9_SALTS	PROT1689_M4_WT-2	765.353	3	766.022	precursor [M+2]	0	0
AQQEEITTMADQSTAELNADK	tr|A0A0H3NEC9|A0A0H3NEC9_SALTS	PROT1689_M5_delta2-2	765.353	3	766.022	precursor [M+2]	0	0
AQQEEITTMADQSTAELNADK	tr|A0A0H3NEC9|A0A0H3NEC9_SALTS	PROT1689_M6_delta2Sal-2	765.353	3	766.022	precursor [M+2]	0	0
AQQEEITTMADQSTAELNADK	tr|A0A0H3NEC9|A0A0H3NEC9_SALTS	PROT1691_M7_WT-2neutro	765.353	3	766.022	precursor [M+2]	0	0

## Sheet: Suppl. Data Supp. Fig.7-MreB
Peptide Sequence	Protein Name	Replicate Name	Precursor Mz	Precursor Charge	Product Mz	Fragment Ion	Retention Time	Area	Total Area
GQGIVLNEPSVVAIR	tr|A0A0H3NMB9|A0A0H3NMB9_SALTS	PROT1638_1A	776.446	2	776.446	precursor	28.27	8515438	17320812		Replicate Name	GQGIVLNEPSVVAIR	FDEAIINYVR	NYGSLIGEATAER	NLAEGVPR	sum	sum-fused-ABC	percentage
GQGIVLNEPSVVAIR	tr|A0A0H3NMB9|A0A0H3NMB9_SALTS	PROT1638_1B	776.446	2	776.446	precursor	28.34	2346232	3498460		PROT1638_1A	17320812	10405892	24491968	43365752	95584424	212141770	11.6737
GQGIVLNEPSVVAIR	tr|A0A0H3NMB9|A0A0H3NMB9_SALTS	PROT1638_1C	776.446	2	776.446	precursor	28.33	1473977	2980484		PROT1638_1B	3498460	7341890	9279553	40832016	60951919		7.44404
GQGIVLNEPSVVAIR	tr|A0A0H3NMB9|A0A0H3NMB9_SALTS	PROT1638_2A	776.446	2	776.446	precursor	28.64	4032138	6655337		PROT1638_1C	2980484	0	4160527	48464416	55605427		6.79107
GQGIVLNEPSVVAIR	tr|A0A0H3NMB9|A0A0H3NMB9_SALTS	PROT1638_2B	776.446	2	776.446	precursor	0	0	0		PROT1638_2A	6655337	5900876	20585378	51618372	84759963	130622649	10.3517
GQGIVLNEPSVVAIR	tr|A0A0H3NMB9|A0A0H3NMB9_SALTS	PROT1638_2C	776.446	2	776.446	precursor	29.05	568838	2511681		PROT1638_2B	0	0	8410885	34940120	43351005		5.29444
GQGIVLNEPSVVAIR	tr|A0A0H3NMB9|A0A0H3NMB9_SALTS	PROT1638_3A	776.446	2	776.446	precursor	28.29	23082592	46748076		PROT1638_2C	2511681	0	0	0	2511681		0.306751
GQGIVLNEPSVVAIR	tr|A0A0H3NMB9|A0A0H3NMB9_SALTS	PROT1638_3B	776.446	2	776.446	precursor	28.49	10260750	21664758		PROT1638_3A	46748076	25816596	62831200	39854152	175250024	391434028	21.4032
GQGIVLNEPSVVAIR	tr|A0A0H3NMB9|A0A0H3NMB9_SALTS	PROT1638_3C	776.446	2	776.446	precursor	28.68	2002012	3187230		PROT1638_3B	21664758	28987936	39804052	69108312	159565058		19.4876
GQGIVLNEPSVVAIR	tr|A0A0H3NMB9|A0A0H3NMB9_SALTS	M1_WT_2SALFlag	776.446	2	776.446	precursor	30.64	24030416	49194776		PROT1638_3C	3187230	0	8459932	44971784	56618946		6.91485
GQGIVLNEPSVVAIR	tr|A0A0H3NMB9|A0A0H3NMB9_SALTS	M2_delta2_2SALFlag	776.446	2	776.446	precursor	30.51	78542632	167414224		M1_WT_2SALFlag	49194776	23360100	48642540	76974848	198172264		24.2027
GQGIVLNEPSVVAIR	tr|A0A0H3NMB9|A0A0H3NMB9_SALTS	M3_delta2SAL_2SALFlag	776.446	2	776.446	precursor	30.45	9157235	17710462		M2_delta2_2SALFlag	167414224	101782560	192229504	143606080	605032368		73.8924
GQGIVLNEPSVVAIR	tr|A0A0H3NMB9|A0A0H3NMB9_SALTS	M4_WT_2	776.446	2	776.446	precursor	29.88	47029696	93774752		M3_delta2SAL_2SALFlag	17710462	14796079	24233886	46410192	103150619		12.5977
GQGIVLNEPSVVAIR	tr|A0A0H3NMB9|A0A0H3NMB9_SALTS	M5_delta2_2	776.446	2	776.446	precursor	30.67	2313425	8533663		M4_WT_2	93774752	35037444	159582416	106505160	394899772		48.229
GQGIVLNEPSVVAIR	tr|A0A0H3NMB9|A0A0H3NMB9_SALTS	M6_delta2SAL_2	776.446	2	776.446	precursor	30.64	4500043	9222387		M5_delta2_2	8533663	0	0	0	8533663		1.04221
GQGIVLNEPSVVAIR	tr|A0A0H3NMB9|A0A0H3NMB9_SALTS	PROT1689_M4_WT-2	776.446	2	776.446	precursor	29.67	116968608	253606304		M6_delta2SAL_2	9222387	2908985	8190003	27240232	47561607		5.80868
GQGIVLNEPSVVAIR	tr|A0A0H3NMB9|A0A0H3NMB9_SALTS	PROT1689_M5_delta2-2	776.446	2	776.446	precursor	0	0	0		PROT1689_M4_WT-2	253606304	157189232	216159616	191846864	818802016		100
GQGIVLNEPSVVAIR	tr|A0A0H3NMB9|A0A0H3NMB9_SALTS	PROT1689_M6_delta2Sal-2	776.446	2	776.446	precursor	29.89	69100888	142779632		PROT1689_M5_delta2-2	0	0	0	51873064	51873064		6.33524
GQGIVLNEPSVVAIR	tr|A0A0H3NMB9|A0A0H3NMB9_SALTS	PROT1691_M7_WT-2neutro	776.446	2	776.446	precursor	29.73	115077552	250540288		PROT1689_M6_delta2Sal-2	142779632	58920428	81413496	120654568	403768124		49.3121
GQGIVLNEPSVVAIR	tr|A0A0H3NMB9|A0A0H3NMB9_SALTS	PROT1638_1A	776.446	2	776.948	precursor [M+1]	28.23	6283161			PROT1691_M7_WT-2neutro	250540288	204816304	166219568	152611264	774187424		94.5512
GQGIVLNEPSVVAIR	tr|A0A0H3NMB9|A0A0H3NMB9_SALTS	PROT1638_1B	776.446	2	776.948	precursor [M+1]	28.32	1152227
GQGIVLNEPSVVAIR	tr|A0A0H3NMB9|A0A0H3NMB9_SALTS	PROT1638_1C	776.446	2	776.948	precursor [M+1]	28.42	1267104
GQGIVLNEPSVVAIR	tr|A0A0H3NMB9|A0A0H3NMB9_SALTS	PROT1638_2A	776.446	2	776.948	precursor [M+1]	28.61	2615125
GQGIVLNEPSVVAIR	tr|A0A0H3NMB9|A0A0H3NMB9_SALTS	PROT1638_2B	776.446	2	776.948	precursor [M+1]	0	0
GQGIVLNEPSVVAIR	tr|A0A0H3NMB9|A0A0H3NMB9_SALTS	PROT1638_2C	776.446	2	776.948	precursor [M+1]	28.06	1187366
GQGIVLNEPSVVAIR	tr|A0A0H3NMB9|A0A0H3NMB9_SALTS	PROT1638_3A	776.446	2	776.948	precursor [M+1]	28.34	18618922
GQGIVLNEPSVVAIR	tr|A0A0H3NMB9|A0A0H3NMB9_SALTS	PROT1638_3B	776.446	2	776.948	precursor [M+1]	28.49	8176760
GQGIVLNEPSVVAIR	tr|A0A0H3NMB9|A0A0H3NMB9_SALTS	PROT1638_3C	776.446	2	776.948	precursor [M+1]	28.65	1077501
GQGIVLNEPSVVAIR	tr|A0A0H3NMB9|A0A0H3NMB9_SALTS	M1_WT_2SALFlag	776.446	2	776.948	precursor [M+1]	30.63	18731200
GQGIVLNEPSVVAIR	tr|A0A0H3NMB9|A0A0H3NMB9_SALTS	M2_delta2_2SALFlag	776.446	2	776.948	precursor [M+1]	30.52	63197820
GQGIVLNEPSVVAIR	tr|A0A0H3NMB9|A0A0H3NMB9_SALTS	M3_delta2SAL_2SALFlag	776.446	2	776.948	precursor [M+1]	30.47	6541833
GQGIVLNEPSVVAIR	tr|A0A0H3NMB9|A0A0H3NMB9_SALTS	M4_WT_2	776.446	2	776.948	precursor [M+1]	29.88	33427556
GQGIVLNEPSVVAIR	tr|A0A0H3NMB9|A0A0H3NMB9_SALTS	M5_delta2_2	776.446	2	776.948	precursor [M+1]	30.2	4335974
GQGIVLNEPSVVAIR	tr|A0A0H3NMB9|A0A0H3NMB9_SALTS	M6_delta2SAL_2	776.446	2	776.948	precursor [M+1]	30.64	3679236
GQGIVLNEPSVVAIR	tr|A0A0H3NMB9|A0A0H3NMB9_SALTS	PROT1689_M4_WT-2	776.446	2	776.948	precursor [M+1]	29.7	97321392
GQGIVLNEPSVVAIR	tr|A0A0H3NMB9|A0A0H3NMB9_SALTS	PROT1689_M5_delta2-2	776.446	2	776.948	precursor [M+1]	0	0
GQGIVLNEPSVVAIR	tr|A0A0H3NMB9|A0A0H3NMB9_SALTS	PROT1689_M6_delta2Sal-2	776.446	2	776.948	precursor [M+1]	29.89	55410280
GQGIVLNEPSVVAIR	tr|A0A0H3NMB9|A0A0H3NMB9_SALTS	PROT1691_M7_WT-2neutro	776.446	2	776.948	precursor [M+1]	29.73	96179712
GQGIVLNEPSVVAIR	tr|A0A0H3NMB9|A0A0H3NMB9_SALTS	PROT1638_1A	776.446	2	777.449	precursor [M+2]	28.22	2522213
GQGIVLNEPSVVAIR	tr|A0A0H3NMB9|A0A0H3NMB9_SALTS	PROT1638_1B	776.446	2	777.449	precursor [M+2]	28.18	0
GQGIVLNEPSVVAIR	tr|A0A0H3NMB9|A0A0H3NMB9_SALTS	PROT1638_1C	776.446	2	777.449	precursor [M+2]	28.36	239403
GQGIVLNEPSVVAIR	tr|A0A0H3NMB9|A0A0H3NMB9_SALTS	PROT1638_2A	776.446	2	777.449	precursor [M+2]	28.49	8073
GQGIVLNEPSVVAIR	tr|A0A0H3NMB9|A0A0H3NMB9_SALTS	PROT1638_2B	776.446	2	777.449	precursor [M+2]	0	0
GQGIVLNEPSVVAIR	tr|A0A0H3NMB9|A0A0H3NMB9_SALTS	PROT1638_2C	776.446	2	777.449	precursor [M+2]	28.17	755478
GQGIVLNEPSVVAIR	tr|A0A0H3NMB9|A0A0H3NMB9_SALTS	PROT1638_3A	776.446	2	777.449	precursor [M+2]	28.29	5046563
GQGIVLNEPSVVAIR	tr|A0A0H3NMB9|A0A0H3NMB9_SALTS	PROT1638_3B	776.446	2	777.449	precursor [M+2]	28.5	3227248
GQGIVLNEPSVVAIR	tr|A0A0H3NMB9|A0A0H3NMB9_SALTS	PROT1638_3C	776.446	2	777.449	precursor [M+2]	28.69	107716
GQGIVLNEPSVVAIR	tr|A0A0H3NMB9|A0A0H3NMB9_SALTS	M1_WT_2SALFlag	776.446	2	777.449	precursor [M+2]	30.63	6433161
GQGIVLNEPSVVAIR	tr|A0A0H3NMB9|A0A0H3NMB9_SALTS	M2_delta2_2SALFlag	776.446	2	777.449	precursor [M+2]	30.51	25673782
GQGIVLNEPSVVAIR	tr|A0A0H3NMB9|A0A0H3NMB9_SALTS	M3_delta2SAL_2SALFlag	776.446	2	777.449	precursor [M+2]	30.49	2011393
GQGIVLNEPSVVAIR	tr|A0A0H3NMB9|A0A0H3NMB9_SALTS	M4_WT_2	776.446	2	777.449	precursor [M+2]	29.87	13317506
GQGIVLNEPSVVAIR	tr|A0A0H3NMB9|A0A0H3NMB9_SALTS	M5_delta2_2	776.446	2	777.449	precursor [M+2]	30.22	1884264
GQGIVLNEPSVVAIR	tr|A0A0H3NMB9|A0A0H3NMB9_SALTS	M6_delta2SAL_2	776.446	2	777.449	precursor [M+2]	30.66	1043109
GQGIVLNEPSVVAIR	tr|A0A0H3NMB9|A0A0H3NMB9_SALTS	PROT1689_M4_WT-2	776.446	2	777.449	precursor [M+2]	29.7	39316300
GQGIVLNEPSVVAIR	tr|A0A0H3NMB9|A0A0H3NMB9_SALTS	PROT1689_M5_delta2-2	776.446	2	777.449	precursor [M+2]	0	0
GQGIVLNEPSVVAIR	tr|A0A0H3NMB9|A0A0H3NMB9_SALTS	PROT1689_M6_delta2Sal-2	776.446	2	777.449	precursor [M+2]	29.84	18268468
GQGIVLNEPSVVAIR	tr|A0A0H3NMB9|A0A0H3NMB9_SALTS	PROT1691_M7_WT-2neutro	776.446	2	777.449	precursor [M+2]	29.73	39283032
GQGIVLNEPSVVAIR	tr|A0A0H3NMB9|A0A0H3NMB9_SALTS	PROT1638_1A	776.446	2	741.462	y7	28.17	185074
GQGIVLNEPSVVAIR	tr|A0A0H3NMB9|A0A0H3NMB9_SALTS	PROT1638_1B	776.446	2	741.462	y7	28.28	165547
GQGIVLNEPSVVAIR	tr|A0A0H3NMB9|A0A0H3NMB9_SALTS	PROT1638_1C	776.446	2	741.462	y7	28.49	0
GQGIVLNEPSVVAIR	tr|A0A0H3NMB9|A0A0H3NMB9_SALTS	PROT1638_2A	776.446	2	741.462	y7	28.7	328127
GQGIVLNEPSVVAIR	tr|A0A0H3NMB9|A0A0H3NMB9_SALTS	PROT1638_2B	776.446	2	741.462	y7	0	0
GQGIVLNEPSVVAIR	tr|A0A0H3NMB9|A0A0H3NMB9_SALTS	PROT1638_2C	776.446	2	741.462	y7	28.58	0
GQGIVLNEPSVVAIR	tr|A0A0H3NMB9|A0A0H3NMB9_SALTS	PROT1638_3A	776.446	2	741.462	y7	28.21	510707
GQGIVLNEPSVVAIR	tr|A0A0H3NMB9|A0A0H3NMB9_SALTS	PROT1638_3B	776.446	2	741.462	y7	28.4	975927
GQGIVLNEPSVVAIR	tr|A0A0H3NMB9|A0A0H3NMB9_SALTS	PROT1638_3C	776.446	2	741.462	y7	28.66	526910
GQGIVLNEPSVVAIR	tr|A0A0H3NMB9|A0A0H3NMB9_SALTS	M1_WT_2SALFlag	776.446	2	741.462	y7	30.61	2595164
GQGIVLNEPSVVAIR	tr|A0A0H3NMB9|A0A0H3NMB9_SALTS	M2_delta2_2SALFlag	776.446	2	741.462	y7	30.5	6705895
GQGIVLNEPSVVAIR	tr|A0A0H3NMB9|A0A0H3NMB9_SALTS	M3_delta2SAL_2SALFlag	776.446	2	741.462	y7	30.47	1573018
GQGIVLNEPSVVAIR	tr|A0A0H3NMB9|A0A0H3NMB9_SALTS	M4_WT_2	776.446	2	741.462	y7	29.88	8936225
GQGIVLNEPSVVAIR	tr|A0A0H3NMB9|A0A0H3NMB9_SALTS	M5_delta2_2	776.446	2	741.462	y7	30.61	0
GQGIVLNEPSVVAIR	tr|A0A0H3NMB9|A0A0H3NMB9_SALTS	M6_delta2SAL_2	776.446	2	741.462	y7	30.67	270344
GQGIVLNEPSVVAIR	tr|A0A0H3NMB9|A0A0H3NMB9_SALTS	PROT1689_M4_WT-2	776.446	2	741.462	y7	29.69	8418009
GQGIVLNEPSVVAIR	tr|A0A0H3NMB9|A0A0H3NMB9_SALTS	PROT1689_M5_delta2-2	776.446	2	741.462	y7	0	0
GQGIVLNEPSVVAIR	tr|A0A0H3NMB9|A0A0H3NMB9_SALTS	PROT1689_M6_delta2Sal-2	776.446	2	741.462	y7	29.88	5989902
GQGIVLNEPSVVAIR	tr|A0A0H3NMB9|A0A0H3NMB9_SALTS	PROT1691_M7_WT-2neutro	776.446	2	741.462	y7	29.75	8116310
GQGIVLNEPSVVAIR	tr|A0A0H3NMB9|A0A0H3NMB9_SALTS	PROT1638_1A	776.446	2	186.087	b2	28.25	0
GQGIVLNEPSVVAIR	tr|A0A0H3NMB9|A0A0H3NMB9_SALTS	PROT1638_1B	776.446	2	186.087	b2	28.28	137907
GQGIVLNEPSVVAIR	tr|A0A0H3NMB9|A0A0H3NMB9_SALTS	PROT1638_1C	776.446	2	186.087	b2	28.49	0
GQGIVLNEPSVVAIR	tr|A0A0H3NMB9|A0A0H3NMB9_SALTS	PROT1638_2A	776.446	2	186.087	b2	28.7	97918
GQGIVLNEPSVVAIR	tr|A0A0H3NMB9|A0A0H3NMB9_SALTS	PROT1638_2B	776.446	2	186.087	b2	0	0
GQGIVLNEPSVVAIR	tr|A0A0H3NMB9|A0A0H3NMB9_SALTS	PROT1638_2C	776.446	2	186.087	b2	27.93	1377
GQGIVLNEPSVVAIR	tr|A0A0H3NMB9|A0A0H3NMB9_SALTS	PROT1638_3A	776.446	2	186.087	b2	28.69	0
GQGIVLNEPSVVAIR	tr|A0A0H3NMB9|A0A0H3NMB9_SALTS	PROT1638_3B	776.446	2	186.087	b2	28.56	0
GQGIVLNEPSVVAIR	tr|A0A0H3NMB9|A0A0H3NMB9_SALTS	PROT1638_3C	776.446	2	186.087	b2	28.8	0
GQGIVLNEPSVVAIR	tr|A0A0H3NMB9|A0A0H3NMB9_SALTS	M1_WT_2SALFlag	776.446	2	186.087	b2	30.61	971253
GQGIVLNEPSVVAIR	tr|A0A0H3NMB9|A0A0H3NMB9_SALTS	M2_delta2_2SALFlag	776.446	2	186.087	b2	30.5	3323340
GQGIVLNEPSVVAIR	tr|A0A0H3NMB9|A0A0H3NMB9_SALTS	M3_delta2SAL_2SALFlag	776.446	2	186.087	b2	30.47	761864
GQGIVLNEPSVVAIR	tr|A0A0H3NMB9|A0A0H3NMB9_SALTS	M4_WT_2	776.446	2	186.087	b2	29.88	3322482
GQGIVLNEPSVVAIR	tr|A0A0H3NMB9|A0A0H3NMB9_SALTS	M5_delta2_2	776.446	2	186.087	b2	30.61	0
GQGIVLNEPSVVAIR	tr|A0A0H3NMB9|A0A0H3NMB9_SALTS	M6_delta2SAL_2	776.446	2	186.087	b2	30.67	19586
GQGIVLNEPSVVAIR	tr|A0A0H3NMB9|A0A0H3NMB9_SALTS	PROT1689_M4_WT-2	776.446	2	186.087	b2	29.69	3075210
GQGIVLNEPSVVAIR	tr|A0A0H3NMB9|A0A0H3NMB9_SALTS	PROT1689_M5_delta2-2	776.446	2	186.087	b2	0	0
GQGIVLNEPSVVAIR	tr|A0A0H3NMB9|A0A0H3NMB9_SALTS	PROT1689_M6_delta2Sal-2	776.446	2	186.087	b2	29.83	2178603
GQGIVLNEPSVVAIR	tr|A0A0H3NMB9|A0A0H3NMB9_SALTS	PROT1691_M7_WT-2neutro	776.446	2	186.087	b2	29.66	3119889
GQGIVLNEPSVVAIR	tr|A0A0H3NMB9|A0A0H3NMB9_SALTS	PROT1638_1A	776.446	2	243.109	b3	28.25	0
GQGIVLNEPSVVAIR	tr|A0A0H3NMB9|A0A0H3NMB9_SALTS	PROT1638_1B	776.446	2	243.109	b3	28.38	0
GQGIVLNEPSVVAIR	tr|A0A0H3NMB9|A0A0H3NMB9_SALTS	PROT1638_1C	776.446	2	243.109	b3	28.49	0
GQGIVLNEPSVVAIR	tr|A0A0H3NMB9|A0A0H3NMB9_SALTS	PROT1638_2A	776.446	2	243.109	b3	28.7	199737
GQGIVLNEPSVVAIR	tr|A0A0H3NMB9|A0A0H3NMB9_SALTS	PROT1638_2B	776.446	2	243.109	b3	0	0
GQGIVLNEPSVVAIR	tr|A0A0H3NMB9|A0A0H3NMB9_SALTS	PROT1638_2C	776.446	2	243.109	b3	27.93	1874
GQGIVLNEPSVVAIR	tr|A0A0H3NMB9|A0A0H3NMB9_SALTS	PROT1638_3A	776.446	2	243.109	b3	27.98	9859
GQGIVLNEPSVVAIR	tr|A0A0H3NMB9|A0A0H3NMB9_SALTS	PROT1638_3B	776.446	2	243.109	b3	28.4	455180
GQGIVLNEPSVVAIR	tr|A0A0H3NMB9|A0A0H3NMB9_SALTS	PROT1638_3C	776.446	2	243.109	b3	28.8	0
GQGIVLNEPSVVAIR	tr|A0A0H3NMB9|A0A0H3NMB9_SALTS	M1_WT_2SALFlag	776.446	2	243.109	b3	30.61	1376972
GQGIVLNEPSVVAIR	tr|A0A0H3NMB9|A0A0H3NMB9_SALTS	M2_delta2_2SALFlag	776.446	2	243.109	b3	30.5	5074801
GQGIVLNEPSVVAIR	tr|A0A0H3NMB9|A0A0H3NMB9_SALTS	M3_delta2SAL_2SALFlag	776.446	2	243.109	b3	30.47	831958
GQGIVLNEPSVVAIR	tr|A0A0H3NMB9|A0A0H3NMB9_SALTS	M4_WT_2	776.446	2	243.109	b3	29.88	5232650
GQGIVLNEPSVVAIR	tr|A0A0H3NMB9|A0A0H3NMB9_SALTS	M5_delta2_2	776.446	2	243.109	b3	30.61	0
GQGIVLNEPSVVAIR	tr|A0A0H3NMB9|A0A0H3NMB9_SALTS	M6_delta2SAL_2	776.446	2	243.109	b3	30.67	263535
GQGIVLNEPSVVAIR	tr|A0A0H3NMB9|A0A0H3NMB9_SALTS	PROT1689_M4_WT-2	776.446	2	243.109	b3	29.69	4945010
GQGIVLNEPSVVAIR	tr|A0A0H3NMB9|A0A0H3NMB9_SALTS	PROT1689_M5_delta2-2	776.446	2	243.109	b3	0	#N/A
GQGIVLNEPSVVAIR	tr|A0A0H3NMB9|A0A0H3NMB9_SALTS	PROT1689_M6_delta2Sal-2	776.446	2	243.109	b3	29.83	3353716
GQGIVLNEPSVVAIR	tr|A0A0H3NMB9|A0A0H3NMB9_SALTS	PROT1691_M7_WT-2neutro	776.446	2	243.109	b3	29.75	4852123
FDEAIINYVR	tr|A0A0H3NMB9|A0A0H3NMB9_SALTS	PROT1638_1A	620.322	2	620.322	precursor	29.11	5050927	10405892
FDEAIINYVR	tr|A0A0H3NMB9|A0A0H3NMB9_SALTS	PROT1638_1B	620.322	2	620.322	precursor	28.85	3225195	7341890
FDEAIINYVR	tr|A0A0H3NMB9|A0A0H3NMB9_SALTS	PROT1638_1C	620.322	2	620.322	precursor	0	0	0
FDEAIINYVR	tr|A0A0H3NMB9|A0A0H3NMB9_SALTS	PROT1638_2A	620.322	2	620.322	precursor	29.94	2685091	5900876
FDEAIINYVR	tr|A0A0H3NMB9|A0A0H3NMB9_SALTS	PROT1638_2B	620.322	2	620.322	precursor	0	0	0
FDEAIINYVR	tr|A0A0H3NMB9|A0A0H3NMB9_SALTS	PROT1638_2C	620.322	2	620.322	precursor	0	0	0
FDEAIINYVR	tr|A0A0H3NMB9|A0A0H3NMB9_SALTS	PROT1638_3A	620.322	2	620.322	precursor	29.27	13044946	25816596
FDEAIINYVR	tr|A0A0H3NMB9|A0A0H3NMB9_SALTS	PROT1638_3B	620.322	2	620.322	precursor	29.42	13983674	28987936
FDEAIINYVR	tr|A0A0H3NMB9|A0A0H3NMB9_SALTS	PROT1638_3C	620.322	2	620.322	precursor	0	0	0
FDEAIINYVR	tr|A0A0H3NMB9|A0A0H3NMB9_SALTS	M1_WT_2SALFlag	620.322	2	620.322	precursor	31.43	11715085	23360100
FDEAIINYVR	tr|A0A0H3NMB9|A0A0H3NMB9_SALTS	M2_delta2_2SALFlag	620.322	2	620.322	precursor	31.33	52973848	101782560
FDEAIINYVR	tr|A0A0H3NMB9|A0A0H3NMB9_SALTS	M3_delta2SAL_2SALFlag	620.322	2	620.322	precursor	31.26	7729623	14796079
FDEAIINYVR	tr|A0A0H3NMB9|A0A0H3NMB9_SALTS	M4_WT_2	620.322	2	620.322	precursor	31.08	21707784	35037444
FDEAIINYVR	tr|A0A0H3NMB9|A0A0H3NMB9_SALTS	M5_delta2_2	620.322	2	620.322	precursor	0	0	0
FDEAIINYVR	tr|A0A0H3NMB9|A0A0H3NMB9_SALTS	M6_delta2SAL_2	620.322	2	620.322	precursor	31.6	1575507	2908985
FDEAIINYVR	tr|A0A0H3NMB9|A0A0H3NMB9_SALTS	PROT1689_M4_WT-2	620.322	2	620.322	precursor	30.57	75282040	157189232
FDEAIINYVR	tr|A0A0H3NMB9|A0A0H3NMB9_SALTS	PROT1689_M5_delta2-2	620.322	2	620.322	precursor	0	0	0
FDEAIINYVR	tr|A0A0H3NMB9|A0A0H3NMB9_SALTS	PROT1689_M6_delta2Sal-2	620.322	2	620.322	precursor	30.83	31069370	58920428
FDEAIINYVR	tr|A0A0H3NMB9|A0A0H3NMB9_SALTS	PROT1691_M7_WT-2neutro	620.322	2	620.322	precursor	30.55	101143192	204816304
FDEAIINYVR	tr|A0A0H3NMB9|A0A0H3NMB9_SALTS	PROT1638_1A	620.322	2	620.824	precursor [M+1]	29.16	3666374
FDEAIINYVR	tr|A0A0H3NMB9|A0A0H3NMB9_SALTS	PROT1638_1B	620.322	2	620.824	precursor [M+1]	29.5	2429285
FDEAIINYVR	tr|A0A0H3NMB9|A0A0H3NMB9_SALTS	PROT1638_1C	620.322	2	620.824	precursor [M+1]	0	0
FDEAIINYVR	tr|A0A0H3NMB9|A0A0H3NMB9_SALTS	PROT1638_2A	620.322	2	620.824	precursor [M+1]	29.65	2913944
FDEAIINYVR	tr|A0A0H3NMB9|A0A0H3NMB9_SALTS	PROT1638_2B	620.322	2	620.824	precursor [M+1]	0	0
FDEAIINYVR	tr|A0A0H3NMB9|A0A0H3NMB9_SALTS	PROT1638_2C	620.322	2	620.824	precursor [M+1]	0	0
FDEAIINYVR	tr|A0A0H3NMB9|A0A0H3NMB9_SALTS	PROT1638_3A	620.322	2	620.824	precursor [M+1]	29.27	8260727
FDEAIINYVR	tr|A0A0H3NMB9|A0A0H3NMB9_SALTS	PROT1638_3B	620.322	2	620.824	precursor [M+1]	29.46	9965041
FDEAIINYVR	tr|A0A0H3NMB9|A0A0H3NMB9_SALTS	PROT1638_3C	620.322	2	620.824	precursor [M+1]	0	0
FDEAIINYVR	tr|A0A0H3NMB9|A0A0H3NMB9_SALTS	M1_WT_2SALFlag	620.322	2	620.824	precursor [M+1]	31.41	7751464
FDEAIINYVR	tr|A0A0H3NMB9|A0A0H3NMB9_SALTS	M2_delta2_2SALFlag	620.322	2	620.824	precursor [M+1]	31.31	35770948
FDEAIINYVR	tr|A0A0H3NMB9|A0A0H3NMB9_SALTS	M3_delta2SAL_2SALFlag	620.322	2	620.824	precursor [M+1]	31.26	5160694
FDEAIINYVR	tr|A0A0H3NMB9|A0A0H3NMB9_SALTS	M4_WT_2	620.322	2	620.824	precursor [M+1]	30.85	10532722
FDEAIINYVR	tr|A0A0H3NMB9|A0A0H3NMB9_SALTS	M5_delta2_2	620.322	2	620.824	precursor [M+1]	0	0
FDEAIINYVR	tr|A0A0H3NMB9|A0A0H3NMB9_SALTS	M6_delta2SAL_2	620.322	2	620.824	precursor [M+1]	31.55	1043762
FDEAIINYVR	tr|A0A0H3NMB9|A0A0H3NMB9_SALTS	PROT1689_M4_WT-2	620.322	2	620.824	precursor [M+1]	30.57	56530404
FDEAIINYVR	tr|A0A0H3NMB9|A0A0H3NMB9_SALTS	PROT1689_M5_delta2-2	620.322	2	620.824	precursor [M+1]	0	0
FDEAIINYVR	tr|A0A0H3NMB9|A0A0H3NMB9_SALTS	PROT1689_M6_delta2Sal-2	620.322	2	620.824	precursor [M+1]	30.72	18522974
FDEAIINYVR	tr|A0A0H3NMB9|A0A0H3NMB9_SALTS	PROT1691_M7_WT-2neutro	620.322	2	620.824	precursor [M+1]	30.57	71074032
FDEAIINYVR	tr|A0A0H3NMB9|A0A0H3NMB9_SALTS	PROT1638_1A	620.322	2	621.325	precursor [M+2]	29.17	1688592
FDEAIINYVR	tr|A0A0H3NMB9|A0A0H3NMB9_SALTS	PROT1638_1B	620.322	2	621.325	precursor [M+2]	29.48	1687410
FDEAIINYVR	tr|A0A0H3NMB9|A0A0H3NMB9_SALTS	PROT1638_1C	620.322	2	621.325	precursor [M+2]	0	0
FDEAIINYVR	tr|A0A0H3NMB9|A0A0H3NMB9_SALTS	PROT1638_2A	620.322	2	621.325	precursor [M+2]	30.03	301842
FDEAIINYVR	tr|A0A0H3NMB9|A0A0H3NMB9_SALTS	PROT1638_2B	620.322	2	621.325	precursor [M+2]	0	0
FDEAIINYVR	tr|A0A0H3NMB9|A0A0H3NMB9_SALTS	PROT1638_2C	620.322	2	621.325	precursor [M+2]	0	0
FDEAIINYVR	tr|A0A0H3NMB9|A0A0H3NMB9_SALTS	PROT1638_3A	620.322	2	621.325	precursor [M+2]	29.3	4510925
FDEAIINYVR	tr|A0A0H3NMB9|A0A0H3NMB9_SALTS	PROT1638_3B	620.322	2	621.325	precursor [M+2]	29.58	5039219
FDEAIINYVR	tr|A0A0H3NMB9|A0A0H3NMB9_SALTS	PROT1638_3C	620.322	2	621.325	precursor [M+2]	0	0
FDEAIINYVR	tr|A0A0H3NMB9|A0A0H3NMB9_SALTS	M1_WT_2SALFlag	620.322	2	621.325	precursor [M+2]	31.46	3893552
FDEAIINYVR	tr|A0A0H3NMB9|A0A0H3NMB9_SALTS	M2_delta2_2SALFlag	620.322	2	621.325	precursor [M+2]	31.33	13037762
FDEAIINYVR	tr|A0A0H3NMB9|A0A0H3NMB9_SALTS	M3_delta2SAL_2SALFlag	620.322	2	621.325	precursor [M+2]	31.24	1905762
FDEAIINYVR	tr|A0A0H3NMB9|A0A0H3NMB9_SALTS	M4_WT_2	620.322	2	621.325	precursor [M+2]	30.83	2796937
FDEAIINYVR	tr|A0A0H3NMB9|A0A0H3NMB9_SALTS	M5_delta2_2	620.322	2	621.325	precursor [M+2]	0	0
FDEAIINYVR	tr|A0A0H3NMB9|A0A0H3NMB9_SALTS	M6_delta2SAL_2	620.322	2	621.325	precursor [M+2]	31.72	289716
FDEAIINYVR	tr|A0A0H3NMB9|A0A0H3NMB9_SALTS	PROT1689_M4_WT-2	620.322	2	621.325	precursor [M+2]	30.57	25376782
FDEAIINYVR	tr|A0A0H3NMB9|A0A0H3NMB9_SALTS	PROT1689_M5_delta2-2	620.322	2	621.325	precursor [M+2]	0	0
FDEAIINYVR	tr|A0A0H3NMB9|A0A0H3NMB9_SALTS	PROT1689_M6_delta2Sal-2	620.322	2	621.325	precursor [M+2]	30.71	9328085
FDEAIINYVR	tr|A0A0H3NMB9|A0A0H3NMB9_SALTS	PROT1691_M7_WT-2neutro	620.322	2	621.325	precursor [M+2]	30.57	32599088
FDEAIINYVR	tr|A0A0H3NMB9|A0A0H3NMB9_SALTS	PROT1638_1A	620.322	2	848.499	y7	29.09	118314
FDEAIINYVR	tr|A0A0H3NMB9|A0A0H3NMB9_SALTS	PROT1638_1B	620.322	2	848.499	y7	29.37	0
FDEAIINYVR	tr|A0A0H3NMB9|A0A0H3NMB9_SALTS	PROT1638_1C	620.322	2	848.499	y7	0	0
FDEAIINYVR	tr|A0A0H3NMB9|A0A0H3NMB9_SALTS	PROT1638_2A	620.322	2	848.499	y7	29.66	165200
FDEAIINYVR	tr|A0A0H3NMB9|A0A0H3NMB9_SALTS	PROT1638_2B	620.322	2	848.499	y7	0	0
FDEAIINYVR	tr|A0A0H3NMB9|A0A0H3NMB9_SALTS	PROT1638_2C	620.322	2	848.499	y7	0	0
FDEAIINYVR	tr|A0A0H3NMB9|A0A0H3NMB9_SALTS	PROT1638_3A	620.322	2	848.499	y7	29.18	272229
FDEAIINYVR	tr|A0A0H3NMB9|A0A0H3NMB9_SALTS	PROT1638_3B	620.322	2	848.499	y7	29.38	361143
FDEAIINYVR	tr|A0A0H3NMB9|A0A0H3NMB9_SALTS	PROT1638_3C	620.322	2	848.499	y7	0	0
FDEAIINYVR	tr|A0A0H3NMB9|A0A0H3NMB9_SALTS	M1_WT_2SALFlag	620.322	2	848.499	y7	31.48	512931
FDEAIINYVR	tr|A0A0H3NMB9|A0A0H3NMB9_SALTS	M2_delta2_2SALFlag	620.322	2	848.499	y7	31.33	1186209
FDEAIINYVR	tr|A0A0H3NMB9|A0A0H3NMB9_SALTS	M3_delta2SAL_2SALFlag	620.322	2	848.499	y7	31.27	0
FDEAIINYVR	tr|A0A0H3NMB9|A0A0H3NMB9_SALTS	M4_WT_2	620.322	2	848.499	y7	31.03	0
FDEAIINYVR	tr|A0A0H3NMB9|A0A0H3NMB9_SALTS	M5_delta2_2	620.322	2	848.499	y7	0	0
FDEAIINYVR	tr|A0A0H3NMB9|A0A0H3NMB9_SALTS	M6_delta2SAL_2	620.322	2	848.499	y7	31.63	0
FDEAIINYVR	tr|A0A0H3NMB9|A0A0H3NMB9_SALTS	PROT1689_M4_WT-2	620.322	2	848.499	y7	30.51	5773922
FDEAIINYVR	tr|A0A0H3NMB9|A0A0H3NMB9_SALTS	PROT1689_M5_delta2-2	620.322	2	848.499	y7	0	0
FDEAIINYVR	tr|A0A0H3NMB9|A0A0H3NMB9_SALTS	PROT1689_M6_delta2Sal-2	620.322	2	848.499	y7	30.71	2142843
FDEAIINYVR	tr|A0A0H3NMB9|A0A0H3NMB9_SALTS	PROT1691_M7_WT-2neutro	620.322	2	848.499	y7	30.5	5488730
FDEAIINYVR	tr|A0A0H3NMB9|A0A0H3NMB9_SALTS	PROT1638_1A	620.322	2	664.378	y5	29.09	335456
FDEAIINYVR	tr|A0A0H3NMB9|A0A0H3NMB9_SALTS	PROT1638_1B	620.322	2	664.378	y5	29.37	0
FDEAIINYVR	tr|A0A0H3NMB9|A0A0H3NMB9_SALTS	PROT1638_1C	620.322	2	664.378	y5	0	0
FDEAIINYVR	tr|A0A0H3NMB9|A0A0H3NMB9_SALTS	PROT1638_2A	620.322	2	664.378	y5	29.66	255356
FDEAIINYVR	tr|A0A0H3NMB9|A0A0H3NMB9_SALTS	PROT1638_2B	620.322	2	664.378	y5	0	0
FDEAIINYVR	tr|A0A0H3NMB9|A0A0H3NMB9_SALTS	PROT1638_2C	620.322	2	664.378	y5	0	0
FDEAIINYVR	tr|A0A0H3NMB9|A0A0H3NMB9_SALTS	PROT1638_3A	620.322	2	664.378	y5	29.21	484578
FDEAIINYVR	tr|A0A0H3NMB9|A0A0H3NMB9_SALTS	PROT1638_3B	620.322	2	664.378	y5	29.38	867242
FDEAIINYVR	tr|A0A0H3NMB9|A0A0H3NMB9_SALTS	PROT1638_3C	620.322	2	664.378	y5	0	0
FDEAIINYVR	tr|A0A0H3NMB9|A0A0H3NMB9_SALTS	M1_WT_2SALFlag	620.322	2	664.378	y5	31.48	861342
FDEAIINYVR	tr|A0A0H3NMB9|A0A0H3NMB9_SALTS	M2_delta2_2SALFlag	620.322	2	664.378	y5	31.33	2094096
FDEAIINYVR	tr|A0A0H3NMB9|A0A0H3NMB9_SALTS	M3_delta2SAL_2SALFlag	620.322	2	664.378	y5	31.27	0
FDEAIINYVR	tr|A0A0H3NMB9|A0A0H3NMB9_SALTS	M4_WT_2	620.322	2	664.378	y5	31.03	0
FDEAIINYVR	tr|A0A0H3NMB9|A0A0H3NMB9_SALTS	M5_delta2_2	620.322	2	664.378	y5	0	0
FDEAIINYVR	tr|A0A0H3NMB9|A0A0H3NMB9_SALTS	M6_delta2SAL_2	620.322	2	664.378	y5	31.63	0
FDEAIINYVR	tr|A0A0H3NMB9|A0A0H3NMB9_SALTS	PROT1689_M4_WT-2	620.322	2	664.378	y5	30.51	10737400
FDEAIINYVR	tr|A0A0H3NMB9|A0A0H3NMB9_SALTS	PROT1689_M5_delta2-2	620.322	2	664.378	y5	0	0
FDEAIINYVR	tr|A0A0H3NMB9|A0A0H3NMB9_SALTS	PROT1689_M6_delta2Sal-2	620.322	2	664.378	y5	30.76	3357611
FDEAIINYVR	tr|A0A0H3NMB9|A0A0H3NMB9_SALTS	PROT1691_M7_WT-2neutro	620.322	2	664.378	y5	30.5	9612496
FDEAIINYVR	tr|A0A0H3NMB9|A0A0H3NMB9_SALTS	PROT1638_1A	620.322	2	263.103	b2	29.09	279787
FDEAIINYVR	tr|A0A0H3NMB9|A0A0H3NMB9_SALTS	PROT1638_1B	620.322	2	263.103	b2	29.37	0
FDEAIINYVR	tr|A0A0H3NMB9|A0A0H3NMB9_SALTS	PROT1638_1C	620.322	2	263.103	b2	0	0
FDEAIINYVR	tr|A0A0H3NMB9|A0A0H3NMB9_SALTS	PROT1638_2A	620.322	2	263.103	b2	29.66	184628
FDEAIINYVR	tr|A0A0H3NMB9|A0A0H3NMB9_SALTS	PROT1638_2B	620.322	2	263.103	b2	0	0
FDEAIINYVR	tr|A0A0H3NMB9|A0A0H3NMB9_SALTS	PROT1638_2C	620.322	2	263.103	b2	0	0
FDEAIINYVR	tr|A0A0H3NMB9|A0A0H3NMB9_SALTS	PROT1638_3A	620.322	2	263.103	b2	29.21	336748
FDEAIINYVR	tr|A0A0H3NMB9|A0A0H3NMB9_SALTS	PROT1638_3B	620.322	2	263.103	b2	29.38	616897
FDEAIINYVR	tr|A0A0H3NMB9|A0A0H3NMB9_SALTS	PROT1638_3C	620.322	2	263.103	b2	0	0
FDEAIINYVR	tr|A0A0H3NMB9|A0A0H3NMB9_SALTS	M1_WT_2SALFlag	620.322	2	263.103	b2	31.48	517302
FDEAIINYVR	tr|A0A0H3NMB9|A0A0H3NMB9_SALTS	M2_delta2_2SALFlag	620.322	2	263.103	b2	31.33	1764844
FDEAIINYVR	tr|A0A0H3NMB9|A0A0H3NMB9_SALTS	M3_delta2SAL_2SALFlag	620.322	2	263.103	b2	31.27	0
FDEAIINYVR	tr|A0A0H3NMB9|A0A0H3NMB9_SALTS	M4_WT_2	620.322	2	263.103	b2	31.03	0
FDEAIINYVR	tr|A0A0H3NMB9|A0A0H3NMB9_SALTS	M5_delta2_2	620.322	2	263.103	b2	0	0
FDEAIINYVR	tr|A0A0H3NMB9|A0A0H3NMB9_SALTS	M6_delta2SAL_2	620.322	2	263.103	b2	31.63	0
FDEAIINYVR	tr|A0A0H3NMB9|A0A0H3NMB9_SALTS	PROT1689_M4_WT-2	620.322	2	263.103	b2	30.51	7323201
FDEAIINYVR	tr|A0A0H3NMB9|A0A0H3NMB9_SALTS	PROT1689_M5_delta2-2	620.322	2	263.103	b2	0	0
FDEAIINYVR	tr|A0A0H3NMB9|A0A0H3NMB9_SALTS	PROT1689_M6_delta2Sal-2	620.322	2	263.103	b2	30.71	2365098
FDEAIINYVR	tr|A0A0H3NMB9|A0A0H3NMB9_SALTS	PROT1691_M7_WT-2neutro	620.322	2	263.103	b2	30.5	6331503
NYGSLIGEATAER	tr|A0A0H3NMB9|A0A0H3NMB9_SALTS	PROT1638_1A	690.841	2	690.841	precursor	23.57	11622528	24491968
NYGSLIGEATAER	tr|A0A0H3NMB9|A0A0H3NMB9_SALTS	PROT1638_1B	690.841	2	690.841	precursor	23.66	3988931	9279553
NYGSLIGEATAER	tr|A0A0H3NMB9|A0A0H3NMB9_SALTS	PROT1638_1C	690.841	2	690.841	precursor	23.77	2135146	4160527
NYGSLIGEATAER	tr|A0A0H3NMB9|A0A0H3NMB9_SALTS	PROT1638_2A	690.841	2	690.841	precursor	24.22	9240266	20585378
NYGSLIGEATAER	tr|A0A0H3NMB9|A0A0H3NMB9_SALTS	PROT1638_2B	690.841	2	690.841	precursor	24.69	5077076	8410885
NYGSLIGEATAER	tr|A0A0H3NMB9|A0A0H3NMB9_SALTS	PROT1638_2C	690.841	2	690.841	precursor	0	0	0
NYGSLIGEATAER	tr|A0A0H3NMB9|A0A0H3NMB9_SALTS	PROT1638_3A	690.841	2	690.841	precursor	23.65	32769446	62831200
NYGSLIGEATAER	tr|A0A0H3NMB9|A0A0H3NMB9_SALTS	PROT1638_3B	690.841	2	690.841	precursor	23.96	17698444	39804052
NYGSLIGEATAER	tr|A0A0H3NMB9|A0A0H3NMB9_SALTS	PROT1638_3C	690.841	2	690.841	precursor	24.22	4643133	8459932
NYGSLIGEATAER	tr|A0A0H3NMB9|A0A0H3NMB9_SALTS	M1_WT_2SALFlag	690.841	2	690.841	precursor	26.35	23651548	48642540
NYGSLIGEATAER	tr|A0A0H3NMB9|A0A0H3NMB9_SALTS	M2_delta2_2SALFlag	690.841	2	690.841	precursor	26.16	97789080	192229504
NYGSLIGEATAER	tr|A0A0H3NMB9|A0A0H3NMB9_SALTS	M3_delta2SAL_2SALFlag	690.841	2	690.841	precursor	26.12	12123770	24233886
NYGSLIGEATAER	tr|A0A0H3NMB9|A0A0H3NMB9_SALTS	M4_WT_2	690.841	2	690.841	precursor	25.34	35265184	159582416
NYGSLIGEATAER	tr|A0A0H3NMB9|A0A0H3NMB9_SALTS	M5_delta2_2	690.841	2	690.841	precursor	0	0	0
NYGSLIGEATAER	tr|A0A0H3NMB9|A0A0H3NMB9_SALTS	M6_delta2SAL_2	690.841	2	690.841	precursor	26.55	4330598	8190003
NYGSLIGEATAER	tr|A0A0H3NMB9|A0A0H3NMB9_SALTS	PROT1689_M4_WT-2	690.841	2	690.841	precursor	25.41	113915136	216159616
NYGSLIGEATAER	tr|A0A0H3NMB9|A0A0H3NMB9_SALTS	PROT1689_M5_delta2-2	690.841	2	690.841	precursor	0	0	0
NYGSLIGEATAER	tr|A0A0H3NMB9|A0A0H3NMB9_SALTS	PROT1689_M6_delta2Sal-2	690.841	2	690.841	precursor	25.64	48408276	81413496
NYGSLIGEATAER	tr|A0A0H3NMB9|A0A0H3NMB9_SALTS	PROT1691_M7_WT-2neutro	690.841	2	690.841	precursor	25.38	85280080	166219568
NYGSLIGEATAER	tr|A0A0H3NMB9|A0A0H3NMB9_SALTS	PROT1638_1A	690.841	2	691.343	precursor [M+1]	23.52	8678923
NYGSLIGEATAER	tr|A0A0H3NMB9|A0A0H3NMB9_SALTS	PROT1638_1B	690.841	2	691.343	precursor [M+1]	23.66	4078015
NYGSLIGEATAER	tr|A0A0H3NMB9|A0A0H3NMB9_SALTS	PROT1638_1C	690.841	2	691.343	precursor [M+1]	23.81	1777215
NYGSLIGEATAER	tr|A0A0H3NMB9|A0A0H3NMB9_SALTS	PROT1638_2A	690.841	2	691.343	precursor [M+1]	24.08	7579567
NYGSLIGEATAER	tr|A0A0H3NMB9|A0A0H3NMB9_SALTS	PROT1638_2B	690.841	2	691.343	precursor [M+1]	24.68	2711557
NYGSLIGEATAER	tr|A0A0H3NMB9|A0A0H3NMB9_SALTS	PROT1638_2C	690.841	2	691.343	precursor [M+1]	0	0
NYGSLIGEATAER	tr|A0A0H3NMB9|A0A0H3NMB9_SALTS	PROT1638_3A	690.841	2	691.343	precursor [M+1]	23.67	20330904
NYGSLIGEATAER	tr|A0A0H3NMB9|A0A0H3NMB9_SALTS	PROT1638_3B	690.841	2	691.343	precursor [M+1]	23.9	15021722
NYGSLIGEATAER	tr|A0A0H3NMB9|A0A0H3NMB9_SALTS	PROT1638_3C	690.841	2	691.343	precursor [M+1]	24.23	2677228
NYGSLIGEATAER	tr|A0A0H3NMB9|A0A0H3NMB9_SALTS	M1_WT_2SALFlag	690.841	2	691.343	precursor [M+1]	26.36	20758330
NYGSLIGEATAER	tr|A0A0H3NMB9|A0A0H3NMB9_SALTS	M2_delta2_2SALFlag	690.841	2	691.343	precursor [M+1]	26.14	65523688
NYGSLIGEATAER	tr|A0A0H3NMB9|A0A0H3NMB9_SALTS	M3_delta2SAL_2SALFlag	690.841	2	691.343	precursor [M+1]	26.14	9055768
NYGSLIGEATAER	tr|A0A0H3NMB9|A0A0H3NMB9_SALTS	M4_WT_2	690.841	2	691.343	precursor [M+1]	25.3	107540688
NYGSLIGEATAER	tr|A0A0H3NMB9|A0A0H3NMB9_SALTS	M5_delta2_2	690.841	2	691.343	precursor [M+1]	0	0
NYGSLIGEATAER	tr|A0A0H3NMB9|A0A0H3NMB9_SALTS	M6_delta2SAL_2	690.841	2	691.343	precursor [M+1]	26.55	3264000
NYGSLIGEATAER	tr|A0A0H3NMB9|A0A0H3NMB9_SALTS	PROT1689_M4_WT-2	690.841	2	691.343	precursor [M+1]	25.41	75176336
NYGSLIGEATAER	tr|A0A0H3NMB9|A0A0H3NMB9_SALTS	PROT1689_M5_delta2-2	690.841	2	691.343	precursor [M+1]	0	0
NYGSLIGEATAER	tr|A0A0H3NMB9|A0A0H3NMB9_SALTS	PROT1689_M6_delta2Sal-2	690.841	2	691.343	precursor [M+1]	25.65	28442824
NYGSLIGEATAER	tr|A0A0H3NMB9|A0A0H3NMB9_SALTS	PROT1691_M7_WT-2neutro	690.841	2	691.343	precursor [M+1]	25.38	57690224
NYGSLIGEATAER	tr|A0A0H3NMB9|A0A0H3NMB9_SALTS	PROT1638_1A	690.841	2	691.844	precursor [M+2]	23.5	4190516
NYGSLIGEATAER	tr|A0A0H3NMB9|A0A0H3NMB9_SALTS	PROT1638_1B	690.841	2	691.844	precursor [M+2]	23.61	1212608
NYGSLIGEATAER	tr|A0A0H3NMB9|A0A0H3NMB9_SALTS	PROT1638_1C	690.841	2	691.844	precursor [M+2]	23.77	248166
NYGSLIGEATAER	tr|A0A0H3NMB9|A0A0H3NMB9_SALTS	PROT1638_2A	690.841	2	691.844	precursor [M+2]	24.24	3765547
NYGSLIGEATAER	tr|A0A0H3NMB9|A0A0H3NMB9_SALTS	PROT1638_2B	690.841	2	691.844	precursor [M+2]	24.58	622252
NYGSLIGEATAER	tr|A0A0H3NMB9|A0A0H3NMB9_SALTS	PROT1638_2C	690.841	2	691.844	precursor [M+2]	0	0
NYGSLIGEATAER	tr|A0A0H3NMB9|A0A0H3NMB9_SALTS	PROT1638_3A	690.841	2	691.844	precursor [M+2]	23.68	9730846
NYGSLIGEATAER	tr|A0A0H3NMB9|A0A0H3NMB9_SALTS	PROT1638_3B	690.841	2	691.844	precursor [M+2]	23.89	7083887
NYGSLIGEATAER	tr|A0A0H3NMB9|A0A0H3NMB9_SALTS	PROT1638_3C	690.841	2	691.844	precursor [M+2]	24.1	1139572
NYGSLIGEATAER	tr|A0A0H3NMB9|A0A0H3NMB9_SALTS	M1_WT_2SALFlag	690.841	2	691.844	precursor [M+2]	26.36	4232659
NYGSLIGEATAER	tr|A0A0H3NMB9|A0A0H3NMB9_SALTS	M2_delta2_2SALFlag	690.841	2	691.844	precursor [M+2]	26.16	28916734
NYGSLIGEATAER	tr|A0A0H3NMB9|A0A0H3NMB9_SALTS	M3_delta2SAL_2SALFlag	690.841	2	691.844	precursor [M+2]	26.1	3054348
NYGSLIGEATAER	tr|A0A0H3NMB9|A0A0H3NMB9_SALTS	M4_WT_2	690.841	2	691.844	precursor [M+2]	25.33	16776545
NYGSLIGEATAER	tr|A0A0H3NMB9|A0A0H3NMB9_SALTS	M5_delta2_2	690.841	2	691.844	precursor [M+2]	0	0
NYGSLIGEATAER	tr|A0A0H3NMB9|A0A0H3NMB9_SALTS	M6_delta2SAL_2	690.841	2	691.844	precursor [M+2]	26.55	595405
NYGSLIGEATAER	tr|A0A0H3NMB9|A0A0H3NMB9_SALTS	PROT1689_M4_WT-2	690.841	2	691.844	precursor [M+2]	25.41	27068136
NYGSLIGEATAER	tr|A0A0H3NMB9|A0A0H3NMB9_SALTS	PROT1689_M5_delta2-2	690.841	2	691.844	precursor [M+2]	0	0
NYGSLIGEATAER	tr|A0A0H3NMB9|A0A0H3NMB9_SALTS	PROT1689_M6_delta2Sal-2	690.841	2	691.844	precursor [M+2]	25.64	4562392
NYGSLIGEATAER	tr|A0A0H3NMB9|A0A0H3NMB9_SALTS	PROT1691_M7_WT-2neutro	690.841	2	691.844	precursor [M+2]	25.38	23249264
NYGSLIGEATAER	tr|A0A0H3NMB9|A0A0H3NMB9_SALTS	PROT1638_1A	690.841	2	1103.57	y11	23.51	507107
NYGSLIGEATAER	tr|A0A0H3NMB9|A0A0H3NMB9_SALTS	PROT1638_1B	690.841	2	1103.57	y11	23.6	286711
NYGSLIGEATAER	tr|A0A0H3NMB9|A0A0H3NMB9_SALTS	PROT1638_1C	690.841	2	1103.57	y11	23.78	71281
NYGSLIGEATAER	tr|A0A0H3NMB9|A0A0H3NMB9_SALTS	PROT1638_2A	690.841	2	1103.57	y11	24.08	430137
NYGSLIGEATAER	tr|A0A0H3NMB9|A0A0H3NMB9_SALTS	PROT1638_2B	690.841	2	1103.57	y11	24.56	203932
NYGSLIGEATAER	tr|A0A0H3NMB9|A0A0H3NMB9_SALTS	PROT1638_2C	690.841	2	1103.57	y11	0	0
NYGSLIGEATAER	tr|A0A0H3NMB9|A0A0H3NMB9_SALTS	PROT1638_3A	690.841	2	1103.57	y11	23.78	822128
NYGSLIGEATAER	tr|A0A0H3NMB9|A0A0H3NMB9_SALTS	PROT1638_3B	690.841	2	1103.57	y11	23.86	855374
NYGSLIGEATAER	tr|A0A0H3NMB9|A0A0H3NMB9_SALTS	PROT1638_3C	690.841	2	1103.57	y11	24.05	158930
NYGSLIGEATAER	tr|A0A0H3NMB9|A0A0H3NMB9_SALTS	M1_WT_2SALFlag	690.841	2	1103.57	y11	26.4	901290
NYGSLIGEATAER	tr|A0A0H3NMB9|A0A0H3NMB9_SALTS	M2_delta2_2SALFlag	690.841	2	1103.57	y11	26.15	5842183
NYGSLIGEATAER	tr|A0A0H3NMB9|A0A0H3NMB9_SALTS	M3_delta2SAL_2SALFlag	690.841	2	1103.57	y11	26.15	856566
NYGSLIGEATAER	tr|A0A0H3NMB9|A0A0H3NMB9_SALTS	M4_WT_2	690.841	2	1103.57	y11	25.35	1197531
NYGSLIGEATAER	tr|A0A0H3NMB9|A0A0H3NMB9_SALTS	M5_delta2_2	690.841	2	1103.57	y11	0	0
NYGSLIGEATAER	tr|A0A0H3NMB9|A0A0H3NMB9_SALTS	M6_delta2SAL_2	690.841	2	1103.57	y11	26.57	372585
NYGSLIGEATAER	tr|A0A0H3NMB9|A0A0H3NMB9_SALTS	PROT1689_M4_WT-2	690.841	2	1103.57	y11	25.41	10247767
NYGSLIGEATAER	tr|A0A0H3NMB9|A0A0H3NMB9_SALTS	PROT1689_M5_delta2-2	690.841	2	1103.57	y11	0	0
NYGSLIGEATAER	tr|A0A0H3NMB9|A0A0H3NMB9_SALTS	PROT1689_M6_delta2Sal-2	690.841	2	1103.57	y11	25.66	3233046
NYGSLIGEATAER	tr|A0A0H3NMB9|A0A0H3NMB9_SALTS	PROT1691_M7_WT-2neutro	690.841	2	1103.57	y11	25.43	5477197
NYGSLIGEATAER	tr|A0A0H3NMB9|A0A0H3NMB9_SALTS	PROT1638_1A	690.841	2	733.348	y7	23.51	772401
NYGSLIGEATAER	tr|A0A0H3NMB9|A0A0H3NMB9_SALTS	PROT1638_1B	690.841	2	733.348	y7	23.6	338034
NYGSLIGEATAER	tr|A0A0H3NMB9|A0A0H3NMB9_SALTS	PROT1638_1C	690.841	2	733.348	y7	23.78	231598
NYGSLIGEATAER	tr|A0A0H3NMB9|A0A0H3NMB9_SALTS	PROT1638_2A	690.841	2	733.348	y7	24.08	516696
NYGSLIGEATAER	tr|A0A0H3NMB9|A0A0H3NMB9_SALTS	PROT1638_2B	690.841	2	733.348	y7	24.56	289996
NYGSLIGEATAER	tr|A0A0H3NMB9|A0A0H3NMB9_SALTS	PROT1638_2C	690.841	2	733.348	y7	0	0
NYGSLIGEATAER	tr|A0A0H3NMB9|A0A0H3NMB9_SALTS	PROT1638_3A	690.841	2	733.348	y7	23.78	1329041
NYGSLIGEATAER	tr|A0A0H3NMB9|A0A0H3NMB9_SALTS	PROT1638_3B	690.841	2	733.348	y7	23.86	1180562
NYGSLIGEATAER	tr|A0A0H3NMB9|A0A0H3NMB9_SALTS	PROT1638_3C	690.841	2	733.348	y7	24.05	352028
NYGSLIGEATAER	tr|A0A0H3NMB9|A0A0H3NMB9_SALTS	M1_WT_2SALFlag	690.841	2	733.348	y7	26.4	1732522
NYGSLIGEATAER	tr|A0A0H3NMB9|A0A0H3NMB9_SALTS	M2_delta2_2SALFlag	690.841	2	733.348	y7	26.15	8593308
NYGSLIGEATAER	tr|A0A0H3NMB9|A0A0H3NMB9_SALTS	M3_delta2SAL_2SALFlag	690.841	2	733.348	y7	26.15	994047
NYGSLIGEATAER	tr|A0A0H3NMB9|A0A0H3NMB9_SALTS	M4_WT_2	690.841	2	733.348	y7	25.35	2519660
NYGSLIGEATAER	tr|A0A0H3NMB9|A0A0H3NMB9_SALTS	M5_delta2_2	690.841	2	733.348	y7	0	0
NYGSLIGEATAER	tr|A0A0H3NMB9|A0A0H3NMB9_SALTS	M6_delta2SAL_2	690.841	2	733.348	y7	26.57	589583
NYGSLIGEATAER	tr|A0A0H3NMB9|A0A0H3NMB9_SALTS	PROT1689_M4_WT-2	690.841	2	733.348	y7	25.41	13848628
NYGSLIGEATAER	tr|A0A0H3NMB9|A0A0H3NMB9_SALTS	PROT1689_M5_delta2-2	690.841	2	733.348	y7	0	0
NYGSLIGEATAER	tr|A0A0H3NMB9|A0A0H3NMB9_SALTS	PROT1689_M6_delta2Sal-2	690.841	2	733.348	y7	25.66	4687806
NYGSLIGEATAER	tr|A0A0H3NMB9|A0A0H3NMB9_SALTS	PROT1691_M7_WT-2neutro	690.841	2	733.348	y7	25.43	7685531
NYGSLIGEATAER	tr|A0A0H3NMB9|A0A0H3NMB9_SALTS	PROT1638_1A	690.841	2	175.119	y1	23.51	330518
NYGSLIGEATAER	tr|A0A0H3NMB9|A0A0H3NMB9_SALTS	PROT1638_1B	690.841	2	175.119	y1	23.67	0
NYGSLIGEATAER	tr|A0A0H3NMB9|A0A0H3NMB9_SALTS	PROT1638_1C	690.841	2	175.119	y1	23.82	109371
NYGSLIGEATAER	tr|A0A0H3NMB9|A0A0H3NMB9_SALTS	PROT1638_2A	690.841	2	175.119	y1	24.36	217516
NYGSLIGEATAER	tr|A0A0H3NMB9|A0A0H3NMB9_SALTS	PROT1638_2B	690.841	2	175.119	y1	24.68	0
NYGSLIGEATAER	tr|A0A0H3NMB9|A0A0H3NMB9_SALTS	PROT1638_2C	690.841	2	175.119	y1	0	0
NYGSLIGEATAER	tr|A0A0H3NMB9|A0A0H3NMB9_SALTS	PROT1638_3A	690.841	2	175.119	y1	23.78	321808
NYGSLIGEATAER	tr|A0A0H3NMB9|A0A0H3NMB9_SALTS	PROT1638_3B	690.841	2	175.119	y1	23.86	249244
NYGSLIGEATAER	tr|A0A0H3NMB9|A0A0H3NMB9_SALTS	PROT1638_3C	690.841	2	175.119	y1	24.24	110635
NYGSLIGEATAER	tr|A0A0H3NMB9|A0A0H3NMB9_SALTS	M1_WT_2SALFlag	690.841	2	175.119	y1	26.34	337019
NYGSLIGEATAER	tr|A0A0H3NMB9|A0A0H3NMB9_SALTS	M2_delta2_2SALFlag	690.841	2	175.119	y1	26.15	1424096
NYGSLIGEATAER	tr|A0A0H3NMB9|A0A0H3NMB9_SALTS	M3_delta2SAL_2SALFlag	690.841	2	175.119	y1	26.24	252963
NYGSLIGEATAER	tr|A0A0H3NMB9|A0A0H3NMB9_SALTS	M4_WT_2	690.841	2	175.119	y1	25.31	2963654
NYGSLIGEATAER	tr|A0A0H3NMB9|A0A0H3NMB9_SALTS	M5_delta2_2	690.841	2	175.119	y1	0	0
NYGSLIGEATAER	tr|A0A0H3NMB9|A0A0H3NMB9_SALTS	M6_delta2SAL_2	690.841	2	175.119	y1	26.58	0
NYGSLIGEATAER	tr|A0A0H3NMB9|A0A0H3NMB9_SALTS	PROT1689_M4_WT-2	690.841	2	175.119	y1	25.41	2524155
NYGSLIGEATAER	tr|A0A0H3NMB9|A0A0H3NMB9_SALTS	PROT1689_M5_delta2-2	690.841	2	175.119	y1	0	0
NYGSLIGEATAER	tr|A0A0H3NMB9|A0A0H3NMB9_SALTS	PROT1689_M6_delta2Sal-2	690.841	2	175.119	y1	25.66	780683
NYGSLIGEATAER	tr|A0A0H3NMB9|A0A0H3NMB9_SALTS	PROT1691_M7_WT-2neutro	690.841	2	175.119	y1	25.43	1220601
NLAEGVPR	tr|A0A0H3NMB9|A0A0H3NMB9_SALTS	PROT1638_1A	428.238	2	428.238	precursor	14.28	32118428	43365752
NLAEGVPR	tr|A0A0H3NMB9|A0A0H3NMB9_SALTS	PROT1638_1B	428.238	2	428.238	precursor	14.33	28446378	40832016
NLAEGVPR	tr|A0A0H3NMB9|A0A0H3NMB9_SALTS	PROT1638_1C	428.238	2	428.238	precursor	14.43	31168152	48464416
NLAEGVPR	tr|A0A0H3NMB9|A0A0H3NMB9_SALTS	PROT1638_2A	428.238	2	428.238	precursor	14.78	35433156	51618372
NLAEGVPR	tr|A0A0H3NMB9|A0A0H3NMB9_SALTS	PROT1638_2B	428.238	2	428.238	precursor	14.94	25438322	34940120
NLAEGVPR	tr|A0A0H3NMB9|A0A0H3NMB9_SALTS	PROT1638_2C	428.238	2	428.238	precursor	0	0	0
NLAEGVPR	tr|A0A0H3NMB9|A0A0H3NMB9_SALTS	PROT1638_3A	428.238	2	428.238	precursor	14.78	19887550	39854152
NLAEGVPR	tr|A0A0H3NMB9|A0A0H3NMB9_SALTS	PROT1638_3B	428.238	2	428.238	precursor	14.64	45499492	69108312
NLAEGVPR	tr|A0A0H3NMB9|A0A0H3NMB9_SALTS	PROT1638_3C	428.238	2	428.238	precursor	14.67	29014310	44971784
NLAEGVPR	tr|A0A0H3NMB9|A0A0H3NMB9_SALTS	M1_WT_2SALFlag	428.238	2	428.238	precursor	17.98	53266344	76974848
NLAEGVPR	tr|A0A0H3NMB9|A0A0H3NMB9_SALTS	M2_delta2_2SALFlag	428.238	2	428.238	precursor	17.8	97532840	143606080
NLAEGVPR	tr|A0A0H3NMB9|A0A0H3NMB9_SALTS	M3_delta2SAL_2SALFlag	428.238	2	428.238	precursor	17.73	35514400	46410192
NLAEGVPR	tr|A0A0H3NMB9|A0A0H3NMB9_SALTS	M4_WT_2	428.238	2	428.238	precursor	16.85	71469320	106505160
NLAEGVPR	tr|A0A0H3NMB9|A0A0H3NMB9_SALTS	M5_delta2_2	428.238	2	428.238	precursor	0	0	0
NLAEGVPR	tr|A0A0H3NMB9|A0A0H3NMB9_SALTS	M6_delta2SAL_2	428.238	2	428.238	precursor	18.31	19914688	27240232
NLAEGVPR	tr|A0A0H3NMB9|A0A0H3NMB9_SALTS	PROT1689_M4_WT-2	428.238	2	428.238	precursor	16.98	140036720	191846864
NLAEGVPR	tr|A0A0H3NMB9|A0A0H3NMB9_SALTS	PROT1689_M5_delta2-2	428.238	2	428.238	precursor	17.13	17760892	51873064
NLAEGVPR	tr|A0A0H3NMB9|A0A0H3NMB9_SALTS	PROT1689_M6_delta2Sal-2	428.238	2	428.238	precursor	17.32	89072328	120654568
NLAEGVPR	tr|A0A0H3NMB9|A0A0H3NMB9_SALTS	PROT1691_M7_WT-2neutro	428.238	2	428.238	precursor	17.14	117235928	152611264
NLAEGVPR	tr|A0A0H3NMB9|A0A0H3NMB9_SALTS	PROT1638_1A	428.238	2	428.739	precursor [M+1]	14.31	10050362
NLAEGVPR	tr|A0A0H3NMB9|A0A0H3NMB9_SALTS	PROT1638_1B	428.238	2	428.739	precursor [M+1]	14.33	10383343
NLAEGVPR	tr|A0A0H3NMB9|A0A0H3NMB9_SALTS	PROT1638_1C	428.238	2	428.739	precursor [M+1]	14.46	15236361
NLAEGVPR	tr|A0A0H3NMB9|A0A0H3NMB9_SALTS	PROT1638_2A	428.238	2	428.739	precursor [M+1]	14.76	9967606
NLAEGVPR	tr|A0A0H3NMB9|A0A0H3NMB9_SALTS	PROT1638_2B	428.238	2	428.739	precursor [M+1]	14.96	6652687
NLAEGVPR	tr|A0A0H3NMB9|A0A0H3NMB9_SALTS	PROT1638_2C	428.238	2	428.739	precursor [M+1]	0	0
NLAEGVPR	tr|A0A0H3NMB9|A0A0H3NMB9_SALTS	PROT1638_3A	428.238	2	428.739	precursor [M+1]	14.79	5459165
NLAEGVPR	tr|A0A0H3NMB9|A0A0H3NMB9_SALTS	PROT1638_3B	428.238	2	428.739	precursor [M+1]	14.66	19565072
NLAEGVPR	tr|A0A0H3NMB9|A0A0H3NMB9_SALTS	PROT1638_3C	428.238	2	428.739	precursor [M+1]	14.67	13461637
NLAEGVPR	tr|A0A0H3NMB9|A0A0H3NMB9_SALTS	M1_WT_2SALFlag	428.238	2	428.739	precursor [M+1]	18.03	15521024
NLAEGVPR	tr|A0A0H3NMB9|A0A0H3NMB9_SALTS	M2_delta2_2SALFlag	428.238	2	428.739	precursor [M+1]	17.8	33992624
NLAEGVPR	tr|A0A0H3NMB9|A0A0H3NMB9_SALTS	M3_delta2SAL_2SALFlag	428.238	2	428.739	precursor [M+1]	17.94	10381609
NLAEGVPR	tr|A0A0H3NMB9|A0A0H3NMB9_SALTS	M4_WT_2	428.238	2	428.739	precursor [M+1]	16.83	30719320
NLAEGVPR	tr|A0A0H3NMB9|A0A0H3NMB9_SALTS	M5_delta2_2	428.238	2	428.739	precursor [M+1]	0	0
NLAEGVPR	tr|A0A0H3NMB9|A0A0H3NMB9_SALTS	M6_delta2SAL_2	428.238	2	428.739	precursor [M+1]	18.3	5381737
NLAEGVPR	tr|A0A0H3NMB9|A0A0H3NMB9_SALTS	PROT1689_M4_WT-2	428.238	2	428.739	precursor [M+1]	16.98	43970688
NLAEGVPR	tr|A0A0H3NMB9|A0A0H3NMB9_SALTS	PROT1689_M5_delta2-2	428.238	2	428.739	precursor [M+1]	17.1	25081016
NLAEGVPR	tr|A0A0H3NMB9|A0A0H3NMB9_SALTS	PROT1689_M6_delta2Sal-2	428.238	2	428.739	precursor [M+1]	17.58	22700738
NLAEGVPR	tr|A0A0H3NMB9|A0A0H3NMB9_SALTS	PROT1691_M7_WT-2neutro	428.238	2	428.739	precursor [M+1]	17.14	31556592
NLAEGVPR	tr|A0A0H3NMB9|A0A0H3NMB9_SALTS	PROT1638_1A	428.238	2	429.24	precursor [M+2]	14.26	1196959
NLAEGVPR	tr|A0A0H3NMB9|A0A0H3NMB9_SALTS	PROT1638_1B	428.238	2	429.24	precursor [M+2]	14.34	2002297
NLAEGVPR	tr|A0A0H3NMB9|A0A0H3NMB9_SALTS	PROT1638_1C	428.238	2	429.24	precursor [M+2]	14.47	2059904
NLAEGVPR	tr|A0A0H3NMB9|A0A0H3NMB9_SALTS	PROT1638_2A	428.238	2	429.24	precursor [M+2]	14.76	6217612
NLAEGVPR	tr|A0A0H3NMB9|A0A0H3NMB9_SALTS	PROT1638_2B	428.238	2	429.24	precursor [M+2]	14.97	2849113
NLAEGVPR	tr|A0A0H3NMB9|A0A0H3NMB9_SALTS	PROT1638_2C	428.238	2	429.24	precursor [M+2]	0	0
NLAEGVPR	tr|A0A0H3NMB9|A0A0H3NMB9_SALTS	PROT1638_3A	428.238	2	429.24	precursor [M+2]	15.03	14507438
NLAEGVPR	tr|A0A0H3NMB9|A0A0H3NMB9_SALTS	PROT1638_3B	428.238	2	429.24	precursor [M+2]	14.66	4043747
NLAEGVPR	tr|A0A0H3NMB9|A0A0H3NMB9_SALTS	PROT1638_3C	428.238	2	429.24	precursor [M+2]	14.69	2495835
NLAEGVPR	tr|A0A0H3NMB9|A0A0H3NMB9_SALTS	M1_WT_2SALFlag	428.238	2	429.24	precursor [M+2]	18.04	8187484
NLAEGVPR	tr|A0A0H3NMB9|A0A0H3NMB9_SALTS	M2_delta2_2SALFlag	428.238	2	429.24	precursor [M+2]	17.89	12080612
NLAEGVPR	tr|A0A0H3NMB9|A0A0H3NMB9_SALTS	M3_delta2SAL_2SALFlag	428.238	2	429.24	precursor [M+2]	17.96	514184
NLAEGVPR	tr|A0A0H3NMB9|A0A0H3NMB9_SALTS	M4_WT_2	428.238	2	429.24	precursor [M+2]	16.86	4316521
NLAEGVPR	tr|A0A0H3NMB9|A0A0H3NMB9_SALTS	M5_delta2_2	428.238	2	429.24	precursor [M+2]	0	0
NLAEGVPR	tr|A0A0H3NMB9|A0A0H3NMB9_SALTS	M6_delta2SAL_2	428.238	2	429.24	precursor [M+2]	18.61	1943808
NLAEGVPR	tr|A0A0H3NMB9|A0A0H3NMB9_SALTS	PROT1689_M4_WT-2	428.238	2	429.24	precursor [M+2]	17.23	7839459
NLAEGVPR	tr|A0A0H3NMB9|A0A0H3NMB9_SALTS	PROT1689_M5_delta2-2	428.238	2	429.24	precursor [M+2]	17.13	9031158
NLAEGVPR	tr|A0A0H3NMB9|A0A0H3NMB9_SALTS	PROT1689_M6_delta2Sal-2	428.238	2	429.24	precursor [M+2]	17.6	8881507
NLAEGVPR	tr|A0A0H3NMB9|A0A0H3NMB9_SALTS	PROT1691_M7_WT-2neutro	428.238	2	429.24	precursor [M+2]	17.13	3818745
NLAEGVPR	tr|A0A0H3NMB9|A0A0H3NMB9_SALTS	PROT1638_1A	428.238	2	628.341	y6	14.48	1102653
NLAEGVPR	tr|A0A0H3NMB9|A0A0H3NMB9_SALTS	PROT1638_1B	428.238	2	628.341	y6	14.28	924587
NLAEGVPR	tr|A0A0H3NMB9|A0A0H3NMB9_SALTS	PROT1638_1C	428.238	2	628.341	y6	14.37	366359
NLAEGVPR	tr|A0A0H3NMB9|A0A0H3NMB9_SALTS	PROT1638_2A	428.238	2	628.341	y6	14.76	1578434
NLAEGVPR	tr|A0A0H3NMB9|A0A0H3NMB9_SALTS	PROT1638_2B	428.238	2	628.341	y6	14.88	702780
NLAEGVPR	tr|A0A0H3NMB9|A0A0H3NMB9_SALTS	PROT1638_2C	428.238	2	628.341	y6	0	0
NLAEGVPR	tr|A0A0H3NMB9|A0A0H3NMB9_SALTS	PROT1638_3A	428.238	2	628.341	y6	15.07	2090889
NLAEGVPR	tr|A0A0H3NMB9|A0A0H3NMB9_SALTS	PROT1638_3B	428.238	2	628.341	y6	14.56	610608
NLAEGVPR	tr|A0A0H3NMB9|A0A0H3NMB9_SALTS	PROT1638_3C	428.238	2	628.341	y6	14.59	543804
NLAEGVPR	tr|A0A0H3NMB9|A0A0H3NMB9_SALTS	M1_WT_2SALFlag	428.238	2	628.341	y6	18.02	2814746
NLAEGVPR	tr|A0A0H3NMB9|A0A0H3NMB9_SALTS	M2_delta2_2SALFlag	428.238	2	628.341	y6	17.79	5243138
NLAEGVPR	tr|A0A0H3NMB9|A0A0H3NMB9_SALTS	M3_delta2SAL_2SALFlag	428.238	2	628.341	y6	17.76	1766069
NLAEGVPR	tr|A0A0H3NMB9|A0A0H3NMB9_SALTS	M4_WT_2	428.238	2	628.341	y6	16.87	692185
NLAEGVPR	tr|A0A0H3NMB9|A0A0H3NMB9_SALTS	M5_delta2_2	428.238	2	628.341	y6	0	0
NLAEGVPR	tr|A0A0H3NMB9|A0A0H3NMB9_SALTS	M6_delta2SAL_2	428.238	2	628.341	y6	18.35	621043
NLAEGVPR	tr|A0A0H3NMB9|A0A0H3NMB9_SALTS	PROT1689_M4_WT-2	428.238	2	628.341	y6	17.01	4208069
NLAEGVPR	tr|A0A0H3NMB9|A0A0H3NMB9_SALTS	PROT1689_M5_delta2-2	428.238	2	628.341	y6	17.05	565323
NLAEGVPR	tr|A0A0H3NMB9|A0A0H3NMB9_SALTS	PROT1689_M6_delta2Sal-2	428.238	2	628.341	y6	17.29	1645825
NLAEGVPR	tr|A0A0H3NMB9|A0A0H3NMB9_SALTS	PROT1691_M7_WT-2neutro	428.238	2	628.341	y6	17.17	4348634
NLAEGVPR	tr|A0A0H3NMB9|A0A0H3NMB9_SALTS	PROT1638_1A	428.238	2	557.304	y5	14.48	340641
NLAEGVPR	tr|A0A0H3NMB9|A0A0H3NMB9_SALTS	PROT1638_1B	428.238	2	557.304	y5	14.28	303614
NLAEGVPR	tr|A0A0H3NMB9|A0A0H3NMB9_SALTS	PROT1638_1C	428.238	2	557.304	y5	14.37	26805
NLAEGVPR	tr|A0A0H3NMB9|A0A0H3NMB9_SALTS	PROT1638_2A	428.238	2	557.304	y5	14.76	586159
NLAEGVPR	tr|A0A0H3NMB9|A0A0H3NMB9_SALTS	PROT1638_2B	428.238	2	557.304	y5	14.88	259535
NLAEGVPR	tr|A0A0H3NMB9|A0A0H3NMB9_SALTS	PROT1638_2C	428.238	2	557.304	y5	0	0
NLAEGVPR	tr|A0A0H3NMB9|A0A0H3NMB9_SALTS	PROT1638_3A	428.238	2	557.304	y5	15.07	696288
NLAEGVPR	tr|A0A0H3NMB9|A0A0H3NMB9_SALTS	PROT1638_3B	428.238	2	557.304	y5	14.79	231420
NLAEGVPR	tr|A0A0H3NMB9|A0A0H3NMB9_SALTS	PROT1638_3C	428.238	2	557.304	y5	14.59	180246
NLAEGVPR	tr|A0A0H3NMB9|A0A0H3NMB9_SALTS	M1_WT_2SALFlag	428.238	2	557.304	y5	17.97	1161094
NLAEGVPR	tr|A0A0H3NMB9|A0A0H3NMB9_SALTS	M2_delta2_2SALFlag	428.238	2	557.304	y5	17.79	1978715
NLAEGVPR	tr|A0A0H3NMB9|A0A0H3NMB9_SALTS	M3_delta2SAL_2SALFlag	428.238	2	557.304	y5	17.76	662766
NLAEGVPR	tr|A0A0H3NMB9|A0A0H3NMB9_SALTS	M4_WT_2	428.238	2	557.304	y5	16.87	268811
NLAEGVPR	tr|A0A0H3NMB9|A0A0H3NMB9_SALTS	M5_delta2_2	428.238	2	557.304	y5	0	0
NLAEGVPR	tr|A0A0H3NMB9|A0A0H3NMB9_SALTS	M6_delta2SAL_2	428.238	2	557.304	y5	18.3	266159
NLAEGVPR	tr|A0A0H3NMB9|A0A0H3NMB9_SALTS	PROT1689_M4_WT-2	428.238	2	557.304	y5	17.01	1647134
NLAEGVPR	tr|A0A0H3NMB9|A0A0H3NMB9_SALTS	PROT1689_M5_delta2-2	428.238	2	557.304	y5	17.2	148943
NLAEGVPR	tr|A0A0H3NMB9|A0A0H3NMB9_SALTS	PROT1689_M6_delta2Sal-2	428.238	2	557.304	y5	17.29	673737
NLAEGVPR	tr|A0A0H3NMB9|A0A0H3NMB9_SALTS	PROT1691_M7_WT-2neutro	428.238	2	557.304	y5	17.17	1674860
NLAEGVPR	tr|A0A0H3NMB9|A0A0H3NMB9_SALTS	PROT1638_1A	428.238	2	428.262	y4	14.48	1248811
NLAEGVPR	tr|A0A0H3NMB9|A0A0H3NMB9_SALTS	PROT1638_1B	428.238	2	428.262	y4	14.28	830766
NLAEGVPR	tr|A0A0H3NMB9|A0A0H3NMB9_SALTS	PROT1638_1C	428.238	2	428.262	y4	14.37	205989
NLAEGVPR	tr|A0A0H3NMB9|A0A0H3NMB9_SALTS	PROT1638_2A	428.238	2	428.262	y4	14.76	895751
NLAEGVPR	tr|A0A0H3NMB9|A0A0H3NMB9_SALTS	PROT1638_2B	428.238	2	428.262	y4	14.88	514478
NLAEGVPR	tr|A0A0H3NMB9|A0A0H3NMB9_SALTS	PROT1638_2C	428.238	2	428.262	y4	0	0
NLAEGVPR	tr|A0A0H3NMB9|A0A0H3NMB9_SALTS	PROT1638_3A	428.238	2	428.262	y4	15.07	1518965
NLAEGVPR	tr|A0A0H3NMB9|A0A0H3NMB9_SALTS	PROT1638_3B	428.238	2	428.262	y4	14.56	475672
NLAEGVPR	tr|A0A0H3NMB9|A0A0H3NMB9_SALTS	PROT1638_3C	428.238	2	428.262	y4	14.59	484557
NLAEGVPR	tr|A0A0H3NMB9|A0A0H3NMB9_SALTS	M1_WT_2SALFlag	428.238	2	428.262	y4	17.97	1523512
NLAEGVPR	tr|A0A0H3NMB9|A0A0H3NMB9_SALTS	M2_delta2_2SALFlag	428.238	2	428.262	y4	17.84	2543063
NLAEGVPR	tr|A0A0H3NMB9|A0A0H3NMB9_SALTS	M3_delta2SAL_2SALFlag	428.238	2	428.262	y4	17.76	1013792
NLAEGVPR	tr|A0A0H3NMB9|A0A0H3NMB9_SALTS	M4_WT_2	428.238	2	428.262	y4	16.87	346813
NLAEGVPR	tr|A0A0H3NMB9|A0A0H3NMB9_SALTS	M5_delta2_2	428.238	2	428.262	y4	0	0
NLAEGVPR	tr|A0A0H3NMB9|A0A0H3NMB9_SALTS	M6_delta2SAL_2	428.238	2	428.262	y4	18.4	371918
NLAEGVPR	tr|A0A0H3NMB9|A0A0H3NMB9_SALTS	PROT1689_M4_WT-2	428.238	2	428.262	y4	17.01	1994411
NLAEGVPR	tr|A0A0H3NMB9|A0A0H3NMB9_SALTS	PROT1689_M5_delta2-2	428.238	2	428.262	y4	17.1	590496
NLAEGVPR	tr|A0A0H3NMB9|A0A0H3NMB9_SALTS	PROT1689_M6_delta2Sal-2	428.238	2	428.262	y4	17.29	1018000
NLAEGVPR	tr|A0A0H3NMB9|A0A0H3NMB9_SALTS	PROT1691_M7_WT-2neutro	428.238	2	428.262	y4	17.17	1949517

[truncated: 13 more sheets: Suppl. Data Supp. Fig.7-MreC, Suppl. Data Supp. Fig.8-PBP1a, Suppl. Data Supp. Fig.8-PBP1b, Suppl. Data Supp. Fig.8-PBP4, Suppl. Data Supp. Fig.8-PBP5, Suppl. Data Supp. Fig.8-PBP6, Suppl. Data Supp. Fig.8-PBP6b, Suppl. Data Supp. Fig.8-PBP7, Suppl. Data Supp. Fig.8-GroEL, Supplementary Data Supp. Fig.9b, Supplementary Data Supp Fig.10b, Supplementary Data Supp. Fig.11, Supplementary Data Supp. Fig.12]
